# Supplementary material for: Multidimensional profiling of human T cells reveals high CD38 expression, marking recent thymic emigrants and age-related naive T cell remodeling
Source: Immunity. Author manuscript; Available in PMC 2026 May 4. (PMC13138122; doi:10.1016/j.immuni.2024.08.019)
Supplement: mmc5 [file NIHMS2160335-supplement-mmc5.xlsx]

## Sheet: MotifOutput_CD4_SOX4+
Homer Known Motif Enrichment Results (MotifOutput_CD4_SOX4+)
Homer de novo Motif Results
Gene Ontology Enrichment Results
Known Motif Enrichment Results (txt file)
Total Target Sequences = 817, Total Background Sequences = 47718
Rank	Motif	Name	P-value	log P- pvalue	q-value (Benjamini)	# Target Sequences with Motif	% of Targets Sequences with Motif	# Background Sequences with Motif	% of Background Sequences with Motif	Motif File	SVG
1		MA0598.4.EHF	1e-30	-7.012e+01	0.0000	183.0	22.40%	4251.7	8.91%	motif file (matrix)	svg
2		MA0640.3.ELF3	1e-27	-6.266e+01	0.0000	200.0	24.48%	5206.9	10.91%	motif file (matrix)	svg
3		MA0062.4.GABPA	1e-26	-6.066e+01	0.0000	189.0	23.13%	4843.4	10.15%	motif file (matrix)	svg
4		MA1942.2.ETV2_FOXI1	1e-25	-5.953e+01	0.0000	160.0	19.58%	3753.7	7.87%	motif file (matrix)	svg
5		MA0761.3.ETV1	1e-25	-5.784e+01	0.0000	203.0	24.85%	5538.4	11.60%	motif file (matrix)	svg
6		MA2332.1.ZNF175	1e-24	-5.680e+01	0.0000	189.0	23.13%	5005.4	10.49%	motif file (matrix)	svg
7		MA0473.4.ELF1	1e-23	-5.472e+01	0.0000	178.0	21.79%	4646.2	9.73%	motif file (matrix)	svg
8		MA0098.4.ETS1	1e-19	-4.528e+01	0.0000	109.0	13.34%	2367.9	4.96%	motif file (matrix)	svg
9		MA0474.2.ERG	1e-17	-4.109e+01	0.0000	96.0	11.75%	2043.7	4.28%	motif file (matrix)	svg
10		MA0511.2.RUNX2	1e-17	-3.927e+01	0.0000	87.0	10.65%	1788.5	3.75%	motif file (matrix)	svg
11		MA1952.2.FOXJ2_ELF1	1e-15	-3.678e+01	0.0000	138.0	16.89%	3822.5	8.01%	motif file (matrix)	svg
12		MA1950.2.FLI1_FOXI1	1e-15	-3.537e+01	0.0000	123.0	15.06%	3279.7	6.87%	motif file (matrix)	svg
13		MA1935.2.ERF_FOXI1	1e-14	-3.430e+01	0.0000	151.0	18.48%	4495.4	9.42%	motif file (matrix)	svg
14		MA1708.2.ETV7	1e-14	-3.342e+01	0.0000	139.0	17.01%	4032.1	8.45%	motif file (matrix)	svg
15		MA0136.2.ELF5	1e-14	-3.294e+01	0.0000	138.0	16.89%	4015.1	8.41%	motif file (matrix)	svg
16		MA0076.3.ELK4	1e-14	-3.241e+01	0.0000	121.0	14.81%	3336.1	6.99%	motif file (matrix)	svg
17		MA0645.2.ETV6	1e-13	-3.110e+01	0.0000	110.0	13.46%	2953.2	6.19%	motif file (matrix)	svg
18		MA0523.2.TCF7L2	1e-12	-2.779e+01	0.0000	106.0	12.97%	2949.1	6.18%	motif file (matrix)	svg
19		MA0760.2.ERF	1e-12	-2.764e+01	0.0000	75.0	9.18%	1751.2	3.67%	motif file (matrix)	svg
20		MA1508.2.IKZF1	1e-11	-2.734e+01	0.0000	156.0	19.09%	5133.0	10.76%	motif file (matrix)	svg
21		MA0002.1.RUNX1	1e-11	-2.665e+01	0.0000	72.0	8.81%	1678.7	3.52%	motif file (matrix)	svg
22		MA2326.1.IKZF2	1e-10	-2.470e+01	0.0000	250.0	30.60%	9882.9	20.71%	motif file (matrix)	svg
23		MA0762.2.ETV2	1e-10	-2.356e+01	0.0000	56.0	6.85%	1214.3	2.54%	motif file (matrix)	svg
24		MA0081.3.SPIB	1e-10	-2.332e+01	0.0000	128.0	15.67%	4142.1	8.68%	motif file (matrix)	svg
25		MA0684.3.RUNX3	1e-10	-2.312e+01	0.0000	102.0	12.48%	3027.6	6.34%	motif file (matrix)	svg
26		MA1954.2.FOXO1_ELK1	1e-9	-2.079e+01	0.0000	83.0	10.16%	2362.6	4.95%	motif file (matrix)	svg
27		MA0750.3.ZBTB7A	1e-7	-1.789e+01	0.0000	109.0	13.34%	3661.7	7.67%	motif file (matrix)	svg
28		MA1955.2.FOXO1_ELK3	1e-7	-1.731e+01	0.0000	73.0	8.94%	2135.8	4.48%	motif file (matrix)	svg
29		MA2329.1.ZBTB11	1e-7	-1.717e+01	0.0000	80.0	9.79%	2437.1	5.11%	motif file (matrix)	svg
30		MA1953.2.FOXO1_ELF1	1e-7	-1.698e+01	0.0000	95.0	11.63%	3099.8	6.49%	motif file (matrix)	svg
31		MA0139.2.CTCF	1e-7	-1.632e+01	0.0000	78.0	9.55%	2402.0	5.03%	motif file (matrix)	svg
32		MA1484.2.ETS2	1e-7	-1.617e+01	0.0000	59.0	7.22%	1624.5	3.40%	motif file (matrix)	svg
33		MA0080.5.SPI1	1e-6	-1.566e+01	0.0000	135.0	16.52%	5051.8	10.58%	motif file (matrix)	svg
34		MA0769.3.TCF7	1e-6	-1.534e+01	0.0000	82.0	10.04%	2637.4	5.53%	motif file (matrix)	svg
35		MA1630.3.ZNF281	1e-6	-1.520e+01	0.0000	122.0	14.93%	4473.8	9.37%	motif file (matrix)	svg
36		MA1956.2.FOXO1_FLI1	1e-6	-1.460e+01	0.0000	51.0	6.24%	1383.0	2.90%	motif file (matrix)	svg
37		MA1133.2.JUN_JUNB	1e-6	-1.399e+01	0.0000	39.0	4.77%	948.4	1.99%	motif file (matrix)	svg
38		MA1127.1.FOSB_JUN	1e-6	-1.396e+01	0.0000	33.0	4.04%	732.7	1.54%	motif file (matrix)	svg
39		MA0475.3.FLI1	1e-5	-1.314e+01	0.0000	51.0	6.24%	1456.0	3.05%	motif file (matrix)	svg
40		MA1936.2.ERF_FOXO1	1e-5	-1.307e+01	0.0000	94.0	11.51%	3344.0	7.01%	motif file (matrix)	svg
41		MA1143.2.FOSL1_JUND	1e-5	-1.249e+01	0.0001	32.0	3.92%	749.1	1.57%	motif file (matrix)	svg
42		MA1145.2.FOSL2_JUND	1e-5	-1.227e+01	0.0001	34.0	4.16%	831.9	1.74%	motif file (matrix)	svg
43		MA0768.1.LEF1	1e-5	-1.221e+01	0.0001	40.0	4.90%	1062.9	2.23%	motif file (matrix)	svg
44		MA1965.2.SP5	1e-5	-1.197e+01	0.0001	257.0	31.46%	11760.3	24.64%	motif file (matrix)	svg
45		MA0741.1.KLF16	1e-5	-1.194e+01	0.0001	156.0	19.09%	6472.3	13.56%	motif file (matrix)	svg
46		MA0488.2.JUN	1e-5	-1.187e+01	0.0001	42.0	5.14%	1157.2	2.42%	motif file (matrix)	svg
47		MA1136.1.FOSB_JUNB	1e-4	-1.142e+01	0.0002	28.0	3.43%	644.7	1.35%	motif file (matrix)	svg
48		MA1131.2.FOSL2_JUN	1e-4	-1.135e+01	0.0002	34.0	4.16%	869.7	1.82%	motif file (matrix)	svg
49		MA1139.2.FOSL2_JUNB	1e-4	-1.129e+01	0.0002	24.0	2.94%	508.8	1.07%	motif file (matrix)	svg
50		MA0107.1.RELA	1e-4	-1.129e+01	0.0002	62.0	7.59%	2033.2	4.26%	motif file (matrix)	svg
51		MA1564.2.SP9	1e-4	-1.119e+01	0.0002	161.0	19.71%	6818.2	14.29%	motif file (matrix)	svg
52		MA0685.2.SP4	1e-4	-1.087e+01	0.0003	151.0	18.48%	6349.8	13.30%	motif file (matrix)	svg
53		MA1652.2.ZKSCAN5	1e-4	-1.084e+01	0.0003	105.0	12.85%	4067.4	8.52%	motif file (matrix)	svg
54		MA0101.1.REL	1e-4	-1.060e+01	0.0003	41.0	5.02%	1182.8	2.48%	motif file (matrix)	svg
55		MA0018.5.CREB1	1e-4	-1.053e+01	0.0004	51.0	6.24%	1605.5	3.36%	motif file (matrix)	svg
56		MA1129.1.FOSL1_JUN	1e-4	-1.046e+01	0.0004	25.0	3.06%	571.1	1.20%	motif file (matrix)	svg
57		MA0686.2.SPDEF	1e-4	-1.041e+01	0.0004	30.0	3.67%	757.3	1.59%	motif file (matrix)	svg
58		MA1937.2.ERF_HOXB13	1e-4	-1.039e+01	0.0004	44.0	5.39%	1317.2	2.76%	motif file (matrix)	svg
59		MA1126.2.FOS_JUN	1e-4	-1.039e+01	0.0004	33.0	4.04%	873.0	1.83%	motif file (matrix)	svg
60		MA0600.3.RFX2	1e-4	-1.035e+01	0.0004	16.0	1.96%	275.5	0.58%	motif file (matrix)	svg
61		MA1475.2.CREB3L4	1e-4	-1.009e+01	0.0005	32.0	3.92%	848.9	1.78%	motif file (matrix)	svg
62		MA0079.5.SP1	1e-4	-1.004e+01	0.0005	158.0	19.34%	6815.0	14.28%	motif file (matrix)	svg
63		MA1946.2.ETV5_FOXI1	1e-4	-9.829e+00	0.0006	68.0	8.32%	2412.7	5.06%	motif file (matrix)	svg
64		MA1483.3.ELF2	1e-4	-9.748e+00	0.0007	61.0	7.47%	2100.6	4.40%	motif file (matrix)	svg
65		MA1949.2.FLI1_DRGX	1e-4	-9.732e+00	0.0007	35.0	4.28%	984.9	2.06%	motif file (matrix)	svg
66		MA0687.2.SPIC	1e-4	-9.731e+00	0.0007	80.0	9.79%	2979.5	6.24%	motif file (matrix)	svg
67		MA0740.2.KLF14	1e-4	-9.606e+00	0.0008	176.0	21.54%	7810.2	16.36%	motif file (matrix)	svg
68		MA0492.2.JUND	1e-4	-9.471e+00	0.0009	37.0	4.53%	1079.7	2.26%	motif file (matrix)	svg
69		MA0162.5.EGR1	1e-4	-9.432e+00	0.0009	115.0	14.08%	4711.7	9.87%	motif file (matrix)	svg
70		MA0609.3.CREM	1e-4	-9.360e+00	0.0009	31.0	3.79%	843.1	1.77%	motif file (matrix)	svg
71		MA1511.2.KLF10	1e-3	-9.155e+00	0.0011	160.0	19.58%	7041.8	14.75%	motif file (matrix)	svg
72		MA1941.2.ETV2_FIGLA	1e-3	-9.073e+00	0.0012	59.0	7.22%	2062.7	4.32%	motif file (matrix)	svg
73		MA2098.1.ZNF766	1e-3	-8.852e+00	0.0015	76.0	9.30%	2872.5	6.02%	motif file (matrix)	svg
74		MA0774.1.MEIS2	1e-3	-8.546e+00	0.0020	86.0	10.53%	3383.6	7.09%	motif file (matrix)	svg
75		MA0528.3.ZNF263	1e-3	-8.440e+00	0.0022	87.0	10.65%	3443.6	7.22%	motif file (matrix)	svg
76		MA0747.2.SP8	1e-3	-8.245e+00	0.0026	142.0	17.38%	6239.8	13.07%	motif file (matrix)	svg
77		MA0778.2.NFKB2	1e-3	-8.068e+00	0.0031	23.0	2.82%	591.2	1.24%	motif file (matrix)	svg
78		MA1951.2.FOS	1e-3	-8.029e+00	0.0032	16.0	1.96%	338.2	0.71%	motif file (matrix)	svg
79		MA0509.3.RFX1	1e-3	-8.013e+00	0.0032	10.0	1.22%	150.7	0.32%	motif file (matrix)	svg
80		MA1515.2.KLF2	1e-3	-8.011e+00	0.0032	152.0	18.60%	6794.4	14.24%	motif file (matrix)	svg
81		MA0844.2.XBP1	1e-3	-7.938e+00	0.0033	19.0	2.33%	447.3	0.94%	motif file (matrix)	svg
82		MA1934.2.ERF_FIGLA	1e-3	-7.895e+00	0.0034	28.0	3.43%	796.2	1.67%	motif file (matrix)	svg
83		MA1944.2.ETV5_DRGX	1e-3	-7.649e+00	0.0043	43.0	5.26%	1451.9	3.04%	motif file (matrix)	svg
84		MA1632.2.ATF2	1e-3	-7.586e+00	0.0046	39.0	4.77%	1279.8	2.68%	motif file (matrix)	svg
85		MA1981.2.ZNF530	1e-3	-7.550e+00	0.0047	99.0	12.12%	4140.7	8.68%	motif file (matrix)	svg
86		MA0763.2.ETV3	1e-3	-7.413e+00	0.0053	39.0	4.77%	1291.3	2.71%	motif file (matrix)	svg
87		MA0775.2.MEIS3	1e-3	-7.333e+00	0.0057	91.0	11.14%	3767.3	7.89%	motif file (matrix)	svg
88		MA0834.2.ATF7	1e-3	-7.291e+00	0.0058	9.0	1.10%	137.0	0.29%	motif file (matrix)	svg
89		MA0833.3.ATF4	1e-3	-7.284e+00	0.0058	30.0	3.67%	912.9	1.91%	motif file (matrix)	svg
90		MA0746.3.SP3	1e-3	-7.276e+00	0.0058	99.0	12.12%	4176.0	8.75%	motif file (matrix)	svg
91		MA1132.2.JUN_JUNB	1e-3	-7.200e+00	0.0062	55.0	6.73%	2036.4	4.27%	motif file (matrix)	svg
92		MA0599.1.KLF5	1e-3	-7.160e+00	0.0064	213.0	26.07%	10200.9	21.37%	motif file (matrix)	svg
93		MA1930.2.CTCF	1e-3	-7.146e+00	0.0064	34.0	4.16%	1091.0	2.29%	motif file (matrix)	svg
94		MA0656.2.JDP2	1e-3	-7.016e+00	0.0072	11.0	1.35%	202.3	0.42%	motif file (matrix)	svg
95		MA0843.2.TEF	1e-3	-6.994e+00	0.0073	16.0	1.96%	373.5	0.78%	motif file (matrix)	svg
96		MA0639.2.DBP	1e-3	-6.981e+00	0.0073	17.0	2.08%	410.6	0.86%	motif file (matrix)	svg
97		MA1641.2.MYF5	1e-2	-6.814e+00	0.0086	90.0	11.02%	3782.2	7.92%	motif file (matrix)	svg
98		MA0605.3.ATF3	1e-2	-6.785e+00	0.0087	11.0	1.35%	208.3	0.44%	motif file (matrix)	svg
99		MA1653.2.ZNF148	1e-2	-6.673e+00	0.0096	184.0	22.52%	8724.0	18.28%	motif file (matrix)	svg
100		MA1512.2.KLF11	1e-2	-6.617e+00	0.0101	122.0	14.93%	5446.7	11.41%	motif file (matrix)	svg
101		MA1125.2.ZNF384	1e-2	-6.585e+00	0.0103	109.0	13.34%	4779.7	10.01%	motif file (matrix)	svg
102		MA1961.2.PATZ1	1e-2	-6.573e+00	0.0103	185.0	22.64%	8796.1	18.43%	motif file (matrix)	svg
103		MA0493.3.KLF1	1e-2	-6.564e+00	0.0103	181.0	22.15%	8582.2	17.98%	motif file (matrix)	svg
104		MA0795.1.SMAD3	1e-2	-6.545e+00	0.0104	13.0	1.59%	282.6	0.59%	motif file (matrix)	svg
105		MA0798.3.RFX3	1e-2	-6.521e+00	0.0106	10.0	1.22%	183.7	0.38%	motif file (matrix)	svg
106		MA1472.1.BHLHA15	1e-2	-6.473e+00	0.0110	105.0	12.85%	4590.7	9.62%	motif file (matrix)	svg
107		MA2101.1.ZNF677	1e-2	-6.210e+00	0.0142	65.0	7.96%	2615.0	5.48%	motif file (matrix)	svg
108		MA0500.3.MYOG	1e-2	-6.181e+00	0.0145	100.0	12.24%	4376.5	9.17%	motif file (matrix)	svg
109		MA0499.3.MYOD1	1e-2	-6.151e+00	0.0148	102.0	12.48%	4483.9	9.39%	motif file (matrix)	svg
110		MA1945.2.ETV5_FIGLA	1e-2	-6.115e+00	0.0152	44.0	5.39%	1620.6	3.40%	motif file (matrix)	svg
111		MA0510.3.RFX5	1e-2	-6.079e+00	0.0156	14.0	1.71%	334.0	0.70%	motif file (matrix)	svg
112		MA0105.4.NFKB1	1e-2	-5.990e+00	0.0169	8.0	0.98%	134.5	0.28%	motif file (matrix)	svg
113		MA1140.3.JUNB	1e-2	-5.849e+00	0.0193	12.0	1.47%	270.9	0.57%	motif file (matrix)	svg
114		MA0025.3.NFIL3	1e-2	-5.835e+00	0.0194	36.0	4.41%	1275.3	2.67%	motif file (matrix)	svg
115		MA1522.2.MAZ	1e-2	-5.784e+00	0.0202	98.0	12.00%	4332.5	9.08%	motif file (matrix)	svg
116		MA1636.2.CEBPG	1e-2	-5.761e+00	0.0205	36.0	4.41%	1281.8	2.69%	motif file (matrix)	svg
117		MA1100.3.ASCL1	1e-2	-5.757e+00	0.0205	106.0	12.97%	4750.5	9.95%	motif file (matrix)	svg
118		MA1967.2.TFAP4_FLI1	1e-2	-5.750e+00	0.0205	20.0	2.45%	583.2	1.22%	motif file (matrix)	svg
119		MA1723.2.PRDM9	1e-2	-5.748e+00	0.0205	152.0	18.60%	7180.1	15.04%	motif file (matrix)	svg
120		MA1731.2.ZNF768	1e-2	-5.732e+00	0.0205	130.0	15.91%	6012.3	12.60%	motif file (matrix)	svg
121		MA1104.3.GATA6	1e-2	-5.731e+00	0.0205	55.0	6.73%	2181.7	4.57%	motif file (matrix)	svg
122		MA0050.2.IRF1	1e-2	-5.713e+00	0.0205	73.0	8.94%	3071.8	6.44%	motif file (matrix)	svg
123		MA0620.4.MITF	1e-2	-5.704e+00	0.0205	25.0	3.06%	796.2	1.67%	motif file (matrix)	svg
124		MA1421.1.TCF7L1	1e-2	-5.649e+00	0.0214	45.0	5.51%	1710.9	3.58%	motif file (matrix)	svg
125		MA0742.2.KLF12	1e-2	-5.621e+00	0.0219	123.0	15.06%	5662.5	11.86%	motif file (matrix)	svg
126		MA0037.3.GATA3	1e-2	-5.615e+00	0.0219	60.0	7.34%	2438.8	5.11%	motif file (matrix)	svg
127		MA0516.3.SP2	1e-2	-5.599e+00	0.0220	154.0	18.85%	7316.2	15.33%	motif file (matrix)	svg
128		MA0103.4.ZEB1	1e-2	-5.581e+00	0.0221	165.0	20.20%	7912.7	16.58%	motif file (matrix)	svg
129		MA0820.2.FIGLA	1e-2	-5.581e+00	0.0221	165.0	20.20%	7912.7	16.58%	motif file (matrix)	svg
130		MA0060.4.NFYA	1e-2	-5.569e+00	0.0222	35.0	4.28%	1251.9	2.62%	motif file (matrix)	svg
131		MA0036.4.GATA2	1e-2	-5.554e+00	0.0223	63.0	7.71%	2593.7	5.43%	motif file (matrix)	svg
132		MA0073.2.RREB1	1e-2	-5.498e+00	0.0234	130.0	15.91%	6054.1	12.69%	motif file (matrix)	svg
133		MA1513.2.KLF15	1e-2	-5.479e+00	0.0237	108.0	13.22%	4899.2	10.27%	motif file (matrix)	svg
134		MA1517.2.KLF6	1e-2	-5.412e+00	0.0251	132.0	16.16%	6176.6	12.94%	motif file (matrix)	svg
135		MA1966.2.TFAP4_ETV1	1e-2	-5.390e+00	0.0255	63.0	7.71%	2613.3	5.48%	motif file (matrix)	svg
136		MA1474.2.CREB3L4	1e-2	-5.345e+00	0.0265	36.0	4.41%	1316.7	2.76%	motif file (matrix)	svg
137		MA1528.2.NFIX	1e-2	-5.246e+00	0.0290	33.0	4.04%	1186.2	2.49%	motif file (matrix)	svg
138		MA1970.2.TRPS1	1e-2	-5.183e+00	0.0307	50.0	6.12%	1998.4	4.19%	motif file (matrix)	svg
139		MA0155.1.INSM1	1e-2	-5.143e+00	0.0317	99.0	12.12%	4485.5	9.40%	motif file (matrix)	svg
140		MA0119.1.NFIC_TLX1	1e-2	-5.101e+00	0.0328	50.0	6.12%	2007.9	4.21%	motif file (matrix)	svg
141		MA0517.2.STAT1_STAT2	1e-2	-5.074e+00	0.0335	72.0	8.81%	3106.5	6.51%	motif file (matrix)	svg
142		MA0667.1.MYF6	1e-2	-5.072e+00	0.0335	37.0	4.53%	1387.5	2.91%	motif file (matrix)	svg
143		MA1709.2.ZIM3	1e-2	-4.897e+00	0.0394	64.0	7.83%	2726.5	5.71%	motif file (matrix)	svg
144		MA1558.2.SNAI1	1e-2	-4.897e+00	0.0394	123.0	15.06%	5794.3	12.14%	motif file (matrix)	svg
145		MA0871.3.TFEC	1e-2	-4.851e+00	0.0407	26.0	3.18%	899.5	1.88%	motif file (matrix)	svg
146		MA1529.2.NHLH2	1e-2	-4.704e+00	0.0468	34.0	4.16%	1280.9	2.68%	motif file (matrix)	svg
147		MA0442.3.SOX10	1e-2	-4.665e+00	0.0484	125.0	15.30%	5946.7	12.46%	motif file (matrix)	svg
148		MA1643.2.NFIB	1e-2	-4.617e+00	0.0504	26.0	3.18%	917.8	1.92%	motif file (matrix)	svg

## Sheet: MotifOutput_CD4_SOX4-
Homer Known Motif Enrichment Results (MotifOutput_CD4_SOX4-)
Homer de novo Motif Results
Gene Ontology Enrichment Results
Known Motif Enrichment Results (txt file)
Total Target Sequences = 874, Total Background Sequences = 48265
Rank	Motif	Name	P-value	log P- pvalue	q-value (Benjamini)	# Target Sequences with Motif	% of Targets Sequences with Motif	# Background Sequences with Motif	% of Background Sequences with Motif	Motif File	SVG
1		MA0139.2.CTCF	1e-13	-3.083e+01	0.0000	131.0	14.99%	3610.2	7.48%	motif file (matrix)	svg
2		MA0511.2.RUNX2	1e-11	-2.664e+01	0.0000	71.0	8.12%	1549.3	3.21%	motif file (matrix)	svg
3		MA0684.3.RUNX3	1e-8	-1.858e+01	0.0000	80.0	9.15%	2223.2	4.61%	motif file (matrix)	svg
4		MA0655.1.JDP2	1e-7	-1.832e+01	0.0000	26.0	2.97%	372.0	0.77%	motif file (matrix)	svg
5		MA0002.1.RUNX1	1e-7	-1.699e+01	0.0000	47.0	5.38%	1063.0	2.20%	motif file (matrix)	svg
6		MA0652.2.IRF8	1e-6	-1.581e+01	0.0000	13.0	1.49%	107.0	0.22%	motif file (matrix)	svg
7		MA1101.3.BACH2	1e-6	-1.430e+01	0.0001	21.0	2.40%	316.4	0.66%	motif file (matrix)	svg
8		MA0478.2.FOSL2	1e-6	-1.400e+01	0.0001	42.0	4.81%	1002.0	2.08%	motif file (matrix)	svg
9		MA1929.2.CTCF	1e-6	-1.395e+01	0.0001	90.0	10.30%	2917.5	6.05%	motif file (matrix)	svg
10		MA0841.2.NFE2	1e-5	-1.342e+01	0.0001	15.0	1.72%	178.6	0.37%	motif file (matrix)	svg
11		MA1419.2.IRF4	1e-5	-1.285e+01	0.0002	10.0	1.14%	79.6	0.17%	motif file (matrix)	svg
12		MA0653.1.IRF9	1e-5	-1.230e+01	0.0003	9.0	1.03%	66.5	0.14%	motif file (matrix)	svg
13		MA1138.2.FOSL2_JUNB	1e-5	-1.229e+01	0.0003	39.0	4.46%	963.6	2.00%	motif file (matrix)	svg
14		MA1942.2.ETV2_FOXI1	1e-5	-1.196e+01	0.0003	90.0	10.30%	3068.3	6.36%	motif file (matrix)	svg
15		MA1144.2.FOSL2_JUND	1e-5	-1.174e+01	0.0004	38.0	4.35%	950.6	1.97%	motif file (matrix)	svg
16		MA1134.2.FOS_JUNB	1e-4	-1.143e+01	0.0005	36.0	4.12%	890.7	1.85%	motif file (matrix)	svg
17		MA0490.3.JUNB	1e-4	-1.135e+01	0.0005	37.0	4.23%	930.7	1.93%	motif file (matrix)	svg
18		MA1930.2.CTCF	1e-4	-1.117e+01	0.0006	53.0	6.06%	1558.4	3.23%	motif file (matrix)	svg
19		MA1135.2.FOSB_JUNB	1e-4	-1.087e+01	0.0008	38.0	4.35%	989.8	2.05%	motif file (matrix)	svg
20		MA1141.2.FOS_JUND	1e-4	-1.076e+01	0.0008	43.0	4.92%	1185.9	2.46%	motif file (matrix)	svg
21		MA1130.2.FOSL2_JUN	1e-4	-1.075e+01	0.0008	45.0	5.15%	1264.4	2.62%	motif file (matrix)	svg
22		MA1633.2.BACH1	1e-4	-1.074e+01	0.0008	34.0	3.89%	846.3	1.75%	motif file (matrix)	svg
23		MA0491.3.JUND	1e-4	-1.054e+01	0.0009	36.0	4.12%	929.9	1.93%	motif file (matrix)	svg
24		MA1955.2.FOXO1_ELK3	1e-4	-1.053e+01	0.0009	52.0	5.95%	1556.7	3.23%	motif file (matrix)	svg
25		MA0477.3.FOSL1	1e-4	-1.040e+01	0.0009	37.0	4.23%	973.1	2.02%	motif file (matrix)	svg
26		MA1137.2.FOSL1_JUNB	1e-4	-1.038e+01	0.0009	41.0	4.69%	1127.6	2.34%	motif file (matrix)	svg
27		MA1634.2.BATF	1e-4	-1.033e+01	0.0009	36.0	4.12%	939.0	1.95%	motif file (matrix)	svg
28		MA1928.2.BNC2	1e-4	-1.033e+01	0.0009	36.0	4.12%	939.0	1.95%	motif file (matrix)	svg
29		MA0835.3.BATF3	1e-4	-1.025e+01	0.0009	58.0	6.64%	1821.4	3.77%	motif file (matrix)	svg
30		MA0099.4.FOS_JUN	1e-4	-1.018e+01	0.0010	45.0	5.15%	1295.7	2.69%	motif file (matrix)	svg
31		MA1128.2.FOSL1_JUN	1e-4	-1.015e+01	0.0010	44.0	5.03%	1257.9	2.61%	motif file (matrix)	svg
32		MA0462.3.BATF_JUN	1e-4	-1.008e+01	0.0010	44.0	5.03%	1261.0	2.61%	motif file (matrix)	svg
33		MA0791.2.POU4F3	1e-4	-9.989e+00	0.0011	37.0	4.23%	993.0	2.06%	motif file (matrix)	svg
34		MA0476.2.FOS	1e-4	-9.687e+00	0.0014	47.0	5.38%	1404.1	2.91%	motif file (matrix)	svg
35		MA1953.2.FOXO1_ELF1	1e-4	-9.323e+00	0.0019	63.0	7.21%	2100.2	4.35%	motif file (matrix)	svg
36		MA1954.2.FOXO1_ELK1	1e-4	-9.306e+00	0.0019	55.0	6.29%	1760.2	3.65%	motif file (matrix)	svg
37		MA0489.1.JUN	1e-3	-9.108e+00	0.0023	37.0	4.23%	1038.9	2.15%	motif file (matrix)	svg
38		MA0761.3.ETV1	1e-3	-9.008e+00	0.0024	132.0	15.10%	5303.2	10.99%	motif file (matrix)	svg
39		MA1142.2.FOSL1_JUND	1e-3	-8.820e+00	0.0029	40.0	4.58%	1173.7	2.43%	motif file (matrix)	svg
40		MA1950.2.FLI1_FOXI1	1e-3	-8.696e+00	0.0032	68.0	7.78%	2369.1	4.91%	motif file (matrix)	svg
41		MA0790.2.POU4F1	1e-3	-8.437e+00	0.0040	37.0	4.23%	1075.4	2.23%	motif file (matrix)	svg
42		MA1935.2.ERF_FOXI1	1e-3	-8.161e+00	0.0051	95.0	10.87%	3650.7	7.57%	motif file (matrix)	svg
43		MA0062.4.GABPA	1e-3	-8.157e+00	0.0051	114.0	13.04%	4547.3	9.42%	motif file (matrix)	svg
44		MA1554.2.RFX7	1e-3	-8.060e+00	0.0054	45.0	5.15%	1426.7	2.96%	motif file (matrix)	svg
45		MA2332.1.ZNF175	1e-3	-7.971e+00	0.0058	114.0	13.04%	4571.0	9.47%	motif file (matrix)	svg
46		MA0517.2.STAT1_STAT2	1e-3	-7.931e+00	0.0059	61.0	6.98%	2125.3	4.40%	motif file (matrix)	svg
47		MA0050.2.IRF1	1e-3	-7.683e+00	0.0074	56.0	6.41%	1926.6	3.99%	motif file (matrix)	svg
48		MA1956.2.FOXO1_FLI1	1e-3	-7.648e+00	0.0075	31.0	3.55%	881.5	1.83%	motif file (matrix)	svg
49		MA0523.2.TCF7L2	1e-3	-7.635e+00	0.0075	53.0	6.06%	1799.1	3.73%	motif file (matrix)	svg
50		MA0657.2.KLF13	1e-3	-7.303e+00	0.0102	23.0	2.63%	591.2	1.23%	motif file (matrix)	svg
51		MA1952.2.FOXJ2_ELF1	1e-3	-6.964e+00	0.0140	78.0	8.92%	2990.8	6.20%	motif file (matrix)	svg
52		MA0746.3.SP3	1e-2	-6.906e+00	0.0145	173.0	19.79%	7632.4	15.82%	motif file (matrix)	svg
53		MA0640.3.ELF3	1e-2	-6.858e+00	0.0150	119.0	13.62%	4959.7	10.28%	motif file (matrix)	svg
54		MA0772.2.IRF7	1e-2	-6.746e+00	0.0164	26.0	2.97%	733.4	1.52%	motif file (matrix)	svg
55		MA0769.3.TCF7	1e-2	-6.713e+00	0.0167	47.0	5.38%	1612.7	3.34%	motif file (matrix)	svg
56		MA1936.2.ERF_FOXO1	1e-2	-6.566e+00	0.0190	67.0	7.67%	2524.3	5.23%	motif file (matrix)	svg
57		MA0473.4.ELF1	1e-2	-6.542e+00	0.0191	112.0	12.81%	4663.8	9.67%	motif file (matrix)	svg
58		MA1508.2.IKZF1	1e-2	-6.377e+00	0.0221	97.0	11.10%	3960.6	8.21%	motif file (matrix)	svg
59		MA1599.2.ZNF682	1e-2	-5.991e+00	0.0320	125.0	14.30%	5384.5	11.16%	motif file (matrix)	svg
60		MA1132.2.JUN_JUNB	1e-2	-5.897e+00	0.0346	47.0	5.38%	1682.8	3.49%	motif file (matrix)	svg
61		MA1512.2.KLF11	1e-2	-5.773e+00	0.0385	194.0	22.20%	8914.8	18.48%	motif file (matrix)	svg
62		MA1559.2.SNAI3	1e-2	-5.673e+00	0.0419	98.0	11.21%	4106.3	8.51%	motif file (matrix)	svg
63		MA0742.2.KLF12	1e-2	-5.291e+00	0.0604	231.0	26.43%	10940.7	22.67%	motif file (matrix)	svg
64		MA1527.2.NFIC	1e-2	-5.245e+00	0.0622	16.0	1.83%	422.8	0.88%	motif file (matrix)	svg
65		MA0798.3.RFX3	1e-2	-5.219e+00	0.0628	11.0	1.26%	242.1	0.50%	motif file (matrix)	svg
66		MA0641.1.ELF4	1e-2	-5.118e+00	0.0685	36.0	4.12%	1262.0	2.62%	motif file (matrix)	svg
67		MA0598.4.EHF	1e-2	-5.107e+00	0.0685	98.0	11.21%	4191.0	8.69%	motif file (matrix)	svg
68		MA0745.3.SNAI2	1e-2	-4.928e+00	0.0804	97.0	11.10%	4170.9	8.64%	motif file (matrix)	svg
69		MA1509.1.IRF6	1e-2	-4.830e+00	0.0874	17.0	1.95%	481.0	1.00%	motif file (matrix)	svg
70		MA0510.3.RFX5	1e-2	-4.817e+00	0.0874	14.0	1.60%	366.7	0.76%	motif file (matrix)	svg
71		MA1971.2.ZBED2	1e-2	-4.761e+00	0.0910	24.0	2.75%	771.3	1.60%	motif file (matrix)	svg
72		MA0076.3.ELK4	1e-2	-4.680e+00	0.0973	103.0	11.78%	4508.3	9.34%	motif file (matrix)	svg
73		MA0600.3.RFX2	1e-2	-4.621e+00	0.1018	12.0	1.37%	300.4	0.62%	motif file (matrix)	svg

## Sheet: MotifOutput_CD8_SOX4+
Homer Known Motif Enrichment Results (MotifOutput_CD8_SOX4+)
Homer de novo Motif Results
Gene Ontology Enrichment Results
Known Motif Enrichment Results (txt file)
Total Target Sequences = 827, Total Background Sequences = 48084
Rank	Motif	Name	P-value	log P- pvalue	q-value (Benjamini)	# Target Sequences with Motif	% of Targets Sequences with Motif	# Background Sequences with Motif	% of Background Sequences with Motif	Motif File	SVG
1	motif file (matrix)	MA0062.4.GABPA	1e-38	-8.867e+01	0.0000	215.0	26.00%	4808.4	10.00%	motif file (matrix)	svg
2		MA0598.4.EHF	1e-38	-8.831e+01	0.0000	198.0	23.94%	4191.8	8.72%	motif file (matrix)	svg
3		MA0640.3.ELF3	1e-34	-8.030e+01	0.0000	215.0	26.00%	5093.2	10.60%	motif file (matrix)	svg
4		MA0761.3.ETV1	1e-32	-7.559e+01	0.0000	221.0	26.72%	5504.2	11.45%	motif file (matrix)	svg
5		MA0474.2.ERG	1e-27	-6.407e+01	0.0000	119.0	14.39%	2157.4	4.49%	motif file (matrix)	svg
6		MA0473.4.ELF1	1e-26	-6.003e+01	0.0000	182.0	22.01%	4561.3	9.49%	motif file (matrix)	svg
7		MA0098.4.ETS1	1e-25	-5.967e+01	0.0000	125.0	15.11%	2472.7	5.14%	motif file (matrix)	svg
8		MA1942.2.ETV2_FOXI1	1e-24	-5.752e+01	0.0000	157.0	18.98%	3690.6	7.68%	motif file (matrix)	svg
9		MA0760.2.ERF	1e-23	-5.405e+01	0.0000	101.0	12.21%	1833.1	3.81%	motif file (matrix)	svg
10		MA2332.1.ZNF175	1e-21	-4.945e+01	0.0000	183.0	22.13%	5057.9	10.52%	motif file (matrix)	svg
11		MA1952.2.FOXJ2_ELF1	1e-20	-4.751e+01	0.0000	148.0	17.90%	3728.9	7.76%	motif file (matrix)	svg
12		MA0762.2.ETV2	1e-20	-4.651e+01	0.0000	77.0	9.31%	1270.5	2.64%	motif file (matrix)	svg
13		MA0076.3.ELK4	1e-19	-4.559e+01	0.0000	142.0	17.17%	3572.7	7.43%	motif file (matrix)	svg
14		MA1935.2.ERF_FOXI1	1e-18	-4.176e+01	0.0000	160.0	19.35%	4467.1	9.29%	motif file (matrix)	svg
15		MA1950.2.FLI1_FOXI1	1e-17	-4.013e+01	0.0000	125.0	15.11%	3135.1	6.52%	motif file (matrix)	svg
16		MA0750.3.ZBTB7A	1e-17	-3.969e+01	0.0000	144.0	17.41%	3909.0	8.13%	motif file (matrix)	svg
17		MA1708.2.ETV7	1e-17	-3.948e+01	0.0000	149.0	18.02%	4122.4	8.58%	motif file (matrix)	svg
18		MA0511.2.RUNX2	1e-17	-3.946e+01	0.0000	90.0	10.88%	1875.8	3.90%	motif file (matrix)	svg
19		MA0475.3.FLI1	1e-15	-3.680e+01	0.0000	80.0	9.67%	1615.3	3.36%	motif file (matrix)	svg
20		MA0645.2.ETV6	1e-15	-3.471e+01	0.0000	117.0	14.15%	3052.9	6.35%	motif file (matrix)	svg
21		MA2326.1.IKZF2	1e-14	-3.283e+01	0.0000	264.0	31.92%	9812.2	20.41%	motif file (matrix)	svg
22		MA0081.3.SPIB	1e-14	-3.253e+01	0.0000	141.0	17.05%	4140.3	8.61%	motif file (matrix)	svg
23		MA0684.3.RUNX3	1e-14	-3.253e+01	0.0000	113.0	13.66%	2991.5	6.22%	motif file (matrix)	svg
24		MA1484.2.ETS2	1e-13	-3.144e+01	0.0000	79.0	9.55%	1751.5	3.64%	motif file (matrix)	svg
25		MA0136.2.ELF5	1e-13	-3.026e+01	0.0000	137.0	16.57%	4094.9	8.52%	motif file (matrix)	svg
26		MA1954.2.FOXO1_ELK1	13	-2.996e+01	0.0000	91.0	11.00%	2247.4	4.68%	motif file (matrix)	svg
27		MA1953.2.FOXO1_ELF1	1e-12	-2.927e+01	0.0000	107.0	12.94%	2902.4	6.04%	motif file (matrix)	svg
28		MA0002.1.RUNX1	1e-12	-2.893e+01	0.0000	76.0	9.19%	1731.6	3.60%	motif file (matrix)	svg
29		MA1483.3.ELF2	1e-12	-2.876e+01	0.0000	89.0	10.76%	2220.7	4.62%	motif file (matrix)	svg
30		MA0080.5.SPI1	1e-11	-2.727e+01	0.0000	153.0	18.50%	4974.3	10.35%	motif file (matrix)	svg
31		MA1955.2.FOXO1_ELK3	1e-10	-2.428e+01	0.0000	81.0	9.79%	2103.3	4.38%	motif file (matrix)	svg
32		MA2329.1.ZBTB11	1e-10	-2.370e+01	0.0000	93.0	11.25%	2608.7	5.43%	motif file (matrix)	svg
33		MA0523.2.TCF7L2	1e-10	-2.366e+01	0.0000	98.0	11.85%	2815.8	5.86%	motif file (matrix)	svg
34		MA1508.2.IKZF1	1e-9	-2.176e+01	0.0000	145.0	17.53%	4994.1	10.39%	motif file (matrix)	svg
35		MA1936.2.ERF_FOXO1	1e-9	-2.156e+01	0.0000	105.0	12.70%	3227.7	6.72%	motif file (matrix)	svg
36		MA1956.2.FOXO1_FLI1	1e-8	-1.949e+01	0.0000	55.0	6.65%	1318.0	2.74%	motif file (matrix)	svg
37		MA0641.1.ELF4	1e-7	-1.626e+01	0.0000	42.0	5.08%	966.3	2.01%	motif file (matrix)	svg
38		MA0139.2.CTCF	1e-6	-1.583e+01	0.0000	83.0	10.04%	2634.3	5.48%	motif file (matrix)	svg
39		MA0764.4.ETV4	1e-6	-1.574e+01	0.0000	61.0	7.38%	1717.1	3.57%	motif file (matrix)	svg
40		MA1630.3.ZNF281	1e-6	-1.570e+01	0.0000	131.0	15.84%	4831.0	10.05%	motif file (matrix)	svg
41		MA0686.2.SPDEF	1e-6	-1.424e+01	0.0000	35.0	4.23%	789.8	1.64%	motif file (matrix)	svg
42		MA1946.2.ETV5_FOXI1	1e-6	-1.409e+01	0.0000	71.0	8.59%	2228.7	4.64%	motif file (matrix)	svg
43		MA0769.3.TCF7	1e-5	-1.334e+01	0.0000	76.0	9.19%	2495.2	5.19%	motif file (matrix)	svg
44		MA1929.2.CTCF	1e-5	-1.228e+01	0.0001	67.0	8.10%	2174.0	4.52%	motif file (matrix)	svg
45		MA0742.2.KLF12	1e-5	-1.190e+01	0.0001	153.0	18.50%	6290.7	13.09%	motif file (matrix)	svg
46		MA0156.4.FEV	1e-4	-1.150e+01	0.0002	40.0	4.84%	1090.9	2.27%	motif file (matrix)	svg
47		MA0763.2.ETV3	1e-4	-1.116e+01	0.0002	47.0	5.68%	1391.0	2.89%	motif file (matrix)	svg
48		MA1515.2.KLF2	1e-4	-1.100e+01	0.0003	174.0	21.04%	7470.8	15.54%	motif file (matrix)	svg
49		MA1421.1.TCF7L1	1e-4	-1.076e+01	0.0003	52.0	6.29%	1625.8	3.38%	motif file (matrix)	svg
50		MA1959.2.KLF7	1e-4	-1.048e+01	0.0004	230.0	27.81%	10481.7	21.81%	motif file (matrix)	svg
51		MA0747.2.SP8	1e-4	-1.043e+01	0.0004	156.0	18.86%	6624.7	13.78%	motif file (matrix)	svg
52		MA0768.1.LEF1	1e-4	-1.027e+01	0.0005	36.0	4.35%	992.2	2.06%	motif file (matrix)	svg
53		MA0687.2.SPIC	1e-4	-1.006e+01	0.0006	79.0	9.55%	2887.9	6.01%	motif file (matrix)	svg
54		MA0079.5.SP1	1e-4	-9.944e+00	0.0007	169.0	20.44%	7356.9	15.31%	motif file (matrix)	svg
55		MA1564.2.SP9	1e-4	-9.837e+00	0.0007	173.0	20.92%	7578.8	15.77%	motif file (matrix)	svg
56		MA0050.2.IRF1	1e-4	-9.834e+00	0.0007	79.0	9.55%	2907.9	6.05%	motif file (matrix)	svg
57		MA0060.4.NFYA	1e-4	-9.764e+00	0.0008	44.0	5.32%	1347.9	2.80%	motif file (matrix)	svg
58		MA1951.2.FOS	1e-4	-9.704e+00	0.0008	19.0	2.30%	386.1	0.80%	motif file (matrix)	svg
59		MA0746.3.SP3	1e-4	-9.694e+00	0.0008	114.0	13.78%	4606.5	9.58%	motif file (matrix)	svg
60		MA0741.1.KLF16	1e-4	-9.560e+00	0.0009	163.0	19.71%	7100.2	14.77%	motif file (matrix)	svg
61		MA0516.3.SP2	1e-4	-9.488e+00	0.0009	183.0	22.13%	8150.1	16.96%	motif file (matrix)	svg
62		MA1948.2.ETV5_HOXA2	1e-4	-9.350e+00	0.0011	30.0	3.63%	800.3	1.67%	motif file (matrix)	svg
63		MA1512.2.KLF11	1e-4	-9.276e+00	0.0011	138.0	16.69%	5860.0	12.19%	motif file (matrix)	svg
64		MA0600.3.RFX2	1e-3	-8.914e+00	0.0016	14.0	1.69%	247.4	0.51%	motif file (matrix)	svg
65		MA0759.3.ELK3	1e-3	-8.911e+00	0.0016	40.0	4.84%	1230.5	2.56%	motif file (matrix)	svg
66		MA2098.1.ZNF766	1e-3	-8.898e+00	0.0016	78.0	9.43%	2947.8	6.13%	motif file (matrix)	svg
67		MA0510.3.RFX5	1e-3	-8.777e+00	0.0017	16.0	1.93%	314.9	0.66%	motif file (matrix)	svg
68		MA1957.1.HOXB2_ELK1	1e-3	-8.666e+00	0.0019	21.0	2.54%	490.5	1.02%	motif file (matrix)	svg
69		MA0493.3.KLF1	1e-3	-8.495e+00	0.0022	198.0	23.94%	9099.7	18.93%	motif file (matrix)	svg
70		MA0685.2.SP4	1e-3	-8.468e+00	0.0023	156.0	18.86%	6896.1	14.35%	motif file (matrix)	svg
71		MA1517.2.KLF6	1e-3	-8.442e+00	0.0023	151.0	18.26%	6641.9	13.82%	motif file (matrix)	svg
72		MA1145.2.FOSL2_JUND	1e-3	-7.881e+00	0.0040	29.0	3.51%	833.7	1.73%	motif file (matrix)	svg
73		MA1133.2.JUN_JUNB	1e-3	-7.829e+00	0.0041	32.0	3.87%	959.1	2.00%	motif file (matrix)	svg
74		MA1511.2.KLF10	1e-3	-7.803e+00	0.0042	168.0	20.31%	7627.2	15.87%	motif file (matrix)	svg
75		MA1652.2.ZKSCAN5	1e-3	-7.779e+00	0.0042	102.0	12.33%	4239.4	8.82%	motif file (matrix)	svg
76		MA1937.2.ERF_HOXB13	1e-3	-7.672e+00	0.0046	40.0	4.84%	1310.2	2.73%	motif file (matrix)	svg
77		MA1140.3.JUNB	1e-3	-7.632e+00	0.0048	16.0	1.93%	349.8	0.73%	motif file (matrix)	svg
78		MA0740.2.KLF14	1e-3	-7.556e+00	0.0051	182.0	22.01%	8409.3	17.50%	motif file (matrix)	svg
79		MA1961.2.PATZ1	1e-3	-7.462e+00	0.0055	208.0	25.15%	9817.8	20.43%	motif file (matrix)	svg
80		MA1127.1.FOSB_JUN	1e-3	-7.274e+00	0.0065	27.0	3.26%	784.9	1.63%	motif file (matrix)	svg
81		MA1949.2.FLI1_DRGX	1e-3	-7.273e+00	0.0065	32.0	3.87%	992.2	2.06%	motif file (matrix)	svg
82		MA1653.2.ZNF148	1e-3	-7.143e+00	0.0073	201.0	24.30%	9500.8	19.77%	motif file (matrix)	svg
83		MA1554.2.RFX7	1e-3	-6.992e+00	0.0084	42.0	5.08%	1448.2	3.01%	motif file (matrix)	svg
84		MA1723.2.PRDM9	1e-3	-6.909e+00	0.0090	164.0	19.83%	7568.0	15.75%	motif file (matrix)	svg
85		MA1944.2.ETV5_DRGX	1e-2	-6.799e+00	0.0099	41.0	4.96%	1419.0	2.95%	motif file (matrix)	svg
86		MA1947.2.ETV5_FOXO1	1e-2	-6.786e+00	0.0099	84.0	10.16%	3467.2	7.21%	motif file (matrix)	svg
87		MA0639.2.DBP	1e-2	-6.773e+00	0.0099	17.0	2.06%	416.6	0.87%	motif file (matrix)	svg
88		MA1516.2.KLF3	1e-2	-6.742e+00	0.0101	85.0	10.28%	3522.0	7.33%	motif file (matrix)	svg
89		MA1136.1.FOSB_JUNB	1e-2	-6.634e+00	0.0112	24.0	2.90%	696.2	1.45%	motif file (matrix)	svg
90		MA1930.2.CTCF	1e-2	-6.559e+00	0.0119	36.0	4.35%	1213.6	2.52%	motif file (matrix)	svg
91		MA1573.1.THAP11	1e-2	-6.555e+00	0.0119	19.0	2.30%	501.1	1.04%	motif file (matrix)	svg
92		MA0867.3.SOX4	1e-2	-6.471e+00	0.0127	127.0	15.36%	5699.1	11.86%	motif file (matrix)	svg
93		MA0733.2.EGR4	1e-2	-6.415e+00	0.0133	104.0	12.58%	4523.0	9.41%	motif file (matrix)	svg
94		MA0798.3.RFX3	1e-2	-6.277e+00	0.0151	9.0	1.09%	157.2	0.33%	motif file (matrix)	svg
95		MA0073.2.RREB1	1e-2	-6.276e+00	0.0151	138.0	16.69%	6306.7	13.12%	motif file (matrix)	svg
96		MA1131.2.FOSL2_JUN	1e-2	-6.259e+00	0.0151	28.0	3.39%	885.6	1.84%	motif file (matrix)	svg
97		MA1143.2.FOSL1_JUND	1e-2	-6.245e+00	0.0151	25.0	3.02%	759.0	1.58%	motif file (matrix)	svg
98		MA0043.4.HLF	1e-2	-6.244e+00	0.0151	28.0	3.39%	887.0	1.85%	motif file (matrix)	svg
99		MA0107.1.RELA	1e-2	-6.164e+00	0.0160	57.0	6.89%	2220.2	4.62%	motif file (matrix)	svg
100		MA0517.2.STAT1_STAT2	1e-2	-6.107e+00	0.0168	71.0	8.59%	2907.2	6.05%	motif file (matrix)	svg
101		MA0018.5.CREB1	1e-2	-6.106e+00	0.0168	42.0	5.08%	1520.9	3.16%	motif file (matrix)	svg
102		MA0753.3.ZNF740	1e-2	-6.075e+00	0.0170	85.0	10.28%	3608.8	7.51%	motif file (matrix)	svg
103		MA1934.2.ERF_FIGLA	1e-2	-5.949e+00	0.0191	27.0	3.26%	862.8	1.80%	motif file (matrix)	svg
104		MA0039.5.KLF4	1e-2	-5.879e+00	0.0203	213.0	25.76%	10408.5	21.66%	motif file (matrix)	svg
105		MA0834.2.ATF7	1e-2	-5.747e+00	0.0230	10.0	1.21%	203.2	0.42%	motif file (matrix)	svg
106		MA0502.3.NFYB	1e-2	-5.689e+00	0.0241	59.0	7.13%	2368.5	4.93%	motif file (matrix)	svg
107		MA0799.3.RFX4	1e-2	-5.604e+00	0.0260	9.0	1.09%	174.7	0.36%	motif file (matrix)	svg
108		MA0014.4.PAX5	1e-2	-5.574e+00	0.0265	50.0	6.05%	1946.6	4.05%	motif file (matrix)	svg
109		MA0028.3.ELK1	1e-2	-5.473e+00	0.0291	29.0	3.51%	982.2	2.04%	motif file (matrix)	svg
110		MA1644.2.NFYC	1e-2	-5.417e+00	0.0305	42.0	5.08%	1582.1	3.29%	motif file (matrix)	svg
111		MA1941.2.ETV2_FIGLA	1e-2	-5.336e+00	0.0328	53.0	6.41%	2116.4	4.40%	motif file (matrix)	svg
112		MA1651.2.ZFP42	1e-2	-5.304e+00	0.0335	43.0	5.20%	1640.9	3.41%	motif file (matrix)	svg
113		MA1632.2.ATF2	1e-2	-5.276e+00	0.0342	35.0	4.23%	1269.7	2.64%	motif file (matrix)	svg
114		MA0765.4.ETV5	1e-2	-5.249e+00	0.0348	28.0	3.39%	954.9	1.99%	motif file (matrix)	svg
115		MA1967.2.TFAP4_FLI1	1e-2	-5.118e+00	0.0393	18.0	2.18%	532.7	1.11%	motif file (matrix)	svg
116		MA0802.2.TBR1	1e-2	-5.116e+00	0.0393	46.0	5.56%	1802.1	3.75%	motif file (matrix)	svg
117		MA0599.1.KLF5	1e-2	-5.104e+00	0.0393	218.0	26.36%	10861.1	22.60%	motif file (matrix)	svg
118		MA0509.3.RFX1	1e-2	-5.027e+00	0.0420	7.0	0.85%	125.3	0.26%	motif file (matrix)	svg
119		MA1965.2.SP5	1e-2	-4.994e+00	0.0430	242.0	29.26%	12216.5	25.42%	motif file (matrix)	svg
120		MA0609.3.CREM	1e-2	-4.963e+00	0.0440	26.0	3.14%	886.6	1.84%	motif file (matrix)	svg
121		MA1597.1.ZNF528	1e-2	-4.953e+00	0.0441	19.0	2.30%	583.9	1.21%	motif file (matrix)	svg
122		MA1578.2.VEZF1	1e-2	-4.869e+00	0.0475	97.0	11.73%	4403.1	9.16%	motif file (matrix)	svg
123		MA0466.4.CEBPB	1e-2	-4.853e+00	0.0479	5.0	0.60%	70.9	0.15%	motif file (matrix)	svg
124		MA1139.2.FOSL2_JUNB	1e-2	-4.781e+00	0.0511	18.0	2.18%	551.8	1.15%	motif file (matrix)	svg
125		MA1475.2.CREB3L4	1e-2	-4.737e+00	0.0530	26.0	3.14%	903.3	1.88%	motif file (matrix)	svg
126		MA1931.1.ELK1_HOXA1	1e-2	-4.685e+00	0.0553	22.0	2.66%	729.8	1.52%	motif file (matrix)	svg
127		MA0488.2.JUN	1e-2	-4.677e+00	0.0554	30.0	3.63%	1090.2	2.27%	motif file (matrix)	svg

## Sheet: MotifOutput_CD8_SOX4-
Homer Known Motif Enrichment Results (MotifOutput_CD8_SOX4-)
Homer de novo Motif Results
Gene Ontology Enrichment Results
Known Motif Enrichment Results (txt file)
Total Target Sequences = 894, Total Background Sequences = 48467
Rank	Motif	Name	P-value	log P- pvalue	q-value (Benjamini)	# Target Sequences with Motif	% of Targets Sequences with Motif	# Background Sequences with Motif	% of Background Sequences with Motif	Motif File	SVG
1		MA0139.2.CTCF	1e-21	-5.039e+01	0.0000	158.0	17.67%	3717.4	7.67%	motif file (matrix)	svg
2		MA1930.2.CTCF	1e-12	-2.910e+01	0.0000	78.0	8.72%	1673.4	3.45%	motif file (matrix)	svg
3		MA1929.2.CTCF	1e-9	-2.204e+01	0.0000	105.0	11.74%	2977.0	6.14%	motif file (matrix)	svg
4		MA0761.3.ETV1	1e-7	-1.791e+01	0.0000	156.0	17.45%	5418.7	11.18%	motif file (matrix)	svg
5		MA1952.2.FOXJ2_ELF1	1e-5	-1.250e+01	0.0006	90.0	10.07%	2970.6	6.13%	motif file (matrix)	svg
6		MA0474.2.ERG	1e-4	-1.110e+01	0.0019	78.0	8.72%	2564.8	5.29%	motif file (matrix)	svg
7		MA1942.2.ETV2_FOXI1	1e-4	-1.066e+01	0.0025	88.0	9.84%	3031.8	6.25%	motif file (matrix)	svg
8		MA2332.1.ZNF175	1e-3	-9.084e+00	0.0107	122.0	13.65%	4728.1	9.75%	motif file (matrix)	svg
9		MA1512.2.KLF11	1e-3	-8.625e+00	0.0151	211.0	23.60%	9093.2	18.76%	motif file (matrix)	svg
10		MA0098.4.ETS1	1e-3	-8.554e+00	0.0151	83.0	9.28%	3000.1	6.19%	motif file (matrix)	svg
11		MA1953.2.FOXO1_ELF1	1e-3	-8.109e+00	0.0206	62.0	6.94%	2115.6	4.36%	motif file (matrix)	svg
12		MA0760.2.ERF	1e-3	-7.965e+00	0.0218	62.0	6.94%	2127.1	4.39%	motif file (matrix)	svg
13		MA0475.3.FLI1	1e-3	-7.932e+00	0.0218	59.0	6.60%	2000.2	4.13%	motif file (matrix)	svg
14		MA0684.3.RUNX3	1e-3	-7.478e+00	0.0305	62.0	6.94%	2169.0	4.47%	motif file (matrix)	svg
15		MA1508.2.IKZF1	1e-3	-7.409e+00	0.0305	100.0	11.19%	3900.1	8.05%	motif file (matrix)	svg
16		MA1935.2.ERF_FOXI1	1e-3	-7.346e+00	0.0305	95.0	10.63%	3675.5	7.58%	motif file (matrix)	svg
17		MA1102.3.CTCFL	1e-3	-7.333e+00	0.0305	202.0	22.60%	8861.1	18.28%	motif file (matrix)	svg
18		MA0598.4.EHF	1e-3	-7.260e+00	0.0305	107.0	11.97%	4246.2	8.76%	motif file (matrix)	svg
19		MA0062.4.GABPA	1e-3	-7.160e+00	0.0309	115.0	12.86%	4637.8	9.57%	motif file (matrix)	svg
20		MA1638.2.HAND2	1e-3	-6.977e+00	0.0352	110.0	12.30%	4424.3	9.13%	motif file (matrix)	svg
21		MA1950.2.FLI1_FOXI1	1e-2	-6.649e+00	0.0465	64.0	7.16%	2335.1	4.82%	motif file (matrix)	svg
22		MA1546.2.PAX3	1e-2	-6.307e+00	0.0626	15.0	1.68%	336.5	0.69%	motif file (matrix)	svg
23		MA0762.2.ETV2	1e-2	-6.276e+00	0.0626	41.0	4.59%	1361.9	2.81%	motif file (matrix)	svg
24		MA1642.2.NEUROG2	1e-2	-6.163e+00	0.0662	88.0	9.84%	3492.0	7.20%	motif file (matrix)	svg
25		MA0660.1.MEF2B	1e-2	-5.683e+00	0.1028	11.0	1.23%	223.8	0.46%	motif file (matrix)	svg
26		MA1123.3.TWIST1	1e-2	-5.646e+00	0.1028	68.0	7.61%	2624.9	5.41%	motif file (matrix)	svg
27		MA1954.2.FOXO1_ELK1	1e-2	-5.513e+00	0.1128	48.0	5.37%	1731.5	3.57%	motif file (matrix)	svg
28		MA0511.2.RUNX2	1e-2	-5.497e+00	0.1128	42.0	4.70%	1468.1	3.03%	motif file (matrix)	svg
29		MA1527.2.NFIC	1e-2	-5.305e+00	0.1293	17.0	1.90%	449.9	0.93%	motif file (matrix)	svg
30		MA0773.1.MEF2D	1e-2	-5.043e+00	0.1624	10.0	1.12%	210.9	0.44%	motif file (matrix)	svg
31		MA1649.2.ZBTB12	1e-2	-5.028e+00	0.1624	50.0	5.59%	1869.1	3.86%	motif file (matrix)	svg
32		MA0807.1.TBX5	1e-2	-4.988e+00	0.1624	58.0	6.49%	2239.6	4.62%	motif file (matrix)	svg
33		MA1564.2.SP9	1e-2	-4.907e+00	0.1691	261.0	29.19%	12381.4	25.54%	motif file (matrix)	svg
34		MA0050.2.IRF1	1e-2	-4.839e+00	0.1758	47.0	5.26%	1753.5	3.62%	motif file (matrix)	svg
35		MA0806.1.TBX4	1e-2	-4.813e+00	0.1758	67.0	7.49%	2680.0	5.53%	motif file (matrix)	svg
36		MA0640.3.ELF3	1e-2	-4.805e+00	0.1758	115.0	12.86%	4993.7	10.30%	motif file (matrix)	svg
37		MA0473.4.ELF1	1e-2	-4.791e+00	0.1758	108.0	12.08%	4652.8	9.60%	motif file (matrix)	svg
38		MA1517.2.KLF6	1e-2	-4.739e+00	0.1758	209.0	23.38%	9738.1	20.09%	motif file (matrix)	svg
39		MA2327.1.PGR	1e-2	-4.686e+00	0.1786	38.0	4.25%	1365.7	2.82%	motif file (matrix)	svg
