# Supplementary material for: Multidimensional profiling of human T cells reveals high CD38 expression, marking recent thymic emigrants and age-related naive T cell remodeling
Source: Immunity. Author manuscript; Available in PMC 2026 May 4. (PMC13138122; doi:10.1016/j.immuni.2024.08.019)
Supplement: mmc4 [file NIHMS2160335-supplement-mmc4.xlsx]

## Sheet: MotifOutput_CD4_SOX4+
Homer de novo Motif Results
(MotifOutput_CD4_SOX4+/)
Known Motif Enrichment Results
Gene Ontology Enrichment Results
If Homer is having trouble matching a motif to a known motif, try copy/pasting the matrix file into STAMP
More information on motif finding results: HOMER | Description of Results | Tips
Total target sequences = 817
Total background sequences = 47701
* - possible false positive
Rank	Motif	P-value	log P- pvalue	% of Targets	% of Background	STD(Bg STD)	Best Match/Details	Motif File
1		1e-46	-1.079e+02	20.81%	5.81%	53.4bp (58.9bp)	MA0640.3.ELF3(0.944) More Information | Similar Motifs Found	motif file (matrix)
2		1e-31	-7.252e+01	10.89%	2.36%	48.6bp (65.5bp)	MA0002.1.RUNX1(0.894) More Information | Similar Motifs Found	motif file (matrix)
3		1e-15	-3.609e+01	22.03%	11.86%	57.3bp (60.0bp)	MA0101.1.REL(0.835) More Information | Similar Motifs Found	motif file (matrix)
4		1e-15	-3.536e+01	16.77%	8.07%	55.7bp (62.6bp)	MA0523.2.TCF7L2(0.824) More Information | Similar Motifs Found	motif file (matrix)
5		1e-14	-3.271e+01	9.79%	3.67%	55.1bp (59.6bp)	MA1630.3.ZNF281(0.775) More Information | Similar Motifs Found	motif file (matrix)
6		1e-12	-2.772e+01	0.98%	0.02%	42.3bp (53.5bp)	MA0842.3.NRL(0.691) More Information | Similar Motifs Found	motif file (matrix)
7 *		1e-11	-2.747e+01	2.94%	0.45%	31.8bp (61.6bp)	MA1115.2.POU5F1(0.605) More Information | Similar Motifs Found	motif file (matrix)
8 *		1e-11	-2.582e+01	3.30%	0.62%	46.2bp (57.8bp)	MA1635.2.BHLHE22(0.598) More Information | Similar Motifs Found	motif file (matrix)
9 *		1e-11	-2.575e+01	11.38%	5.28%	56.8bp (66.1bp)	MA1125.2.ZNF384(0.807) More Information | Similar Motifs Found	motif file (matrix)
10 *		1e-10	-2.509e+01	3.67%	0.80%	47.0bp (64.5bp)	MA0850.1.FOXP3(0.702) More Information | Similar Motifs Found	motif file (matrix)
11 *		1e-10	-2.433e+01	4.65%	1.28%	45.1bp (58.3bp)	MA0039.5.KLF4(0.692) More Information | Similar Motifs Found	motif file (matrix)
12 *		1e-10	-2.424e+01	1.96%	0.20%	43.6bp (64.7bp)	MA1517.2.KLF6(0.748) More Information | Similar Motifs Found	motif file (matrix)
13 *		1e-10	-2.384e+01	17.01%	9.64%	49.7bp (60.2bp)	MA0093.4.USF1(0.817) More Information | Similar Motifs Found	motif file (matrix)
14 *		1e-10	-2.329e+01	1.22%	0.06%	29.6bp (53.1bp)	MA1731.2.ZNF768(0.715) More Information | Similar Motifs Found	motif file (matrix)
15 *		1e-10	-2.318e+01	5.02%	1.53%	51.2bp (62.5bp)	MA1143.2.FOSL1_JUND(0.791) More Information | Similar Motifs Found	motif file (matrix)
16 *		1e-9	-2.261e+01	1.22%	0.06%	50.0bp (41.6bp)	MA0766.3.GATA5(0.603) More Information | Similar Motifs Found	motif file (matrix)
17 *		1e-9	-2.259e+01	4.04%	1.06%	55.4bp (63.6bp)	MA2101.1.ZNF677(0.702) More Information | Similar Motifs Found	motif file (matrix)
18 *		1e-9	-2.246e+01	1.59%	0.14%	59.6bp (57.6bp)	MA0769.3.TCF7(0.607) More Information | Similar Motifs Found	motif file (matrix)
19 *		1e-9	-2.195e+01	2.69%	0.49%	63.4bp (55.1bp)	MA0733.2.EGR4(0.667) More Information | Similar Motifs Found	motif file (matrix)
20 *		1e-9	-2.170e+01	0.61%	0.01%	43.2bp (53.3bp)	MA2118.1.FOXS1(0.824) More Information | Similar Motifs Found	motif file (matrix)
21 *		1e-9	-2.109e+01	16.28%	9.47%	54.3bp (62.4bp)	MA0766.3.GATA5(0.808) More Information | Similar Motifs Found	motif file (matrix)
22 *		1e-8	-2.033e+01	2.82%	0.59%	53.9bp (56.2bp)	MA0130.1.ZNF354C(0.568) More Information | Similar Motifs Found	motif file (matrix)
23 *		1e-8	-1.972e+01	2.08%	0.32%	49.0bp (66.9bp)	MA0100.4.MYB(0.758) More Information | Similar Motifs Found	motif file (matrix)
24 *		1e-7	-1.784e+01	2.57%	0.56%	50.7bp (57.6bp)	MA1650.2.ZBTB14(0.749) More Information | Similar Motifs Found	motif file (matrix)
25 *		1e-7	-1.781e+01	1.47%	0.16%	47.5bp (67.3bp)	MA1638.2.HAND2(0.792) More Information | Similar Motifs Found	motif file (matrix)
26 *		1e-6	-1.553e+01	2.33%	0.54%	39.0bp (57.9bp)	MA0528.3.ZNF263(0.833) More Information | Similar Motifs Found	motif file (matrix)

## Sheet: Motif 1-VAGGAAGTDR
Information for 1-VAGGAAGTDR (Motif 1)
Reverse Opposite:
p-value:	1e-46
log p-value:	-1.079e+02
Information Content per bp:	1.618
Number of Target Sequences with motif	170.0
Percentage of Target Sequences with motif	20.81%
Number of Background Sequences with motif	2771.4
Percentage of Background Sequences with motif	5.81%
Average Position of motif in Targets	118.8 +/- 53.4bp
Average Position of motif in Background	100.1 +/- 58.9bp
Strand Bias (log2 ratio + to - strand density)	0.2
Multiplicity (# of sites on avg that occur together)	1.11
Motif File:	file (matrix) reverse opposite
SVG Files for Logos:	forward logo reverse opposite
Matches to Known Motifs
MA0640.3.ELF3
Match Rank: 1
Score: 0.94
Offset: 0
Orientation: reverse strand
Alignment: VAGGAAGTDR CAGGAAGTG -
MA0598.4.EHF
Match Rank: 2
Score: 0.94
Offset: 0
Orientation: reverse strand
Alignment: VAGGAAGTDR CAGGAAGTG -
MA0473.4.ELF1
Match Rank: 3
Score: 0.91
Offset: 0
Orientation: forward strand
Alignment: VAGGAAGTDR CAGGAAGTG -
MA2332.1.ZNF175
Match Rank: 4
Score: 0.91
Offset: -1
Orientation: forward strand
Alignment: - VAGGAAGTDR ACAGGAAGT- -
MA0761.3.ETV1
Match Rank: 5
Score: 0.90
Offset: -1
Orientation: forward strand
Alignment: - VAGGAAGTDR ACAGGAAGT - -
MA0062.4.GABPA
Match Rank: 6
Score: 0.90
Offset: -1
Orientation: reverse strand
Alignment: - VAGGAAGTDR ACAGGAAGTG -
MA2326.1.IKZF2
Match Rank: 7
Score: 0.90
Offset: 1
Orientation: forward strand
Alignment: VAGGAAGTDR - AGGAAG - - -
MA0081.3.SPIB
Match Rank: 8
Score: 0.84
Offset: -3
Orientation: reverse strand
Alignment: - - - VAGGAAGTDR AAAGAGGAAGTGA
MA0136.2.ELF5
Match Rank: 9
Score: 0.83
Offset: -2
Orientation: forward strand
Alignment: - - VAGGAAGTDR ACCCGGAAGTN -
MA0080.5.SPI1
Match
Rank: 10
Score: 0.83
Offset: -6
Orientation: forward strand
Alignment: - - - - - - VAGGAAGTDR - - - - NNAAAAGAGGAAGTGAAAN

## Sheet: MotifOutput_CD4_SOX4-
Homer de novo Motif Results
(MotifOutput_CD4_SOX4-/)
Known Motif Enrichment Results
Gene Ontology Enrichment Results
If Homer is having trouble matching a motif to a known motif, try copy/pasting the matrix file into STAMP
More information on motif finding results: HOMER | Description of Results | Tips
Total target sequences = 874
Total background sequences = 48254
* - possible false positive
Rank	Motif	P-value	log P- pvalue	% of Targets	% of Background	STD(Bg STD)	Best Match/Details	Motif File
1		1e-26	-6.123e+01	7.09%	1.24%	47.2bp (55.5bp)	MA0139.2.CTCF(0.893) More Information | Similar Motifs Found	motif file (matrix)
2		1e-16	-3.908e+01	8.70%	2.79%	50.8bp (57.8bp)	MA0511.2.RUNX2(0.795) More Information | Similar Motifs Found	motif file (matrix)
3		1e-15	-3.664e+01	0.80%	0.00%	47.2bp (48.4bp)	MA1563.2.SOX18(0.550) More Information | Similar Motifs Found	motif file (matrix)
4		1e-13	-3.157e+01	3.32%	0.53%	58.9bp (55.3bp)	MA0599.1.KLF5(0.787) More Information | Similar Motifs Found	motif file (matrix)
5		1e-13	-3.095e+01	2.29%	0.23%	54.3bp (60.7bp)	MA1125.2.ZNF384(0.734) More Information | Similar Motifs Found	motif file (matrix)
6		1e-12	-2.846e+01	2.29%	0.26%	50.6bp (62.7bp)	MA0036.4.GATA2(0.620) More Information | Similar Motifs Found	motif file (matrix)
7 *		1e-11	-2.726e+01	4.23%	1.03%	55.4bp (57.2bp)	MA1942.2.ETV2_FOXI1(0.823) More Information | Similar Motifs Found	motif file (matrix)
8 *		1e-11	-2.635e+01	1.95%	0.19%	60.2bp (49.4bp)	MA1981.2.ZNF530(0.679) More Information | Similar Motifs Found	motif file (matrix)
9 *		1e-10	-2.471e+01	1.14%	0.05%	53.7bp (43.2bp)	MA0050.2.IRF1(0.883) More Information | Similar Motifs Found	motif file (matrix)
10 *		1e-10	-2.418e+01	0.80%	0.01%	45.7bp (65.8bp)	MA0595.1.SREBF1(0.609) More Information | Similar Motifs Found	motif file (matrix)
11 *		1e-10	-2.412e+01	0.69%	0.01%	52.5bp (65.2bp)	MA1648.2.TCF12(0.621) More Information | Similar Motifs Found	motif file (matrix)
12 *		1e-10	-2.304e+01	0.92%	0.03%	43.6bp (55.6bp)	MA0017.3.NR2F1(0.709) More Information | Similar Motifs Found	motif file (matrix)
13 *		1e-9	-2.262e+01	2.29%	0.36%	44.2bp (56.3bp)	MA0079.5.SP1(0.697) More Information | Similar Motifs Found	motif file (matrix)
14 *		1e-9	-2.191e+01	10.98%	5.55%	57.7bp (60.1bp)	MA1102.3.CTCFL(0.632) More Information | Similar Motifs Found	motif file (matrix)
15 *		1e-8	-2.024e+01	5.26%	1.91%	56.4bp (58.9bp)	MA0528.3.ZNF263(0.664) More Information | Similar Motifs Found	motif file (matrix)
16 *		1e-8	-1.951e+01	3.89%	1.18%	50.0bp (59.4bp)	MA0476.2.FOS(0.967) More Information | Similar Motifs Found	motif file (matrix)
17 *		1e-8	-1.949e+01	1.83%	0.27%	42.3bp (51.9bp)	MA1986.2.ZNF692(0.807) More Information | Similar Motifs Found	motif file (matrix)
18 *		1e-8	-1.938e+01	1.83%	0.27%	54.9bp (58.6bp)	MA1102.3.CTCFL(0.672) More Information | Similar Motifs Found	motif file (matrix)
19 *		1e-7	-1.736e+01	4.81%	1.82%	61.8bp (59.8bp)	MA0035.5.GATA1(0.664) More Information | Similar Motifs Found	motif file (matrix)
20 *		1e-7	-1.618e+01	4.58%	1.77%	51.5bp (53.7bp)	MA1513.2.KLF15(0.753) More Information | Similar Motifs Found	motif file (matrix)
21 *		1e-5	-1.286e+01	0.46%	0.01%	56.0bp (35.7bp)	MA1652.2.ZKSCAN5(0.625) More Information | Similar Motifs Found	motif file (matrix)
22 *		1e-4	-1.090e+01	0.69%	0.06%	63.1bp (63.5bp)	MA1554.2.RFX7(0.769) More Information | Similar Motifs Found	motif file (matrix)
23 *		1e-4	-1.023e+01	1.03%	0.18%	63.5bp (59.9bp)	MA1107.3.KLF9(0.692) More Information | Similar Motifs Found	motif file (matrix)
24 *		1e-1	-4.020e+00	0.11%	0.00%	60.2bp (5.1bp)	MA0830.3.TCF4(0.616) More Information | Similar Motifs Found	motif file (matrix)
25 *		1e0	-1.711e+00	0.11%	0.02%	56.6bp (56.0bp)	MA0801.1.MGA(0.634) More Information | Similar Motifs Found	motif file (matrix)

## Sheet: MotifOutput_CD8_SOX4+
Homer de novo Motif Results
(MotifOutput_CD8_SOX4+/)
Known Motif Enrichment Results
Gene Ontology Enrichment Results
If Homer is having trouble matching a motif to a known motif, try copy/pasting the matrix file into STAMP
More information on motif finding results: HOMER | Description of Results | Tips
Total target sequences = 827
Total background sequences = 48040
* - possible false positive
Rank	Motif	P-value	log P- pvalue	% of Targets	% of Background	STD(Bg STD)	Best Match/Details	Motif File
1		1e-51	-1.191e+02	23.46%	6.79%	50.2bp (57.1bp)	MA0761.3.ETV1(0.950) More Information | Similar Motifs Found	motif file (matrix)
2		1e-33	-7.820e+01	17.78%	5.64%	52.1bp (63.7bp)	MA0002.1.RUNX1(0.813) More Information | Similar Motifs Found	motif file (matrix)
3		1e-18	-4.187e+01	1.93%	0.06%	60.7bp (52.2bp)	MA0517.2.STAT1_STAT2(0.739) More Information | Similar Motifs Found	motif file (matrix)
4		1e-16	-3.863e+01	14.99%	6.57%	53.1bp (61.0bp)	MA0523.2.TCF7L2(0.878) More Information | Similar Motifs Found	motif file (matrix)
5		1e-16	-3.724e+01	27.09%	15.73%	53.1bp (60.4bp)	MA0684.3.RUNX3(0.780) More Information | Similar Motifs Found	motif file (matrix)
6		1e-14	-3.234e+01	2.90%	0.35%	47.6bp (62.2bp)	MA1952.2.FOXJ2_ELF1(0.610) More Information | Similar Motifs Found	motif file (matrix)
7		1e-13	-3.123e+01	3.39%	0.53%	37.9bp (61.0bp)	MA0139.2.CTCF(0.938) More Information | Similar Motifs Found	motif file (matrix)
8 *		1e-11	-2.624e+01	2.42%	0.31%	64.1bp (66.0bp)	MA1554.2.RFX7(0.622) More Information | Similar Motifs Found	motif file (matrix)
9 *		1e-11	-2.580e+01	0.85%	0.01%	44.3bp (97.2bp)	MA1523.2.MSANTD3(0.603) More Information | Similar Motifs Found	motif file (matrix)
10 *		1e-11	-2.580e+01	0.85%	0.01%	46.6bp (23.5bp)	MA1549.2.POU6F1(0.641) More Information | Similar Motifs Found	motif file (matrix)
11 *		1e-10	-2.344e+01	0.97%	0.03%	24.0bp (53.6bp)	MA2101.1.ZNF677(0.652) More Information | Similar Motifs Found	motif file (matrix)
12 *		1e-9	-2.271e+01	0.73%	0.01%	31.0bp (30.3bp)	MA0808.1.TEAD3(0.594) More Information | Similar Motifs Found	motif file (matrix)
13 *		1e-9	-2.167e+01	0.60%	0.00%	65.7bp (72.3bp)	MA0867.3.SOX4(0.607) More Information | Similar Motifs Found	motif file (matrix)
14 *		1e-9	-2.139e+01	1.45%	0.12%	48.7bp (55.8bp)	MA0018.5.CREB1(0.755) More Information | Similar Motifs Found	motif file (matrix)
15 *		1e-9	-2.133e+01	1.81%	0.21%	64.8bp (54.9bp)	MA0750.3.ZBTB7A(0.730) More Information | Similar Motifs Found	motif file (matrix)
16 *		1e-9	-2.110e+01	3.02%	0.66%	50.5bp (59.3bp)	MA1959.2.KLF7(0.703) More Information | Similar Motifs Found	motif file (matrix)
17 *		1e-8	-2.031e+01	0.73%	0.01%	70.1bp (55.2bp)	MA0100.4.MYB(0.710) More Information | Similar Motifs Found	motif file (matrix)
18 *		1e-8	-2.010e+01	5.32%	1.89%	54.0bp (58.5bp)	MA0502.3.NFYB(0.905) More Information | Similar Motifs Found	motif file (matrix)
19 *		1e-8	-1.892e+01	2.54%	0.52%	52.7bp (61.2bp)	MA0465.3.CDX2(0.698) More Information | Similar Motifs Found	motif file (matrix)
20 *		1e-8	-1.861e+01	0.73%	0.02%	29.6bp (49.6bp)	MA0769.3.TCF7(0.609) More Information | Similar Motifs Found	motif file (matrix)
21 *		1e-7	-1.771e+01	5.44%	2.13%	53.2bp (65.1bp)	MA0746.3.SP3(0.685) More Information | Similar Motifs Found	motif file (matrix)
22 *		1e-7	-1.686e+01	29.87%	21.85%	54.6bp (57.6bp)	MA0753.3.ZNF740(0.939) More Information | Similar Motifs Found	motif file (matrix)
23 *		1e-6	-1.548e+01	1.57%	0.24%	59.4bp (69.1bp)	MA0014.4.PAX5(0.859) More Information | Similar Motifs Found	motif file (matrix)
24 *		1e-5	-1.307e+01	0.48%	0.01%	53.6bp (63.7bp)	MA1549.2.POU6F1(0.582) More Information | Similar Motifs Found	motif file (matrix)
25 *		1e-5	-1.260e+01	15.96%	10.77%	56.7bp (61.1bp)	MA1731.2.ZNF768(0.627) More Information | Similar Motifs Found	motif file (matrix)
26 *		1e-5	-1.254e+01	14.63%	9.67%	53.5bp (65.5bp)	MA1125.2.ZNF384(0.978) More Information | Similar Motifs Found	motif file (matrix)
27 *		1e-5	-1.235e+01	0.48%	0.01%	48.2bp (73.5bp)	MA0506.1.NRF1(0.614) More Information | Similar Motifs Found	motif file (matrix)

## Sheet: Motif 1-ACAGGAAGTG
Information for 1-ACAGGAAGTG (Motif 1)
Reverse Opposite:
p-value:	1e-51
log p-value:	-1.191e+02
Information Content per bp:	1.698
Number of Target Sequences with motif	194
Percentage of Target Sequences with motif	0.2346
Number of Background Sequences with motif	3261.9
Percentage of Background Sequences with motif	0.0679
Average Position of motif in Targets	109.9 +/- 50.2bp
Average Position of motif in Background	99.5 +/- 57.1bp
Strand Bias (log2 ratio + to - strand density)	-0.1
Multiplicity (# of sites on avg that occur together)	1.11
Motif File:	file (matrix) reverse opposite
SVG Files for Logos:	forward logo reverse opposite
Matches to Known Motifs
MA0761.3.ETV1
Match Rank: 1
Score: 0.95
Offset: 0
Orientation: forward strand
Alignment: ACAGGAAGTG ACAGGAAGT-
MA0062.4.GABPA
Match Rank: 2
Score: 0.94
Offset: 0
Orientation: reverse strand
Alignment: ACAGGAAGTG ACAGGAAGTG
MA2332.1.ZNF175
Match Rank: 3
Score: 0.94
Offset: 0
Orientation: forward strand
Alignment: ACAGGAAGTG ACAGGAAGT -
MA0640.3.ELF3
Match Rank: 4
Score: 0.93
Offset: 1
Orientation: reverse strand
Alignment: ACAGGAAGTG - CAGGAAGTG
MA0598.4.EHF
Match Rank: 5
Score: 0.93
Offset: 1
Orientation: reverse strand
Alignment: ACAGGAAGTG - CAGGAAGTG
MA0473.4.ELF1
Match Rank: 6
Score: 0.93
Offset: 1
Orientation: forward strand
Alignment: ACAGGAAGTG - CAGGAAGTG
MA1942.2.ETV2_FOXI1
Match Rank: 7
Score: 0.90
Offset: -2
Orientation: forward strand
Alignment: - - ACAGGAAGTG AAACAGGAAGT -
MA1935.2.ERF_FOXI1
Match Rank: 8
Score: 0.87
Offset: -2
Orientation: forward strand
Alignment: - - ACAGGAAGTG AAACAGGAAG - -
MA2326.1.IKZF2
Match Rank: 9
Score: 0.87
Offset: 2
Orientation: forward strand
Alignment: ACAGGAAGTG - - AGGAAG - -
MA1952.2.FOXJ2_ELF1
Match Rank: 10
Score: 0.86
Offset: -2
Orientation: forward strand
Alignment: - - ACAGGAAGTG AAACAGGAAGT-

## Sheet: MotifOutput_CD8_SOX4-
Homer de novo Motif Results
(MotifOutput_CD8_SOX4-/)
Known Motif Enrichment Results
Gene Ontology Enrichment Results
If Homer is having trouble matching a motif to a known motif, try copy/pasting the matrix file into STAMP
More information on motif finding results: HOMER | Description of Results | Tips
Total target sequences = 894
Total background sequences = 48541
* - possible false positive
Rank	Motif	P-value	log P- pvalue	% of Targets	% of Background	STD(Bg STD)	Best Match/Details	Motif File
1		1e-24	-5.646e+01	11.41%	3.46%	46.4bp (58.5bp)	MA0139.2.CTCF(0.867) More Information | Similar Motifs Found	motif file (matrix)
2		1e-12	-2.968e+01	17.11%	9.25%	54.2bp (58.5bp)	MA0684.3.RUNX3(0.867) More Information | Similar Motifs Found	motif file (matrix)
3		1e-12	-2.901e+01	1.79%	0.14%	58.2bp (52.0bp)	MA1731.2.ZNF768(0.706) More Information | Similar Motifs Found	motif file (matrix)
4		1e-12	-2.779e+01	4.25%	1.04%	52.3bp (58.4bp)	MA0122.2.NKX3-2(0.684) More Information | Similar Motifs Found	motif file (matrix)
5 *		1e-11	-2.685e+01	3.47%	0.72%	53.7bp (54.9bp)	MA0028.3.ELK1(0.643) More Information | Similar Motifs Found	motif file (matrix)
6 *		1e-11	-2.610e+01	4.70%	1.32%	55.6bp (55.9bp)	MA1508.2.IKZF1(0.890) More Information | Similar Motifs Found	motif file (matrix)
7 *		1e-10	-2.478e+01	0.56%	0.00%	32.4bp (0.0bp)	MA0442.3.SOX10(0.694) More Information | Similar Motifs Found	motif file (matrix)
8 *		1e-10	-2.401e+01	0.67%	0.01%	63.1bp (60.8bp)	MA0162.5.EGR1(0.688) More Information | Similar Motifs Found	motif file (matrix)
9 *		1e-10	-2.401e+01	0.67%	0.01%	51.7bp (48.3bp)	MA0762.2.ETV2(0.722) More Information | Similar Motifs Found	motif file (matrix)
10 *		1e-9	-2.194e+01	1.45%	0.13%	63.7bp (56.7bp)	MA1593.2.ZNF317(0.683) More Information | Similar Motifs Found	motif file (matrix)
11 *		1e-9	-2.176e+01	2.80%	0.59%	60.4bp (58.2bp)	MA0039.5.KLF4(0.649) More Information | Similar Motifs Found	motif file (matrix)
12 *		1e-9	-2.098e+01	0.67%	0.01%	59.6bp (59.7bp)	MA1710.2.ZNF257(0.666) More Information | Similar Motifs Found	motif file (matrix)
13 *		1e-9	-2.081e+01	1.34%	0.11%	62.5bp (48.5bp)	MA0671.2.NFIX(0.601) More Information | Similar Motifs Found	motif file (matrix)
14 *		1e-9	-2.074e+01	2.46%	0.48%	62.4bp (62.4bp)	MA1656.2.ZNF449(0.654) More Information | Similar Motifs Found	motif file (matrix)
15 *		1e-8	-2.065e+01	17.00%	10.37%	55.2bp (57.3bp)	MA1731.2.ZNF768(0.720) More Information | Similar Motifs Found	motif file (matrix)
16 *		1e-8	-2.014e+01	1.57%	0.18%	62.9bp (59.8bp)	MA0597.3.THAP1(0.641) More Information | Similar Motifs Found	motif file (matrix)
17 *		1e-8	-1.964e+01	1.68%	0.22%	65.0bp (58.0bp)	MA1585.2.ZKSCAN1(0.682) More Information | Similar Motifs Found	motif file (matrix)
18 *		1e-8	-1.917e+01	0.45%	0.00%	50.6bp (27.1bp)	MA1517.2.KLF6(0.632) More Information | Similar Motifs Found	motif file (matrix)
19 *		1e-8	-1.917e+01	0.45%	0.00%	53.6bp (0.0bp)	MA1655.2.ZNF341(0.559) More Information | Similar Motifs Found	motif file (matrix)
20 *		1e-8	-1.857e+01	0.89%	0.05%	72.0bp (65.0bp)	MA2334.1.ZNF547(0.733) More Information | Similar Motifs Found	motif file (matrix)
21 *		1e-7	-1.742e+01	1.34%	0.16%	38.3bp (54.2bp)	MA1646.2.OSR2(0.665) More Information | Similar Motifs Found	motif file (matrix)
22 *		1e-7	-1.641e+01	0.45%	0.00%	47.4bp (11.3bp)	MA0878.3.CDX1(0.580) More Information | Similar Motifs Found	motif file (matrix)
23 *		1e-6	-1.549e+01	3.91%	1.44%	50.5bp (54.2bp)	MA0528.3.ZNF263(0.830) More Information | Similar Motifs Found	motif file (matrix)
24 *		1e-6	-1.429e+01	2.24%	0.59%	60.5bp (57.7bp)	MA2336.1.ZSCAN21(0.779) More Information | Similar Motifs Found	motif file (matrix)
25 *		1e-6	-1.423e+01	4.25%	1.72%	53.1bp (56.7bp)	MA0035.5.GATA1(0.712) More Information | Similar Motifs Found	motif file (matrix)
26 *		1e-6	-1.417e+01	18.68%	12.93%	59.7bp (56.5bp)	MA0769.3.TCF7(0.722) More Information | Similar Motifs Found	motif file (matrix)
27 *		1e-6	-1.382e+01	0.67%	0.04%	46.6bp (40.1bp)	MA0635.2.BARHL2(0.714) More Information | Similar Motifs Found	motif file (matrix)
28 *		1e-5	-1.328e+01	14.99%	9.99%	53.0bp (58.3bp)	MA1637.2.EBF3(0.624) More Information | Similar Motifs Found	motif file (matrix)
29 *		1e-5	-1.259e+01	2.68%	0.90%	56.4bp (54.1bp)	MA0043.4.HLF(0.716) More Information | Similar Motifs Found	motif file (matrix)
30 *		1e-4	-1.052e+01	0.34%	0.01%	43.2bp (58.9bp)	MA0596.1.SREBF2(0.640) More Information | Similar Motifs Found	motif file (matrix)
31 *		1e-4	-9.937e+00	6.94%	4.07%	54.5bp (56.7bp)	MA0516.3.SP2(0.813) More Information | Similar Motifs Found	motif file (matrix)
32 *		1e-3	-8.693e+00	0.22%	0.00%	65.2bp (59.6bp)	MA0147.4.MYC(0.725) More Information | Similar Motifs Found	motif file (matrix)
