# Supplementary material for: Multidimensional profiling of human T cells reveals high CD38 expression, marking recent thymic emigrants and age-related naive T cell remodeling
Source: Immunity. Author manuscript; Available in PMC 2026 May 4. (PMC13138122; doi:10.1016/j.immuni.2024.08.019)
Supplement: mmc6 [file NIHMS2160335-supplement-mmc6.xlsx]

## Sheet: aging screening panel
Antibody	Specificity	Clone	Vendor	Fluorochrome	Cat#
CD45RA	human	5H9	BD	BUV395	740315
CD16	human	3G8	BD	BUV496	612944
CCR5	human	2D7/CCR5	BD	BUV563	741401
CxCR3	human	1C6/CXCR3	BD	BUV615	751126
TCR Va7.2	human	OF-5A12	BD	BUV661	750392
CCR7	human	3D12	BD	BUV737	741786
CCR4	human	1G1	BD	BUV805	752524
CD4	human	RPA-T4	BD	BV421	562424
CD123	human	6H6	ThermoFisher	Super Bright 436	62-1239-42
CD19	human	SJ25C1	BD	BV480	566103
CD3	human	SK7	BioLegend	BV510	344827
CD56	human	5.1H11	BioLegend	BV570	362539
CD31	human	WM59	BioLegend	BV605	303121
CxCR5	human	RF8B2	BD	BV650	740528
CCR6	human	G034E3	BioLegend	BV711	353435
CD28	human	CD28.2	BioLegend	BV750	302969
CD159c	human	134591	BD	BV785	748170
Cx3CR1	human	2A9-1	Biolegend	FITC	341606
CD14	human	63D3	BioLegend	Spark Blue 550	367147
CD8	human	SK1	BioLegend	PerCP	344707
CD57	human	HNK-1	BioLegend	PerCP-Cy5.5	359621
GzmK	human	G3H69	ThermoFisher	PerCP-eFluor710	46-8897-42
PTK7	human	188B	Miltenyi Biotec	PE	130-122-923
GzmB	human/mouse	QA16A02	BioLegend	PE-Dazzle594	372215
PD1	human	EH12.2H7	BioLegend	PE-Fire640	329967
Fas	human	DX2	BioLegend	PE-Cy5	305610
gdTCR	human	B1	BioLegend	PE-Fire 700	331237
KLRG1	human	13F12F2	ThermoFisher	PE-Cy7	25-9488-42
CD39	human	A1	BioLegend	PE-Fire810	328245
NKp80	human	239127	R&D	AF647	FAB1900R100
CD25	human	M-A251	BioLegend	Spark NIR 685	356151
CD127	human	HIL-7R-M21	BD	APC-R700	565185
CD27	human	M-T271	BD	APC-H7	560223
CD38	human	HB-7	BioLegend	APC-Fire810	356643

## Sheet: antibodies
Antibody	Specificity	Clone	Vendor	Fluorochrome	Cat#
CCR7	human	G043H7	BioLegend	Pe-Dazzle594	353236
CCR7	human	3D12	BD	BUV737	741786
CCR9	human	C9Mab-1	BD	BUV805	752799
CCR9	human	C9Mab-1	BD	APC	567976
CD103	human	Ber-ACT8	Biolegend	BV605	350218
CD127	human	A019D5	BioLegend	APC	351316
CD127	human	HIL-7R-M21	BD	BV650	563225
CD19	human	SJ25C1	BD	BV480	566103
CD200	human	OX-104	BioLegend	BV711	329222
CD25	human	M-A251	BioLegend	PE	356103
CD25	human	M-A251	BioLegend	Spark NIR 685	356151
CD27	human	M-T271	BD	APC-H7	560223
CD28	human	CD28.2	BioLegend	BV750	302969
CD3	human	SK7	BioLegend	pacific blue	344824
CD3	human	SK7	BD	BUV805	612894
CD31	human	WM59	BioLegend	BV605	303121
CD38	human	HB-7	BioLegend	APC-Fire810	356643
CD38	human	S17015F	Biolegend	PE-Fire810	397225
CD4	human	A161A1	BioLegend	PerCP-Cy5.5	357414
CD4	human	SK3	BioLegend	PerCP-Fire806	344693
CD45RA	human	5H9	BD	BUV395	740315
CD45RA	human	HI100	BioLegend	PE-Fire640	304169
CD56	human	5.1H11	BioLegend	PE-Cy7	362509
CD56	human	5.1H11	BioLegend	BV570	362539
CD62L	human	DREG-56	BioLegend	BV421	304827
CD69	human	FN50	BD	RB780	568755
CD8	human	SK1	BioLegend	PerCP	344707
CD9	human	HI9a	BioLegend	PE-Cy7	312115
CD93	human	R139	BD	BV510	743196
CxCR3	human	1C6/CXCR3	BD	BUV615	751126
Fas	human	DX2	BioLegend	APC-Fire750	305637
Fas	human	DX2	BioLegend	PE-Cy5	305610
Foxp3	human	236A/E7	BD	PE-CP594	563955
gdTCR	human	B1	BioLegend	PE-Cy7	331221
gdTCR	human	B1	BioLegend	PE-Fire 700	331237
HELIOS	human	22F6	BD	AF488	563950
HLA-DR	human	L243	Biolegend	BV785	307641
IFNγ	human	B27	BioLegend	BV605	506541
IL-2	human	MQ1-17H12	BD	BUV737	612836
IL-8	human	G265-8	BD	BV510	563311
LEF1	human	C12A5	Cell Signaling	AF647	14022S
PD1	human	EH12.2H7	BioLegend	PE-Fire640	329967
PTK7	human	188B	Miltenyi Biotec	PE	130-122-923
TCF1	human	S33-966	BD	R718	567587
TCR Va7.2	human	3C10	BioLegend	PE-Cy7	351711
TCR Va7.2	human	OF-5A12	BD	BUV661	750392
TNFα	human	MAb11	BioLegend	BV785	502947
TNFβ	human	359-81-11	BioLegend	PE	503105
TOX	human/mouse	TXRX10	ThermoFisher	PE	12-6502-82
