# Supplementary material for: Multidimensional profiling of human T cells reveals high CD38 expression, marking recent thymic emigrants and age-related naive T cell remodeling
Source: Immunity. Author manuscript; Available in PMC 2026 May 4. (PMC13138122; doi:10.1016/j.immuni.2024.08.019)
Supplement: mmc7 [file NIHMS2160335-supplement-mmc7.xlsx]

## Sheet: CD4
Gene	baseMean	log2FoldChange	lfcSE	stat	pvalue	padj
USP10	314.092	0.671089	0.0591534	11.3449	7.8611e-30	1.10889e-25
GREM2	13.3785	2.63145	0.243416	10.8105	3.06985e-27	2.16517e-23
GTSCR1	36.6441	1.91444	0.18776	10.1963	2.06073e-24	7.26715e-21
EDA	157.969	1.55338	0.155876	9.96545	2.1589e-23	6.09068e-20
IL2RA	24.877	1.36859	0.137773	9.93366	2.97157e-23	6.98616e-20
MYBL1	26.1007	1.03103	0.10837	9.5139	1.83638e-21	3.70057e-18
MEOX1	18.361	1.60702	0.170955	9.40024	5.44385e-21	9.59887e-18
IGFBP3	9.14407	1.77738	0.198602	8.94944	3.57301e-19	3.87699e-16
CASP1	124.361	0.564544	0.0645658	8.7437	2.2559e-18	1.98886e-15
NEFL	19.0661	1.473	0.172071	8.56043	1.12444e-17	9.33025e-15
ISM1	36.5496	0.986621	0.115597	8.53499	1.40171e-17	1.09848e-14
SH3BP5	206.306	0.562292	0.0661386	8.50172	1.86795e-17	1.3868e-14
ENO2	108.146	0.340255	0.0407167	8.35665	6.45265e-17	4.33433e-14
DHRS7	268.302	0.313098	0.0388691	8.05519	7.93585e-16	4.6643e-13
PPP2R2B	6.54106	1.25568	0.157783	7.95831	1.74407e-15	9.46225e-13
PYHIN1	146.157	0.571152	0.0718479	7.94945	1.8734e-15	9.78748e-13
PTGER2	101.503	1.1991	0.152188	7.87905	3.29887e-15	1.66192e-12
NDUFV2	466.601	0.229787	0.0292269	7.86217	3.77522e-15	1.77511e-12
S100A4	1512.56	0.579657	0.073796	7.85486	4.0022e-15	1.82113e-12
FAM13A	160.716	1.45621	0.186075	7.82594	5.03887e-15	2.2212e-12
MPRIP	139.055	0.428954	0.055049	7.79223	6.58363e-15	2.8142e-12
CTSS	250.573	0.221403	0.0289145	7.65716	1.90089e-14	7.40226e-12
AC133644.2	21.5978	1.54393	0.201704	7.65444	1.94161e-14	7.40226e-12
LSR	92.7845	0.503129	0.0667736	7.53484	4.88926e-14	1.81494e-11
CLIC1	365.493	0.453312	0.0604012	7.50503	6.14158e-14	2.22136e-11
TBC1D8B	4.10092	1.43874	0.192305	7.48153	7.3462e-14	2.50648e-11
AHNAK	270.525	0.510449	0.0682468	7.47946	7.46293e-14	2.50648e-11
PCSK1N	60.1026	0.924205	0.12535	7.37301	1.66816e-13	5.34797e-11
KALRN	19.5621	1.09693	0.151323	7.24893	4.20075e-13	1.31679e-10
CRIP1	1615.79	0.415153	0.0575539	7.21329	5.4617e-13	1.67484e-10
ACTN4	65.511	0.49658	0.068966	7.20035	6.00583e-13	1.80252e-10
SOGA3	10.0694	0.916444	0.129203	7.09305	1.31185e-12	3.62842e-10
RHOC	29.2576	0.784285	0.111381	7.04146	1.9023e-12	5.16035e-10
LINC00092	4.05176	1.51671	0.216649	7.00075	2.54593e-12	6.65054e-10
LINC00899	7.02597	1.08114	0.154744	6.98663	2.81558e-12	7.22119e-10
RHBDL1	8.56086	1.44618	0.208645	6.93129	4.17029e-12	1.05047e-09
UGP2	257.458	0.259293	0.0376655	6.8841	5.81557e-12	1.41457e-09
DSEL	10.6623	1.23344	0.179173	6.88408	5.81633e-12	1.41457e-09
IL2RB	31.4892	0.665544	0.0968216	6.87392	6.24616e-12	1.49336e-09
PRDM1	48.9571	1.04164	0.151779	6.86288	6.74855e-12	1.58658e-09
TRADD	205.27	0.437003	0.0640232	6.82569	8.75023e-12	2.02346e-09
SLC40A1	196.265	0.642551	0.0945244	6.79772	1.06287e-11	2.4182e-09
C1orf162	581.604	0.28196	0.0415261	6.78995	1.1217e-11	2.51154e-09
PCBD1	42.0301	0.47029	0.0702244	6.69695	2.12809e-11	4.54831e-09
S100A11	399.427	0.652307	0.0979244	6.66133	2.71356e-11	5.71305e-09
MCOLN3	3.37792	1.55013	0.233563	6.6369	3.2035e-11	6.64538e-09
LINC00824	3.45683	1.53131	0.232261	6.59304	4.309e-11	8.68326e-09
PRR13	789.695	0.215055	0.0327967	6.55721	5.48246e-11	1.08923e-08
ARL6IP5	1125.43	0.296743	0.0454	6.53618	6.31111e-11	1.20303e-08
DPP4	155.606	0.421907	0.064715	6.51946	7.05591e-11	1.32708e-08
MDFIC	323.899	0.410157	0.0633825	6.47114	9.72665e-11	1.80532e-08
ZBP1	42.4842	0.511812	0.0799293	6.40331	1.52041e-10	2.74959e-08
PLP2	462.788	0.411362	0.0647464	6.35343	2.10559e-10	3.71269e-08
BAX	384.892	0.211556	0.0333302	6.34726	2.19187e-10	3.8171e-08
RPS27L	516.908	0.306306	0.04855	6.30909	2.80688e-10	4.77034e-08
PLPP5	53.7802	0.349829	0.0565142	6.1901	6.01252e-10	9.86193e-08
TNIP3	7.88487	0.985782	0.16039	6.14617	7.93772e-10	1.27238e-07
ATP8B2	117.024	0.325239	0.0529335	6.1443	8.03163e-10	1.27297e-07
CASP8	262.641	0.233114	0.0380291	6.12988	8.79478e-10	1.37844e-07
SEPTIN10	7.89897	1.20911	0.197338	6.12712	8.94856e-10	1.38712e-07
THOC3	321.189	0.259427	0.0423684	6.12313	9.17569e-10	1.40687e-07
RGMB	40.8225	0.634104	0.104004	6.09694	1.08121e-09	1.63995e-07
MAP4K1	118.116	0.224241	0.036903	6.07649	1.22844e-09	1.84344e-07
DDB2	93.5633	0.235903	0.03969	5.94364	2.78755e-09	3.89319e-07
BHLHE40	14.6036	1.09516	0.185338	5.90898	3.44222e-09	4.76039e-07
GSTK1	1371.68	0.203378	0.0345345	5.88913	3.88232e-09	5.29235e-07
ZNF101	160.37	0.318377	0.0542776	5.86572	4.47192e-09	5.89542e-07
AC022182.2	22.6829	0.569299	0.0974788	5.84023	5.21283e-09	6.72984e-07
CAST	395.847	0.274426	0.0470248	5.83577	5.35432e-09	6.78372e-07
PRKCQ-AS1	1244.43	0.41431	0.0710365	5.83235	5.46519e-09	6.78372e-07
AC020659.1	21.8977	0.584329	0.100197	5.83183	5.48238e-09	6.78372e-07
AGFG2	41.8796	0.358371	0.0617002	5.80827	6.31217e-09	7.56925e-07
DNAI2	4.36344	1.15826	0.199433	5.80775	6.33185e-09	7.56925e-07
SOD1	1308.69	0.180256	0.0310847	5.79888	6.67599e-09	7.91357e-07
SESN3	389.443	0.408967	0.0706375	5.78967	7.05268e-09	8.29043e-07
PIM1	610.912	0.441265	0.0762703	5.78554	7.22802e-09	8.42632e-07
AC073332.1	60.7959	0.403241	0.0702351	5.7413	9.3954e-09	1.06025e-06
SYNE2	361.908	0.395482	0.0690417	5.72816	1.01524e-08	1.11882e-06
LTB	5799.52	0.272672	0.0476401	5.72358	1.04305e-08	1.13179e-06
WNT10A	8.64707	0.769113	0.134843	5.70375	1.17198e-08	1.26198e-06
PRG4	4.96942	1.00196	0.176088	5.69008	1.26979e-08	1.35695e-06
LPGAT1	58.926	0.354773	0.0624371	5.68208	1.33067e-08	1.41131e-06
IKZF3	175.241	0.238845	0.0420611	5.67853	1.35858e-08	1.41957e-06
CISH	183.261	1.09396	0.193509	5.6533	1.57393e-08	1.61854e-06
PLAAT4	965.806	0.21479	0.0380007	5.65227	1.58343e-08	1.61854e-06
ZC3H12D	41.5881	0.59309	0.104975	5.6498	1.60638e-08	1.63018e-06
CARD16	277.792	0.365654	0.0650437	5.62167	1.89126e-08	1.89206e-06
IL15RA	15.517	0.611876	0.109977	5.56368	2.64149e-08	2.57098e-06
LRIG1	46.9882	0.348678	0.0626871	5.5622	2.66394e-08	2.5738e-06
S100A6	2043.88	0.251769	0.0453747	5.54867	2.87851e-08	2.7622e-06
IZUMO4	29.3641	0.400808	0.0725356	5.52568	3.28212e-08	3.08651e-06
SORCS3	25.0262	0.849115	0.154377	5.50027	3.79221e-08	3.51927e-06
ZNF688	67.6441	0.29309	0.0536385	5.46417	4.65079e-08	4.23252e-06
APOBEC3C	41.7994	0.359947	0.0661118	5.44451	5.19468e-08	4.69719e-06
CD63	103.365	0.323751	0.0595437	5.4372	5.41251e-08	4.86298e-06
CNPPD1	152.168	0.19532	0.0361199	5.40754	6.38954e-08	5.63317e-06
MB21D2	14.9228	0.85217	0.15795	5.39518	6.84566e-08	5.96079e-06
FBXL8	21.3927	0.650996	0.120961	5.38187	7.37159e-08	6.37936e-06
TSPAN5	63.9664	0.31133	0.0580976	5.35874	8.38033e-08	7.07862e-06
IRF4	28.4108	0.640016	0.119794	5.34262	9.16129e-08	7.64669e-06
FRMD4B	17.4824	0.73557	0.138601	5.30711	1.11375e-07	9.1516e-06
EMB	298.674	0.201459	0.0379626	5.30676	1.11589e-07	9.1516e-06
RIN1	10.4976	0.606857	0.114601	5.29541	1.1875e-07	9.68258e-06
REEP5	135.046	0.215945	0.0408013	5.2926	1.20589e-07	9.74757e-06
TBK1	24.266	0.431329	0.0815206	5.29104	1.2162e-07	9.74757e-06
MCOLN2	7.27522	0.834834	0.158283	5.27431	1.33253e-07	1.05599e-05
AC008522.1	7.74924	0.754986	0.143373	5.26589	1.39513e-07	1.09444e-05
ECH1	320.03	0.248529	0.0473036	5.25392	1.48893e-07	1.154e-05
FXYD5	3405.63	0.195485	0.0375515	5.20578	1.93182e-07	1.46507e-05
PRR34-AS1	27.0562	0.570947	0.110098	5.18581	2.15078e-07	1.61377e-05
CAMK2N1	13.478	0.611107	0.11814	5.17274	2.30692e-07	1.71271e-05
SLC16A1-AS1	38.3171	0.319315	0.0618193	5.16529	2.40067e-07	1.77202e-05
LY6G5C	17.6537	0.480512	0.0930604	5.16344	2.4245e-07	1.77202e-05
ADTRP	299.823	0.449249	0.0870748	5.15935	2.47811e-07	1.80187e-05
DNAJC1	133.977	0.243797	0.0473182	5.15229	2.57327e-07	1.86147e-05
PHPT1	152.071	0.284271	0.0552883	5.1416	2.72408e-07	1.95055e-05
DMTN	37.0197	0.45352	0.0883507	5.13318	2.84883e-07	2.01937e-05
AP003717.4	24.3499	0.59541	0.116234	5.1225	3.0151e-07	2.12655e-05
Z93930.2	60.4844	0.397492	0.0778005	5.10911	3.23672e-07	2.24089e-05
MAPKAPK3	88.3856	0.276745	0.0541695	5.10888	3.24076e-07	2.24089e-05
SH3BGRL3	2751.46	0.202646	0.0398501	5.08521	3.67227e-07	2.49044e-05
IRF3	206.115	0.21395	0.0421759	5.0728	3.91996e-07	2.63309e-05
NAP1L2	13.5434	0.511003	0.100905	5.06419	4.10135e-07	2.74188e-05
TMEM173	231.653	0.160718	0.0317566	5.06094	4.17198e-07	2.77594e-05
LGALS1	79.5456	0.559683	0.110767	5.05277	4.35441e-07	2.88372e-05
C1RL	47.3598	0.307413	0.0609213	5.04606	4.51004e-07	2.94661e-05
USP30-AS1	29.0698	0.456335	0.0906139	5.03604	4.75272e-07	3.08948e-05
TP53I13	89.7576	0.251552	0.0501522	5.01578	5.28179e-07	3.41766e-05
GCHFR	130.537	0.230174	0.0460441	4.99899	5.76317e-07	3.67852e-05
H1FX	2027.03	0.273828	0.0549362	4.98448	6.21283e-07	3.91242e-05
NIT2	125.239	0.235078	0.0472794	4.9721	6.62322e-07	4.11573e-05
MRPS21	783.952	0.217186	0.0437743	4.96149	6.9954e-07	4.30904e-05
FAM13A-AS1	32.1061	0.519726	0.104798	4.95931	7.07424e-07	4.33866e-05
GALNT2	60.96	0.552473	0.111424	4.95831	7.11105e-07	4.34236e-05
AZIN2	13.2018	0.509124	0.102747	4.95513	7.22821e-07	4.37601e-05
AC009041.1	25.4745	0.474894	0.0959156	4.95116	7.37715e-07	4.42818e-05
DACT1	31.8634	0.890152	0.181481	4.90494	9.34567e-07	5.49292e-05
TSHZ2	676.043	0.467608	0.0961093	4.86538	1.14236e-06	6.60194e-05
SMIM29	81.6106	0.236154	0.0485597	4.86318	1.15514e-06	6.62376e-05
GTSF1	18.5163	0.629027	0.129657	4.85147	1.22552e-06	6.96072e-05
CARD17	3.47319	1.31436	0.271183	4.84675	1.255e-06	7.02501e-05
CCDC159	42.8947	0.284855	0.0588001	4.84447	1.26949e-06	7.07805e-05
MAF	19.6811	0.733132	0.151438	4.84114	1.29097e-06	7.16948e-05
GAS5	2995.52	0.178474	0.0368752	4.83994	1.2988e-06	7.18467e-05
IGFBP4	3.41225	0.931684	0.193065	4.82576	1.39469e-06	7.65508e-05
ENO1	578.563	0.182868	0.0381357	4.79521	1.62508e-06	8.8507e-05
PRDX2	644.092	0.20542	0.0428509	4.79382	1.63636e-06	8.86344e-05
TPI1	561.686	0.195713	0.040911	4.78387	1.71951e-06	9.25779e-05
TSC22D4	241.221	0.260986	0.0548235	4.76049	1.93127e-06	0.000102415
TRAK2	121.006	0.260226	0.0548052	4.7482	2.05238e-06	0.000108025
SOCS2	56.6798	0.669213	0.141136	4.74163	2.12008e-06	0.000111174
IL15	8.79165	0.724198	0.153504	4.71778	2.38436e-06	0.000123201
LDOC1	60.8931	0.457902	0.097194	4.71122	2.46241e-06	0.00012585
ADGRE5	337.298	0.257153	0.0546292	4.70725	2.51084e-06	0.000127863
TMBIM4	463.543	0.178808	0.0380944	4.6938	2.68178e-06	0.000135588
EIF3J-DT	67.5788	0.240978	0.0513722	4.69084	2.72089e-06	0.000137075
IL2RG	1311.74	0.160498	0.0343143	4.67728	2.90709e-06	0.000145416
TSPO	589.82	0.192291	0.0411427	4.67376	2.9574e-06	0.000147332
BCL3	29.2714	0.551963	0.118606	4.65375	3.25946e-06	0.000160762
TCEAL2	9.03277	1.0729	0.230811	4.64838	3.34558e-06	0.000164435
ARID5B	322.332	0.356278	0.0766942	4.64543	3.39366e-06	0.000166219
TMEM116	49.1772	0.258384	0.0556948	4.63929	3.49609e-06	0.00016947
NPDC1	15.8321	1.07062	0.230987	4.63499	3.56947e-06	0.000171846
TIMP1	240.138	0.342569	0.0739797	4.63058	3.64635e-06	0.00017495
GBP5	149.691	0.539952	0.116631	4.62956	3.66436e-06	0.000175218
OR4D1	41.0328	0.440361	0.0952556	4.62294	3.78338e-06	0.000179702
KCNIP4	5.46279	1.16562	0.252138	4.62293	3.78361e-06	0.000179702
MYL12B	1425.67	0.188278	0.0407425	4.62116	3.81605e-06	0.000180635
ZNF208	20.2758	1.05352	0.228163	4.6174	3.8858e-06	0.000183322
NPC2	300.219	0.245514	0.0532298	4.61234	3.9816e-06	0.000186593
KIAA1324	19.8685	0.356026	0.0773882	4.60052	4.21447e-06	0.000196852
AC073111.4	109.828	0.159787	0.0347453	4.59882	4.24896e-06	0.000197808
CBR3	50.5264	0.649789	0.141334	4.59755	4.27479e-06	0.000198356
ANXA4	17.8094	0.49689	0.108188	4.59283	4.37269e-06	0.000202234
PTGES3	901.086	0.113105	0.0246439	4.58958	4.44131e-06	0.000204736
PIM2	485.128	0.212042	0.0462134	4.58833	4.46816e-06	0.000205303
NUCB1	297.656	0.155401	0.0340124	4.56895	4.90166e-06	0.00022297
TSPAN2	15.1508	0.518218	0.113437	4.56835	4.91589e-06	0.00022297
AC108718.1	5.65447	0.76217	0.166893	4.56682	4.9518e-06	0.000223878
ENO1-AS1	14.365	0.505854	0.110837	4.56395	5.0201e-06	0.000226241
RNF113A	154.254	0.258513	0.0566775	4.56112	5.08812e-06	0.000228576
CHMP2A	162.035	0.196539	0.0431047	4.55957	5.1259e-06	0.000229543
AC024084.1	2.81638	0.931997	0.204661	4.55386	5.26716e-06	0.000235122
TRAFD1	87.099	0.212006	0.046571	4.55232	5.30585e-06	0.000236102
NINJ2	12.0347	0.424529	0.0933939	4.54558	5.47855e-06	0.00024302
TCEA3	195.711	0.199342	0.0438806	4.54284	5.5502e-06	0.000245427
EOGT	30.2208	0.37071	0.0816516	4.54014	5.6216e-06	0.000247807
SNHG18	4.67984	1.10061	0.242568	4.53731	5.69762e-06	0.000250376
MYO1G	136.797	0.214341	0.047304	4.53114	5.86654e-06	0.000255843
SRP14-AS1	45.4208	0.269694	0.0595226	4.53095	5.87193e-06	0.000255843
IATPR	9.39657	0.916526	0.202796	4.51944	6.20037e-06	0.000269115
STN1	146.57	0.186785	0.0413949	4.51226	6.41417e-06	0.000277541
LGALS14	4.55521	0.86566	0.192598	4.49465	6.96854e-06	0.000298779
ATP6V1E1	105.596	0.177426	0.039529	4.48851	7.17232e-06	0.000306584
PHF11	263.957	0.14994	0.0334403	4.48382	7.33196e-06	0.000312461
THYN1	232.214	0.175759	0.0392705	4.47559	7.62009e-06	0.00032279
PSTPIP2	52.1917	0.324634	0.0725751	4.47307	7.71029e-06	0.000325633
IL10RA	223.713	0.213672	0.047821	4.46816	7.88957e-06	0.00033221
RUNX2	52.6797	0.59455	0.133233	4.46248	8.10151e-06	0.000337924
BMPR1A	21.4546	0.444819	0.0997054	4.46133	8.14507e-06	0.000337924
KIF21A	30.2238	0.385773	0.0865271	4.45841	8.25702e-06	0.000341564
SNAI3	18.0788	0.5931	0.133113	4.45561	8.36562e-06	0.000344039
ELK3	98.854	0.185019	0.0415577	4.4521	8.50339e-06	0.000348688
CYSLTR1	114.403	0.279849	0.062979	4.44353	8.84944e-06	0.000361827
PEBP1	784.731	0.133451	0.0300715	4.43781	9.08799e-06	0.000369439
TRAM1	431.647	0.124517	0.028096	4.43185	9.34292e-06	0.000377782
AC096719.1	8.23827	1.4552	0.328938	4.42393	9.69213e-06	0.000390621
BHLHE40-AS1	3.90358	0.854793	0.193414	4.4195	9.89276e-06	0.000397571
AF106564.1	2.19483	0.965514	0.219322	4.40227	1.07123e-05	0.00042641
HIRIP3	68.3537	0.230663	0.0524009	4.40189	1.07313e-05	0.00042641
FBXL15	116.062	0.251747	0.0572101	4.4004	1.08052e-05	0.000428143
MAGI2	2.75836	1.34185	0.305152	4.39733	1.09592e-05	0.000432211
BTD	70.761	0.242723	0.0552145	4.39601	1.1026e-05	0.000433239
MT1F	92.6224	0.508914	0.115847	4.39297	1.11812e-05	0.000438116
CYBA	1279.67	0.16659	0.037985	4.38569	1.15618e-05	0.000449286
DSTN	267.928	0.158992	0.0363751	4.37089	1.23741e-05	0.00047707
C1orf54	29.0241	0.279686	0.0640447	4.36704	1.25939e-05	0.000484058
COX14	359.064	0.189455	0.0433953	4.36578	1.26668e-05	0.000485538
IL18BP	45.1972	0.248453	0.056948	4.36281	1.28404e-05	0.000490359
ITGB1-DT	3.41557	0.894337	0.205428	4.35352	1.33967e-05	0.000505279
TPR	585.932	0.214474	0.0493369	4.34714	1.37924e-05	0.000517434
ABHD2	43.5096	0.229215	0.0528597	4.3363	1.44902e-05	0.000542172
ALOX5AP	239.848	0.282344	0.065127	4.33529	1.45571e-05	0.000543234
ORMDL2	85.3237	0.299866	0.0692391	4.33089	1.48511e-05	0.000551288
RNF181	224.463	0.200569	0.0464599	4.31704	1.58132e-05	0.000585463
BUB3	408.375	0.131327	0.0304828	4.30822	1.64573e-05	0.00060693
B3GNT9	4.93013	0.709899	0.164859	4.30611	1.66149e-05	0.000610339
EMP3	1357.14	0.207409	0.0481999	4.30309	1.6843e-05	0.000615511
UBXN11	100.145	0.218309	0.0508435	4.29374	1.75685e-05	0.000637018
TRAPPC1	491.152	0.211686	0.0493074	4.29319	1.76122e-05	0.000637018
ARIH2OS	38.3315	0.303847	0.0708172	4.29058	1.78209e-05	0.00064292
THAP2	47.7811	0.238352	0.0556029	4.28669	1.81358e-05	0.00065095
CAPN1	82.6561	0.212677	0.0496379	4.28456	1.83098e-05	0.000655369
LAMC3	4.47917	0.974466	0.22748	4.28373	1.83782e-05	0.000655369
HIST1H1E	852.687	0.371215	0.0867326	4.27999	1.869e-05	0.000662416
VIM	3660.72	0.151845	0.035502	4.27707	1.89373e-05	0.000669497
XBP1	398.91	0.370808	0.0867664	4.27363	1.92315e-05	0.000678201
NAP1L3	31.1225	0.337033	0.0791627	4.25748	2.06745e-05	0.000723659
DYNLT3	122.199	0.159556	0.0375584	4.2482	2.1549e-05	0.000748696
UBQLN2	275.849	0.18261	0.0431123	4.23569	2.27849e-05	0.00078969
BMERB1	23.6474	0.448533	0.106254	4.22132	2.42872e-05	0.000829528
SELENOM	323.821	0.18967	0.0449668	4.21801	2.46473e-05	0.00083674
TTC16	15.5535	0.614003	0.145576	4.21774	2.46763e-05	0.00083674
PRPF19	125.793	0.163861	0.0389082	4.21146	2.53722e-05	0.000854931
NSD3	635.06	0.129845	0.030869	4.20632	2.59565e-05	0.000869696
NEXMIF	25.4415	0.563925	0.134119	4.20468	2.61452e-05	0.000873945
AC022210.2	14.5078	0.43052	0.102417	4.20359	2.62715e-05	0.000876088
PIK3R1	521.28	0.195358	0.0465009	4.20117	2.65542e-05	0.000883427
GALT	171.264	0.146904	0.0349898	4.19848	2.68714e-05	0.000889785
LARGE2	5.83927	0.704538	0.167981	4.19414	2.73903e-05	0.000904842
PTPN6	326.766	0.182232	0.0434744	4.19171	2.76858e-05	0.000912467
IFI16	233.195	0.241391	0.0576679	4.18588	2.84065e-05	0.000929704
DLGAP4	67.6347	0.189678	0.0453582	4.18178	2.89233e-05	0.000944428
P3H3	8.31577	0.537962	0.128988	4.17062	3.03773e-05	0.000987332
PLAAT3	10.7974	0.662637	0.159486	4.15484	3.25519e-05	0.00105316
FLT3LG	1035.59	0.137157	0.0330251	4.15313	3.27961e-05	0.00105863
VIM-AS1	66.1447	0.209848	0.0505993	4.14725	3.36493e-05	0.00108122
RBX1	374.554	0.229999	0.0555455	4.14072	3.46214e-05	0.00110512
APLP2	67.4146	0.203565	0.0491928	4.1381	3.50191e-05	0.00111508
VAMP5	242.483	0.25992	0.0628361	4.13648	3.52681e-05	0.00111796
GALNT13	2.06905	2.66119	0.643346	4.13648	3.52681e-05	0.00111796
ITGB1	180.623	0.456749	0.110434	4.13596	3.53474e-05	0.00111796
SH2D2A	67.1622	0.283066	0.0686202	4.12512	3.70542e-05	0.00115639
SPART	101.413	0.1629	0.0396424	4.10923	3.96988e-05	0.00122812
NDUFB5	225.914	0.139032	0.0338342	4.10921	3.9701e-05	0.00122812
CALY	10.843	0.550325	0.134246	4.09936	4.14286e-05	0.001275
DEK	408.833	0.150505	0.0367172	4.09903	4.14877e-05	0.001275
NDUFC1	430.602	0.255242	0.0622942	4.09737	4.17872e-05	0.00128141
YEATS4	153.93	0.227948	0.0556472	4.0963	4.19803e-05	0.00128454
CLIC5	7.62914	0.671512	0.164133	4.09126	4.2903e-05	0.00130711
TCEAL1	30.7731	0.292385	0.0715008	4.08925	4.32772e-05	0.00131002
MBNL1-AS1	37.1654	0.368181	0.0900807	4.08724	4.36538e-05	0.00131696
BCL2	697.155	0.339923	0.0832101	4.08511	4.40551e-05	0.00132221
CTSA	88.9719	0.227291	0.0556468	4.08452	4.41671e-05	0.00132276
CALM2	1015.52	0.15512	0.0380007	4.08203	4.4644e-05	0.00133421
CNPY2	271.825	0.129556	0.0317558	4.07974	4.50857e-05	0.00134456
ANXA2	37.0739	0.481321	0.118175	4.07294	4.64243e-05	0.00138051
ANKRD12	1025.5	0.164071	0.0403262	4.06859	4.72994e-05	0.00140169
MYO1C	9.69906	0.444635	0.10939	4.06468	4.80976e-05	0.00141549
HNRNPF	554.512	0.143678	0.0353725	4.06186	4.86834e-05	0.00142771
DUXAP8	4.78099	1.2141	0.299464	4.05424	5.02967e-05	0.00146588
MYL12A	3320.96	0.163629	0.0403688	4.05335	5.0489e-05	0.00146845
TAB2	389.066	0.227545	0.0561494	4.05248	5.06767e-05	0.00147087
SNU13	623.805	0.109105	0.0270533	4.03295	5.50809e-05	0.00158566
TMEM60	40.1118	0.339943	0.0843608	4.02963	5.58644e-05	0.0016012
KCNK12	15.7614	0.449921	0.111664	4.02922	5.59615e-05	0.0016012
HTATIP2	109.436	0.169561	0.0421071	4.0269	5.6518e-05	0.00161385
AQP3	423.201	0.232941	0.0579395	4.02042	5.80949e-05	0.00165553
VSIG2	4.32057	0.932607	0.231998	4.0199	5.82231e-05	0.00165584
INPP4B	1026.69	0.360116	0.0896111	4.01865	5.85317e-05	0.00166126
KIAA0408	2.66285	0.813873	0.202608	4.01697	5.89502e-05	0.00166643
GMPR2	104.854	0.192724	0.0481305	4.00419	6.22294e-05	0.00173823
CPT1A	52.4562	0.494382	0.123881	3.99079	6.58533e-05	0.001825
CRIP2	183.114	0.536992	0.134595	3.98969	6.61594e-05	0.00182718
LONRF3	18.4794	0.498932	0.125214	3.98463	6.75855e-05	0.00186203
LTA	87.3521	0.284226	0.0715493	3.97245	7.11377e-05	0.0019468
AHCYL1	79.9412	0.175515	0.044243	3.96708	7.27592e-05	0.00197415
VCL	42.1106	0.258873	0.065256	3.96704	7.27701e-05	0.00197415
PPHLN1	325.715	0.111512	0.0281565	3.96043	7.48136e-05	0.00202309
CLN5	102.289	0.164221	0.041467	3.96027	7.48655e-05	0.00202309
AC008124.1	37.5652	0.233804	0.0591573	3.95224	7.74231e-05	0.00208422
AL009179.2	4.19364	1.13006	0.286053	3.95053	7.79789e-05	0.00209518
FMC1	125.253	0.334355	0.0846528	3.94973	7.82402e-05	0.00209821
RPL36AL	3696.93	0.165724	0.0419739	3.94827	7.87168e-05	0.00210698
MTIF3	187.341	0.182806	0.0463148	3.94704	7.91243e-05	0.00211388
RCBTB2	79.7028	0.261447	0.0662554	3.94605	7.94515e-05	0.00211461
FAM182B	3.35739	0.714582	0.181379	3.93972	8.15776e-05	0.0021509
GLIPR2	94.8184	0.304418	0.0773655	3.9348	8.32673e-05	0.00218321
USP5	68.9304	0.184818	0.046977	3.93422	8.34665e-05	0.00218438
MVP	212.863	0.191826	0.0488035	3.93057	8.4744e-05	0.00221268
NACC2	12.0366	0.38966	0.0991554	3.92979	8.50187e-05	0.00221268
DMAC1	180.259	0.216857	0.0552135	3.92761	8.57944e-05	0.00222876
MTLN	214.927	0.341529	0.0871529	3.91873	8.90178e-05	0.00229979
RAB27A	55.7846	0.205574	0.0525181	3.91435	9.06496e-05	0.0023322
PARP3	27.366	0.335799	0.0858714	3.91049	9.21097e-05	0.00235807
MAL	1198.52	0.137639	0.0352184	3.90815	9.30062e-05	0.00237241
HINT1	3475.88	0.154645	0.0395952	3.90564	9.39752e-05	0.00238427
BCAP31	435.748	0.144031	0.0368778	3.90564	9.39782e-05	0.00238427
SYNGR2	277.306	0.16793	0.0430542	3.90044	9.60188e-05	0.00242297
HFE	2.05362	0.971845	0.249333	3.89779	9.70764e-05	0.00243658
ANXA1	1026.51	0.28318	0.0727342	3.89336	9.8867e-05	0.00247712
COMMD4	60.3132	0.245554	0.0631048	3.8912	9.97485e-05	0.00249477
HAGHL	16.9534	0.408466	0.104996	3.89031	0.000100118	0.00249517
SCAMP2	248.673	0.13927	0.0358377	3.88612	0.000101858	0.0025296
LPAR6	114.978	0.431288	0.111051	3.8837	0.000102877	0.00254627
ST8SIA6	3.59661	1.03	0.265226	3.88349	0.000102967	0.00254627
SFMBT1	104.617	0.285597	0.073546	3.88325	0.000103071	0.00254627
DNAJC6	7.81144	0.505473	0.13019	3.88257	0.000103358	0.00254838
OTUB1	319.209	0.135084	0.0347957	3.8822	0.000103518	0.00254838
SLC46A3	65.0727	0.214812	0.05536	3.88028	0.000104336	0.00256404
GLS2	15.1515	0.361056	0.093154	3.8759	0.000106231	0.00260156
BAD	90.4343	0.149651	0.0386676	3.8702	0.000108747	0.00265396
VPS72	104.045	0.17273	0.0447118	3.86318	0.000111921	0.00271731
TRIM2	8.12874	0.491904	0.127417	3.86057	0.000113124	0.00273696
CKLF	265.096	0.212327	0.05501	3.85979	0.000113485	0.00273696
STXBP1	9.28727	0.533237	0.138238	3.85739	0.000114603	0.00275415
ZSWIM5	28.8948	0.484936	0.125716	3.85738	0.00011461	0.00275415
CTSB	155.057	0.200737	0.0521675	3.84793	0.00011912	0.00285767
FXYD7	51.052	0.325414	0.0846247	3.84537	0.000120369	0.00287784
MAT2B	445.727	0.157518	0.0409888	3.84295	0.000121566	0.00289365
TMEM14A	74.2107	0.192343	0.050053	3.84279	0.000121646	0.00289365
RNASEH2C	134.045	0.219397	0.0571116	3.84155	0.000122259	0.00290294
MGST3	285.922	0.227287	0.0591734	3.84102	0.000122522	0.00290294
PLD6	38.9867	0.279914	0.0729687	3.83608	0.000125013	0.00295382
HCST	1288.97	0.170072	0.0444258	3.82821	0.000129077	0.0030346
B2M	41777.5	0.113834	0.0297767	3.8229	0.00013189	0.00308839
FBXL16	66.9336	0.277953	0.0727774	3.81923	0.00013387	0.00312644
SIT1	156.212	0.272047	0.0712671	3.81729	0.000134928	0.00313694
CACNA1I	16.3634	0.434976	0.11396	3.81693	0.00013512	0.00313694
MRPL34	285.945	0.158532	0.041543	3.81609	0.000135581	0.00313694
ACSM1	3.25256	0.716232	0.187725	3.81533	0.000136002	0.00313694
NBPF15	171.805	0.289668	0.0759277	3.81506	0.000136151	0.00313694
PPCS	262.335	0.116054	0.0304288	3.81395	0.000136766	0.00313694
RENBP	32.9592	0.294258	0.0772258	3.81035	0.000138768	0.00317254
LYL1	19.829	0.339341	0.0890727	3.80971	0.000139128	0.00317562
ICAM2	319.532	0.223148	0.0586841	3.80252	0.00014323	0.00325346
PTPRO	13.614	0.380781	0.100205	3.8	0.000144694	0.00327802
MIR663AHG	7.96652	0.756952	0.199223	3.79952	0.000144974	0.00327802
GIMAP4	831.233	0.397052	0.104502	3.79947	0.000145008	0.00327802
TCTEX1D2	56.3082	0.243346	0.0640765	3.79774	0.00014602	0.00329292
AP000787.1	113.166	0.352676	0.0928747	3.79733	0.000146265	0.00329292
RGPD1	5.87143	0.964748	0.254128	3.79631	0.000146868	0.00329892
HPF1	92.7649	0.211035	0.0556936	3.78921	0.000151124	0.00337838
ALDOA	757.46	0.113973	0.0301094	3.7853	0.00015352	0.00341989
STRADB	77.2791	0.277121	0.0733169	3.77976	0.000156977	0.00346528
LINC00528	11.6293	0.400941	0.10613	3.77781	0.000158211	0.00348707
MFSD10	112.808	0.166692	0.0441946	3.77178	0.00016209	0.00355037
DPM3	187.206	0.289869	0.0769341	3.76775	0.000164726	0.00360252
MPLKIP	140.239	0.188848	0.0502671	3.7569	0.000172033	0.00374788
CASP8AP2	142.578	0.1511	0.0402247	3.7564	0.000172376	0.00374788
MRPS23	101.903	0.205859	0.0548203	3.75515	0.000173236	0.00375949
ALOX5	6.02443	0.70194	0.1876	3.74169	0.000182788	0.0039365
ACYP1	82.5651	0.250447	0.0670026	3.73787	0.000185585	0.00398768
GNG5	521.428	0.170891	0.0457212	3.73767	0.00018573	0.00398768
NTRK1	3.85062	0.736677	0.197233	3.73507	0.000187664	0.00402309
PSMB9	678.552	0.212068	0.0567931	3.73404	0.000188436	0.00402738
LIME1	942.586	0.152241	0.0408042	3.73103	0.000190702	0.00406965
GRN	41.6051	0.246042	0.0659777	3.72918	0.000192107	0.00408113
AL050341.2	29.8022	0.268499	0.0720212	3.72806	0.000192958	0.00409304
CSTB	626.403	0.213784	0.0574069	3.72402	0.000196078	0.00414054
RECQL	120.625	0.174663	0.0471275	3.70618	0.000210405	0.00439049
TRAPPC6A	353.898	0.145475	0.0392617	3.70525	0.000211183	0.00439373
FXYD1	18.6801	0.60406	0.163707	3.68989	0.00022435	0.00460334
COMMD3	126.421	0.174311	0.047269	3.68763	0.000226351	0.0046301
CUTA	1012.22	0.126488	0.0343034	3.68733	0.00022662	0.0046301
PSMA5	253.59	0.184323	0.0500195	3.68503	0.000228674	0.00465751
KLHDC7B	38.8559	0.217599	0.0593405	3.66695	0.000245461	0.00495346
NIF3L1	53.3413	0.192857	0.0526269	3.66461	0.00024772	0.00499191
BMI1	110.207	0.153899	0.0420058	3.66377	0.000248532	0.00500113
RNASEK	1159.45	0.148572	0.0406125	3.65829	0.000253904	0.0050816
CLTA	221.291	0.148811	0.0407102	3.65538	0.000256803	0.00510926
TGOLN2	352.609	0.131627	0.036015	3.65478	0.000257405	0.00511401
TMEM35B	191.473	0.215693	0.0590313	3.65387	0.00025832	0.00512287
CD48	1956.2	0.120857	0.0330786	3.65361	0.000258577	0.00512287
RNF5	132.242	0.212988	0.0583121	3.65255	0.000259651	0.00513694
CIB1	673.155	0.149649	0.0409857	3.65125	0.000260972	0.00514873
PFDN6	132.254	0.200896	0.0550266	3.65088	0.000261342	0.00514873
CLK3	107.59	0.119332	0.0326998	3.64933	0.000262926	0.00515116
TBCB	287.658	0.135546	0.0371503	3.64859	0.000263689	0.00515893
ZNF226	53.8678	0.198683	0.0544781	3.64703	0.000265289	0.00518307
AC079804.3	2.06065	0.926307	0.25402	3.64659	0.000265738	0.00518466
KDELR1	264.573	0.124105	0.0340483	3.64499	0.000267405	0.00519624
COL9A2	5.0446	0.605527	0.16614	3.64469	0.000267718	0.00519624
CYTOR	31.7832	0.628033	0.17233	3.64436	0.000268062	0.00519624
MAPKAPK5-AS1	264.241	0.160936	0.0441649	3.64398	0.000268451	0.00519624
TRIM35	25.8266	0.282806	0.077611	3.6439	0.000268543	0.00519624
TRAC	292.685	0.208135	0.0571473	3.64209	0.000270438	0.00522375
ATP6V0E1	681.324	0.176508	0.0484692	3.64165	0.000270898	0.00522375
AL020998.1	3.40509	0.825218	0.226649	3.64096	0.000271624	0.00522719
PSD3	4.59228	0.719688	0.197711	3.6401	0.000272528	0.00523744
MR1	50.9992	0.166633	0.0458073	3.6377	0.000275082	0.00527933
RAN	903.234	0.127449	0.0350399	3.63724	0.00027557	0.00528151
CYB561D2.1	106.514	0.155952	0.0429039	3.63493	0.00027806	0.005322
ATP2B4	54.8368	0.213032	0.0587015	3.62907	0.000284442	0.00542942
KIAA0040	104.722	0.228577	0.0630326	3.62632	0.000287484	0.00548006
PURA	165.12	0.215916	0.0595531	3.6256	0.000288297	0.00548814
GIPR	3.10325	0.651051	0.179669	3.62362	0.000290504	0.0055227
RPA3	189.185	0.148631	0.0410316	3.62236	0.000291928	0.00554232
TNFRSF1B	72.6232	0.24749	0.0683555	3.62064	0.000293881	0.00557188
TIMMDC1	103.595	0.145391	0.0401741	3.61903	0.000295714	0.00559161
PTCH1	12.0529	0.471805	0.130491	3.6156	0.000299652	0.00565092
ANTKMT	73.2853	0.304614	0.0842848	3.6141	0.000301391	0.00567613
CTLA4	58.9483	0.380656	0.105437	3.61026	0.000305894	0.00575204
DCP1B	45.6709	0.193477	0.0535952	3.60997	0.000306237	0.00575204
MDS2	191.219	0.226697	0.0629091	3.60357	0.000313876	0.00587206
AK1	5.68846	0.528973	0.146851	3.6021	0.000315653	0.00589749
SGSH	68.9529	0.184368	0.0512428	3.59793	0.000320761	0.00598499
SLC66A3	100.531	0.172039	0.0478448	3.59577	0.000323438	0.00602697
GATA3	200.094	0.153343	0.042692	3.59185	0.000328342	0.00611028
AL627171.1	21.0185	0.420182	0.117089	3.58858	0.000332489	0.00617117
HLA-A	6859.8	0.161849	0.0451149	3.58749	0.000333873	0.00618871
SEM1	419.278	0.185276	0.0516617	3.58633	0.000335362	0.00620816
UNC93B1	15.8574	0.38967	0.108698	3.58489	0.000337215	0.00623429
HLA-F	729.897	0.183083	0.0511127	3.58194	0.000341054	0.0062767
POP5	237.765	0.132959	0.0371252	3.58136	0.000341809	0.00627807
DST	15.018	0.870564	0.243252	3.57885	0.000345105	0.00632987
EXOSC1	128.693	0.173084	0.0483673	3.57853	0.000345527	0.00632987
CASP4	193.624	0.136811	0.0382969	3.57238	0.000353755	0.0064388
NKAP	130.352	0.142715	0.0399808	3.5696	0.000357526	0.00648234
AC243960.1	759.579	0.235214	0.0659125	3.56858	0.000358924	0.00649934
SRP68	113.063	0.127692	0.0358023	3.56657	0.000361682	0.00654088
SOWAHC	2.36355	0.890036	0.249633	3.56538	0.000363331	0.00656229
ANO9	57.1489	0.192126	0.0539717	3.55975	0.000371204	0.0066611
RPP25L	61.9549	0.288443	0.0810358	3.55945	0.000371635	0.0066611
EXOSC9	90.6854	0.14719	0.0413613	3.55864	0.00037278	0.00666921
MRPL57	486.41	0.137556	0.0386561	3.55846	0.000373033	0.00666921
AC020656.2	6.00777	0.583832	0.164402	3.55124	0.000383424	0.00680325
MAP3K5	91.4133	0.350796	0.0988202	3.54984	0.000385472	0.00682241
MLKL	24.3338	0.268181	0.0756219	3.54635	0.000390614	0.00689612
NAA80	40.7515	0.218892	0.0617634	3.54405	0.000394035	0.00693915
ITGB3BP	89.0814	0.221531	0.0625708	3.54049	0.000399387	0.0070208
MCEE	42.9384	0.208294	0.0588638	3.53858	0.000402286	0.00705418
PMVK	69.9499	0.180673	0.0510608	3.53839	0.000402568	0.00705418
MRNIP	69.5932	0.236444	0.0668288	3.53805	0.000403087	0.00705453
AC058791.1	17.0824	0.434669	0.122932	3.53585	0.000406472	0.00710495
MRPS14	81.7519	0.182476	0.0516238	3.53472	0.000408214	0.00712658
AC139720.1	252.896	0.60011	0.169812	3.53397	0.000409363	0.00713036
GBA	34.0207	0.219116	0.0620036	3.53392	0.000409442	0.00713036
RRAGA	111.092	0.181849	0.0515454	3.52795	0.000418798	0.00726637
LINC00402	157.086	0.316604	0.0897521	3.52754	0.000419444	0.00726865
TPP1	69.6786	0.168256	0.0477389	3.52451	0.000424275	0.00734333
KRTCAP2	829.844	0.141386	0.0402266	3.51474	0.000440177	0.00757212
SLC35D2	49.7354	0.385363	0.109673	3.51375	0.000441825	0.00757957
AC108479.3	6.52505	0.523088	0.148941	3.51205	0.000444672	0.00761231
CRTAP	118.353	0.167147	0.0476541	3.5075	0.000452339	0.00772061
TRMT112	621.05	0.18052	0.0515754	3.50012	0.000465057	0.00788473
SP140	161.427	0.219235	0.0626447	3.49965	0.000465868	0.007889
C1GALT1C1	41.2729	0.295917	0.0846119	3.49735	0.000469905	0.0079288
UQCR10	774.677	0.20288	0.0580259	3.49636	0.000471644	0.00793257
UBE2L3	332.229	0.106925	0.0305841	3.49611	0.000472096	0.00793257
TNNC1	3.61483	0.613936	0.176126	3.48577	0.000490718	0.00819383
CGAS	13.3935	0.335037	0.0961711	3.48376	0.000494422	0.00824387
NAAA	201.911	0.178369	0.0512228	3.48221	0.000497294	0.0082722
SPECC1	10.7874	0.420403	0.121208	3.46843	0.000523513	0.00865729
ZNHIT1	229.943	0.144839	0.0417858	3.46623	0.000527806	0.00870787
PSMB8-AS1	344.003	0.19641	0.0566789	3.46531	0.000529619	0.00871889
AC099063.4	15.6454	0.466862	0.134836	3.46243	0.000535315	0.00879063
CAPN2	182.596	0.213027	0.0615345	3.46191	0.000536356	0.00879749
TAF9	184.228	0.125901	0.0364254	3.4564	0.000547433	0.00894796
SLC25A20	28.7701	0.400068	0.115897	3.45192	0.000556604	0.00908734
AC007993.3	10.9139	0.531843	0.154208	3.44888	0.000562924	0.00914816
DNMT1	317.763	0.119101	0.0345767	3.44454	0.000572042	0.00924325
AC073115.2	13.1723	0.513024	0.148939	3.44453	0.000572051	0.00924325
GTPBP10	137.898	0.133106	0.0386548	3.44345	0.000574346	0.0092697
MRPL35	56.7164	0.29156	0.0847091	3.4419	0.000577649	0.00931237
PRDX4	66.3368	0.246979	0.0718928	3.43538	0.000591718	0.00950658
NDUFAF3	303.937	0.181501	0.0528805	3.43228	0.000598523	0.00958316
SRI	308.884	0.14549	0.0424159	3.43008	0.000603401	0.00965032
DBR1	29.1121	0.225628	0.0658091	3.42853	0.000606867	0.00967297
HIGD2A	1181.38	0.139181	0.0405951	3.42852	0.000606875	0.00967297
FLNA	293.126	0.15316	0.0447507	3.42251	0.00062045	0.00986704
SYNE3	56.861	0.209664	0.0613027	3.42014	0.000625892	0.0099312
SORBS3	134.258	0.131355	0.0384269	3.4183	0.00063013	0.00998721
VDAC3	224.738	0.0993892	0.0290835	3.41738	0.00063228	0.0100046
PI16	42.1444	0.884548	0.258871	3.41694	0.000633297	0.0100046
GYG1	49.625	0.254255	0.0744108	3.41691	0.000633356	0.0100046
NDUFB10	437.434	0.138273	0.0404733	3.41641	0.000634532	0.0100087
DCPS	65.8881	0.188793	0.0552644	3.41617	0.000635077	0.0100087
FAM162A	323.614	0.11656	0.0341273	3.41545	0.00063677	0.0100137
SLC26A11	37.3702	0.202612	0.059392	3.41143	0.000646235	0.0101399
AC020765.2	24.5032	0.378627	0.111008	3.41079	0.000647738	0.0101522
TTC39C-AS1	5.76979	0.874433	0.2565	3.40909	0.00065179	0.0102044
PRICKLE3	19.2155	0.265515	0.0779007	3.40837	0.000653511	0.0102177
NEDD8	616.249	0.129134	0.0378899	3.40813	0.000654088	0.0102177
ISG20	689.934	0.14903	0.0438169	3.4012	0.000670906	0.0104457
ANXA5	128.56	0.307875	0.0905631	3.39956	0.000674934	0.0104968
COMTD1	52.3236	0.310618	0.0914116	3.39802	0.000678753	0.010533
NDUFB8	727.819	0.0986349	0.0291091	3.38846	0.000702875	0.0108122
SMAP1	237.646	0.129521	0.0382829	3.38325	0.000716327	0.0109951
FKBP2	128.768	0.167014	0.049386	3.3818	0.000720115	0.0110101
EIF2S2	395.078	0.204868	0.0605827	3.38163	0.000720582	0.0110101
EBNA1BP2	82.7443	0.175113	0.0517874	3.38139	0.000721206	0.0110101
UBE2M	36.8197	0.534706	0.158293	3.37796	0.000730266	0.0111243
CCDC90B	116.808	0.158554	0.0470246	3.37172	0.000746994	0.0113546
FCHSD1	52.8799	0.177337	0.0526215	3.37004	0.000751572	0.0114119
ADHFE1	31.8269	0.284491	0.0844346	3.36937	0.000753409	0.0114275
TXNDC12	170.293	0.108946	0.0324013	3.36239	0.00077271	0.0116701
ARL3	45.7951	0.191953	0.0571166	3.36073	0.000777371	0.0117154
IFI27L2	131.194	0.296017	0.0881598	3.35773	0.00078585	0.0118179
GPANK1	68.2463	0.151047	0.044999	3.35666	0.000788892	0.0118384
AC091965.1	5.87181	0.535176	0.159496	3.35543	0.000792423	0.0118788
WAS	422.779	0.0885853	0.0264515	3.34897	0.000811126	0.0121293
PPIA	3374.26	0.115033	0.0344677	3.33742	0.000845603	0.0125824
KMT2A	330.191	0.193555	0.058061	3.33365	0.000857134	0.0127405
RAB25	7.02664	0.530919	0.159349	3.3318	0.000862856	0.0128121
LETMD1	256.953	0.117674	0.035325	3.33118	0.000864799	0.0128139
SNRNP70	316.235	0.104431	0.031357	3.33039	0.000867247	0.0128367
GCA	55.5029	0.208077	0.062528	3.32774	0.000875536	0.0129458
ARMH1	377.002	0.235379	0.0708297	3.32317	0.000890022	0.0131462
PYROXD1	113.872	0.138746	0.0417707	3.3216	0.000895029	0.0132064
ERH	546.9	0.127236	0.0383446	3.31822	0.000905927	0.0133115
FN3K	24.4857	0.268414	0.0809248	3.31683	0.000910452	0.0133458
AAGAB	83.5827	0.141124	0.0425522	3.31649	0.000911563	0.0133458
CXCR3	7.42794	0.610233	0.184023	3.31606	0.000912951	0.0133458
MALSU1	112.238	0.159485	0.0481779	3.31033	0.000931871	0.0135649
SRSF8	300.226	0.0978953	0.0296249	3.30449	0.000951482	0.0137658
HDDC3	96.9511	0.160516	0.048602	3.30267	0.000957701	0.0138274
DDX24	939.909	0.122082	0.0370055	3.29901	0.00097026	0.0139374
POLR3GL	344.307	0.128715	0.0390261	3.29818	0.000973122	0.0139642
ACAA2	98.0654	0.22039	0.0668482	3.29687	0.000977698	0.0139871
NABP2	39.8791	0.185422	0.0562489	3.29646	0.000979124	0.0139871
SEL1L3	56.6959	0.212571	0.0644934	3.29602	0.000980666	0.0139871
RAB11FIP1	40.314	0.250237	0.075939	3.29523	0.000983394	0.0140119
GPRIN3	155.333	0.279286	0.0847626	3.29492	0.000984505	0.0140135
F11R	35.1211	0.223412	0.0680465	3.28322	0.00102629	0.0145507
SNHG6	1600.05	0.209266	0.0637727	3.28143	0.00103281	0.0145981
MAD2L1	44.0271	0.194997	0.0594362	3.28078	0.00103522	0.0146174
CTSW	221.761	0.584547	0.178283	3.27875	0.00104266	0.0146785
TNFSF12	204.367	0.142706	0.0436147	3.27198	0.00106797	0.0149601
MICOS13	428.483	0.141644	0.043335	3.26857	0.00108091	0.0150516
SELPLG	410.599	0.204128	0.0625361	3.26417	0.00109786	0.0152276
AL590068.4	3.65149	0.603545	0.184954	3.26322	0.00110155	0.0152638
DLEU1	54.0058	0.247753	0.0760364	3.25836	0.0011206	0.0154821
ZNHIT2	35.5443	0.264721	0.0812705	3.25729	0.00112482	0.0155178
CES4A	15.4992	0.296826	0.0911308	3.25715	0.00112538	0.0155178
IVD	49.5288	0.185164	0.0569118	3.25353	0.0011398	0.0156706
C17orf49	320.072	0.137458	0.0423689	3.24431	0.00117737	0.0161242
CELSR1	2.89265	1.13938	0.351329	3.24306	0.00118253	0.0161635
IL32	3163.94	0.357523	0.110254	3.24272	0.00118393	0.016167
EVI2B	556.263	0.121909	0.0376148	3.24098	0.00119121	0.0162194
TMEM186	18.452	0.32105	0.0990681	3.2407	0.00119237	0.0162194
AC018816.1	37.8591	0.487212	0.150821	3.23041	0.00123612	0.0167338
DAPP1	48.8304	0.175653	0.0544198	3.22774	0.00124774	0.0168589
BATF	58.1747	0.215118	0.0666894	3.22567	0.00125677	0.0169647
SUB1	1073.29	0.123896	0.0384245	3.22439	0.0012624	0.0170243
ABHD14A	147.488	0.167982	0.0521161	3.22323	0.00126756	0.0170436
MRPS12	108.133	0.201688	0.0625842	3.22266	0.00127004	0.0170436
LINC002481	2.37033	0.726819	0.22554	3.22257	0.00127047	0.0170436
ABCD2	89.5532	0.188663	0.0585469	3.22243	0.00127108	0.0170436
TOR3A	45.5313	0.170842	0.0530517	3.2203	0.00128058	0.0171221
DNTTIP1	51.1882	0.178274	0.0553724	3.21955	0.00128393	0.0171507
ZNF213-AS1	64.4339	0.187302	0.0582162	3.21735	0.00129382	0.0172501
NDUFA8	103.274	0.203009	0.0631286	3.2158	0.00130081	0.0172947
LRRCC1	15.9732	0.354178	0.110137	3.21579	0.00130084	0.0172947
DARS	263.998	0.11365	0.0353664	3.21351	0.00131122	0.0173835
PRDX1	369.283	0.157331	0.0489698	3.21281	0.00131444	0.0173875
ADAM8	47.9705	0.276854	0.0861757	3.21267	0.00131508	0.0173875
CA6	23.2524	0.789553	0.245765	3.21264	0.00131522	0.0173875
MED7	42.062	0.235783	0.0734369	3.21068	0.00132419	0.0174407
RIOX2	57.8785	0.152806	0.0476142	3.20925	0.00133083	0.0175118
ICAM3	544.725	0.153681	0.0479125	3.20754	0.00133876	0.0175507
ARPC3	1347.87	0.100183	0.0312511	3.20576	0.00134706	0.0176103
SNX15	56.1693	0.156025	0.0486824	3.20496	0.00135081	0.0176431
ATP1A1	487.313	0.102245	0.0319226	3.20291	0.00136045	0.0177197
GAPDH	2209.31	0.106522	0.0332931	3.19954	0.00137648	0.0178955
ANKRD18A	7.42739	0.524987	0.164201	3.19722	0.00138761	0.018007
PLXNA3	12.2508	0.307863	0.0963206	3.19623	0.00139234	0.018033
BST2	307.827	0.191681	0.0599753	3.19601	0.00139344	0.018033
ECE1	102.735	0.122525	0.0383598	3.1941	0.00140267	0.0181026
BIRC3	314.889	0.201352	0.0632229	3.18479	0.00144859	0.0186269
AC079922.2	41.9938	0.231873	0.0728609	3.18241	0.00146054	0.0187294
MT-ATP6	2442.83	0.326909	0.102835	3.17895	0.0014781	0.0189015
ZFPM1	79.7837	0.299421	0.0941957	3.17871	0.00147932	0.0189015
GPX4	1081.45	0.120839	0.0380222	3.17813	0.0014823	0.0189224
LIMS1	215.69	0.171936	0.0541452	3.17546	0.00149598	0.0190454
MBOAT1	17.6522	0.339374	0.106895	3.17484	0.00149919	0.019069
PTRH1	27.7748	0.27285	0.0860056	3.17247	0.00151151	0.0191738
GHITM	345.645	0.0978502	0.0308465	3.17217	0.00151305	0.0191762
ARHGAP5	140.006	0.227167	0.0716693	3.16966	0.00152619	0.0193254
NDUFS3	159.514	0.134698	0.0425061	3.1689	0.00153017	0.0193563
MT1E	20.8257	0.61132	0.192964	3.16806	0.0015346	0.0193797
AC016394.1	16.647	0.399321	0.126168	3.16499	0.00155087	0.0195501
PTPRCAP	1817.32	0.118844	0.0375896	3.16161	0.001569	0.019761
AP001816.1	7.10637	0.421542	0.133451	3.15877	0.00158437	0.019919
ESD	321.821	0.116751	0.0369759	3.15748	0.00159138	0.019936
SARM1	46.306	0.165758	0.0525352	3.15519	0.00160395	0.0200757
MRPS34	331.765	0.122801	0.0389255	3.15477	0.00160622	0.0200863
JAGN1	141.059	0.128807	0.0408642	3.15207	0.00162117	0.0202255
AC246785.3	6.92904	0.846172	0.26868	3.14937	0.00163623	0.0203713
CEACAM1	8.64527	0.441827	0.140336	3.14835	0.00164197	0.0203887
TMEM205	68.5503	0.15149	0.0481335	3.1473	0.00164788	0.0204372
KCTD7	28.6398	0.220419	0.0700379	3.14714	0.00164877	0.0204372
NDUFAB1	310.111	0.153379	0.0487949	3.14333	0.00167038	0.0206687
C3orf18	19.7621	0.255246	0.0812492	3.14152	0.00168073	0.0207604
CDK6	207.886	0.338804	0.10789	3.14028	0.00168787	0.0207921
NUPR2	8.65862	0.5348	0.17033	3.13979	0.00169067	0.0207921
JKAMP	87.097	0.148072	0.0471762	3.13871	0.00169696	0.0208513
CPQ	130.474	0.200358	0.0638575	3.13758	0.00170349	0.0209133
DTYMK	67.6194	0.150537	0.0480295	3.13425	0.00172291	0.0211193
AC147067.1	36.3618	0.305006	0.0973293	3.13375	0.00172586	0.0211327
LYPLAL1	91.0575	0.18431	0.0589139	3.12847	0.00175721	0.0214564
SDAD1	249.964	0.0911148	0.0291262	3.12827	0.00175837	0.0214564
HNRNPLL	62.8216	0.204586	0.0655216	3.12241	0.00179374	0.0217972
LAMTOR4	927.13	0.114224	0.0365824	3.12237	0.00179403	0.0217972
COMMD2	140.666	0.103737	0.0332769	3.11739	0.00182463	0.0221309
RASSF7	132.627	0.154601	0.0496124	3.11618	0.00183211	0.0221566
TOR2A	31.633	0.241159	0.0774057	3.11553	0.00183617	0.0221566
TRBV7-7	15.0328	0.447746	0.143766	3.11441	0.00184313	0.0222025
POU2F2	108.204	0.154459	0.0496276	3.11235	0.00185602	0.0223197
COX6B1	1310.58	0.173769	0.0558436	3.1117	0.00186013	0.0223501
CSF1	3.41503	0.688315	0.221293	3.11043	0.00186815	0.0223979
CARMIL2	70.2667	0.156614	0.0503698	3.10928	0.00187546	0.0224263
TRAV5	35.1884	0.341243	0.109789	3.10816	0.00188254	0.0224263
ADAMTS4	3.62122	0.56376	0.181388	3.10804	0.00188331	0.0224263
CCS	193.593	0.172151	0.0553918	3.10787	0.00188441	0.0224263
CNBP	1628.56	0.0747781	0.0240613	3.10782	0.00188473	0.0224263
P4HTM	94.8969	0.123303	0.0397047	3.10549	0.00189964	0.0225749
HEIH	103.669	0.157237	0.0506516	3.10429	0.00190737	0.0226381
TBCA	769.791	0.120186	0.0387357	3.10273	0.00191743	0.0227288
PPP1R35	169.367	0.255145	0.0824034	3.0963	0.00195954	0.023189
LINC01232	12.9726	0.280098	0.0904732	3.09592	0.001962	0.0231987
FBXO48	13.9699	0.293074	0.0947372	3.09355	0.00197777	0.0233278
PFKP	62.9173	0.211265	0.0682924	3.09353	0.00197789	0.0233278
LINC02580	11.611	0.565707	0.182895	3.09307	0.001981	0.023345
TRAPPC4	95.8856	0.190046	0.0614814	3.09112	0.00199406	0.0234585
CD53	652.854	0.0947548	0.0306562	3.09088	0.00199562	0.0234585
MITD1	173.37	0.171895	0.0556401	3.08941	0.00200555	0.0234709
TMEM160	256.486	0.117385	0.0379971	3.08932	0.00200615	0.0234709
ALOX12-AS1	75.1313	0.163202	0.0528319	3.08908	0.00200777	0.0234709
AC023509.3	6.41282	0.585705	0.18962	3.08884	0.00200942	0.0234709
RLN2	20.5332	0.339182	0.109881	3.08681	0.00202319	0.0235298
PPP1R9B	18.9061	0.263837	0.0854731	3.08678	0.00202337	0.0235298
RPRM	3.32245	2.37188	0.768793	3.0852	0.00203415	0.0236356
DCTN2	146.069	0.104647	0.0339305	3.08415	0.00204132	0.0236994
PCK2	20.8755	0.240314	0.0779296	3.08373	0.0020442	0.0237104
SH3BP5-AS1	22.8341	0.273855	0.0888124	3.08353	0.00204562	0.0237104
EVA1C	32.8814	0.213631	0.0693147	3.08204	0.00205584	0.0237322
TCAIM	37.5364	0.172906	0.0561056	3.08179	0.0020576	0.0237322
IL23A	38.7687	0.228318	0.0741653	3.07851	0.00208041	0.0239171
GP5	13.9643	0.351424	0.114292	3.0748	0.00210643	0.0241571
ATP2B1-AS1	86.0318	0.208429	0.06783	3.07282	0.00212047	0.024259
CITED4	215.376	0.1555	0.0506147	3.07223	0.00212465	0.0242872
HSP90B1	819.059	0.0983093	0.0320067	3.07152	0.00212969	0.02432
CBFB	157.789	0.162441	0.052907	3.07031	0.00213836	0.0243846
FAHD2B	38.4635	0.204599	0.0666836	3.06821	0.00215348	0.0245372
MRI1	76.2785	0.190756	0.0622205	3.06581	0.00217081	0.0246947
ISCU	650.727	0.113852	0.0371463	3.06496	0.00217699	0.0247451
CCDC115	155.113	0.11268	0.0367887	3.06289	0.00219212	0.0248524
JOSD2	96.8613	0.152208	0.0497008	3.06249	0.00219506	0.0248524
MIF	2184.28	0.135137	0.044134	3.06198	0.00219877	0.0248524
LINC02482	46.8761	0.245774	0.0803204	3.05992	0.00221399	0.0250044
C1orf115	4.99947	0.522678	0.170919	3.05805	0.00222786	0.0251409
RNF157	94.0936	0.216474	0.0708186	3.05674	0.00223755	0.0252099
MBD2	87.3847	0.265447	0.0869243	3.05377	0.00225985	0.0254409
HSPB11	154.913	0.109527	0.0359212	3.04909	0.00229537	0.0257176
ZNF35	2.20553	0.714031	0.234555	3.0442	0.00233302	0.026098
MICA	35.0438	0.212734	0.0698926	3.04372	0.00233669	0.0261184
EAPP	418.85	0.104798	0.0344369	3.0432	0.0023408	0.0261435
GABARAP	1125.35	0.103805	0.0341267	3.04175	0.00235204	0.0262483
SELENOW	712.504	0.101743	0.0334542	3.04126	0.00235589	0.0262705
MT-ND2	2876.43	0.203526	0.0670639	3.03481	0.00240686	0.0267121
SERPINB1	340.353	0.104787	0.0345504	3.03286	0.00242244	0.0268429
SNX24	6.94535	0.412056	0.135875	3.0326	0.00242456	0.0268452
NARF	115.992	0.130423	0.0430777	3.02762	0.00246489	0.0271639
GBP2	216.076	0.173198	0.0572802	3.0237	0.00249703	0.0274323
AC008875.2	23.9548	0.30849	0.102042	3.02318	0.00250136	0.0274585
TSPAN18	48.8693	0.255776	0.0846436	3.0218	0.00251276	0.0275194
LPAR5	7.86236	0.422098	0.13972	3.02102	0.00251926	0.0275478
MICOS10	700.273	0.127215	0.0421397	3.0189	0.00253697	0.0276985
HERC5	55.4432	0.218021	0.0722719	3.01668	0.00255558	0.0277921
S100A10	1352.01	0.13171	0.0436618	3.01659	0.00255635	0.0277921
MYCBPAP	3.42004	0.759494	0.251782	3.01647	0.00255737	0.0277921
ADRM1	169.318	0.111461	0.0369729	3.01467	0.00257259	0.0279146
LINC00243	72.7475	0.211662	0.0702624	3.01244	0.00259155	0.0280987
TMEM91	43.8422	0.184031	0.0611298	3.0105	0.00260819	0.0282574
PSMB10	488.791	0.152487	0.0507026	3.00747	0.00263434	0.0284533
IL12RB1	56.3667	0.175519	0.0583783	3.00658	0.00264203	0.0285089
PSMD4	283.725	0.0946634	0.0314872	3.00641	0.00264353	0.0285089
TRAV6	40.4842	0.276477	0.0920023	3.00511	0.00265481	0.0285892
MKRN1	251.899	0.106444	0.0354612	3.00171	0.00268469	0.0288426
TRAV16	66.0002	0.226007	0.0753746	2.99845	0.00271357	0.0290864
CREBL2	111.1	0.100682	0.0336003	2.99646	0.00273135	0.0292325
ATP5PD	705.466	0.118029	0.0394319	2.99323	0.00276041	0.0294584
ABHD10	87.9776	0.141966	0.0474297	2.99319	0.00276082	0.0294584
AC011921.1	3.09221	0.559942	0.187196	2.99121	0.00277873	0.0295503
SRSF5	2001.79	0.106167	0.0355375	2.98745	0.00281316	0.029814
STX8	151.269	0.113969	0.0381649	2.98623	0.00282442	0.0298884
FAM114A2	42.5687	0.164937	0.0553339	2.98077	0.00287527	0.0303109
NPEPL1	32.191	0.211285	0.0708878	2.98056	0.00287724	0.0303109
COX8A	776.297	0.122103	0.0409751	2.97993	0.00288318	0.0303282
ACSL5	66.7232	0.149384	0.0501399	2.97934	0.00288867	0.0303633
USP1	163.37	0.0915235	0.0307286	2.97845	0.00289711	0.0304067
SNRPA	293.974	0.104937	0.0352404	2.97774	0.00290382	0.0304545
HAX1	321.098	0.100378	0.033716	2.97717	0.00290926	0.0304889
AP003327.2	12.7739	0.49959	0.167922	2.97513	0.00292869	0.0306016
OSER1-DT	75.1822	0.147962	0.0497448	2.97443	0.00293532	0.0306481
AMDHD2	34.0745	0.189207	0.063616	2.9742	0.00293753	0.0306485
STAT4	355.343	0.23331	0.0784609	2.97359	0.00294341	0.0306871
MRPL36	105.026	0.177606	0.0597501	2.97248	0.00295409	0.0307304
TTC32	154.175	0.166899	0.0561538	2.97219	0.00295687	0.0307367
ZC3H13	182.823	0.0920266	0.0309729	2.9712	0.0029664	0.0307903
MYL6	1840.15	0.123351	0.0415199	2.97088	0.00296945	0.0307993
MYB	23.9533	0.375349	0.126394	2.96968	0.00298114	0.0308978
METTL23	229.912	0.1105	0.0372581	2.96579	0.0030191	0.0312454
ZCCHC14	19.3748	0.27031	0.0911973	2.96401	0.00303655	0.0313664
MIRLET7BHG	5.16949	0.460141	0.155247	2.96392	0.00303746	0.0313664
CDYL2	7.17193	0.417794	0.140999	2.9631	0.00304559	0.0314043
ZNF480	74.6074	0.162016	0.0546893	2.96249	0.00305167	0.0314433
TMEM9B	121.438	0.121333	0.0409594	2.96227	0.00305383	0.0314433
NNT-AS1	60.4347	0.172528	0.0582822	2.96022	0.00307419	0.0316068
ZNF337	42.0349	0.240427	0.0812334	2.9597	0.00307937	0.031637
AP000820.2	9.86091	0.801465	0.271152	2.95578	0.00311878	0.0319024
KDELR2	170.723	0.146691	0.0496769	2.95291	0.00314799	0.0321546
AC104035.1	4.95178	1.03499	0.3506	2.95206	0.00315664	0.0322197
AC009061.2	26.2156	0.216742	0.0734876	2.94937	0.00318422	0.0324308
GABBR1	41.1674	0.202783	0.0687813	2.94822	0.00319609	0.0324813
TMEM50B	161.362	0.188473	0.0639479	2.94729	0.00320568	0.0325085
NDUFA7	289.452	0.125572	0.0426417	2.94482	0.00323145	0.0327463
NFKB2	92.7546	0.195109	0.0662917	2.94319	0.00324854	0.0328958
AC068338.3	2.44004	0.598412	0.203412	2.94188	0.00326229	0.0330114
EIF4EBP3	119.922	0.14077	0.0478728	2.9405	0.00327685	0.0331112
YIPF6	51.0449	0.159819	0.0543688	2.93953	0.00328714	0.0331915
MRPL38	182.017	0.0937497	0.0319333	2.9358	0.00332691	0.033545
MED16	88.6097	0.190945	0.0650464	2.93553	0.0033298	0.0335502
VAMP8	529	0.131256	0.0447389	2.93383	0.00334807	0.0336772
LPCAT4	74.713	0.141327	0.0481979	2.93222	0.0033655	0.0337608
GLRX2	32.9551	0.226885	0.0773813	2.93204	0.00336746	0.0337608
NBDY	386.825	0.115673	0.0394626	2.93121	0.00337649	0.0337786
DOK2	168.123	0.189546	0.0646731	2.93083	0.00338056	0.0337786
MRPL51	220.392	0.164583	0.0561568	2.93077	0.00338121	0.0337786
MELTF-AS1	2.08545	0.758382	0.25903	2.92778	0.00341397	0.0340576
PPDPF	2517.46	0.151835	0.0518945	2.92584	0.00343531	0.034222
MIR497HG	48.3898	0.225658	0.0771469	2.92505	0.00344404	0.0342386
KYAT1	22.6787	0.226055	0.0772887	2.92481	0.00344667	0.0342386
BLOC1S1	357.083	0.135814	0.0464559	2.9235	0.00346122	0.0342865
SVIP	401.789	0.117658	0.0402576	2.92263	0.00347092	0.0343585
POLE4	259.914	0.105593	0.0361426	2.92157	0.00348269	0.0344508
TMEM69	78.0887	0.13411	0.0459134	2.92093	0.00348984	0.0344732
CREB3	42.7342	0.159927	0.0547677	2.92011	0.00349913	0.0345408
LINC01871	34.6694	0.613714	0.210237	2.91916	0.00350978	0.0346216
ABHD4	12.7388	0.319238	0.109439	2.91705	0.00353355	0.0347831
PPM1K	187.024	0.108463	0.0371889	2.91654	0.00353934	0.0348159
LMAN2	258.639	0.105048	0.0360414	2.91464	0.00356097	0.0350042
ATP5PB	524.19	0.10171	0.0349148	2.91308	0.00357887	0.0351313
PSME1	1463.86	0.119361	0.0409837	2.91239	0.00358671	0.0351836
LIPT1	39.01	0.209202	0.0719464	2.90774	0.00364048	0.0356615
C1orf35	120.681	0.144578	0.0497495	2.90613	0.00365934	0.0358214
CYB5A	95.7004	0.163493	0.0563042	2.90374	0.0036873	0.0359183
AC095057.3	5.37878	0.426717	0.146973	2.90337	0.00369169	0.0359183
AC113143.3	3.76609	0.547026	0.188427	2.90312	0.0036947	0.0359183
PILRA	7.02104	0.416565	0.143628	2.90031	0.00372796	0.0361109
ANP32E	227.836	0.0935212	0.0322454	2.9003	0.00372805	0.0361109
C19orf53	900.648	0.104778	0.0361307	2.89998	0.00373192	0.0361109
MT-ND1	2913.94	0.220335	0.0759795	2.89993	0.00373243	0.0361109
SDHD	268.784	0.122229	0.0421742	2.89818	0.00375334	0.0362635
COX16	255.917	0.110266	0.0380565	2.89742	0.00376245	0.0363266
AMMECR1	78.3798	0.138456	0.0478057	2.89622	0.00377686	0.0364408
NDUFA4	1326.37	0.120604	0.0416503	2.89562	0.00378405	0.0364603
TNFSF13	4.71091	0.423717	0.146397	2.8943	0.00380003	0.0365331
RPLP1	46797.8	0.132966	0.0459441	2.89409	0.00380259	0.0365331
MRPL15	51.0913	0.196033	0.0677356	2.89409	0.00380261	0.0365331
ALKBH7	683.073	0.102814	0.0355279	2.89389	0.00380498	0.0365331
IAH1	135.104	0.120028	0.0414788	2.89371	0.00380715	0.0365331
C3orf14	6.9844	0.478825	0.165619	2.89112	0.00383867	0.0367458
GPR171	68.4454	0.286486	0.0991416	2.88966	0.00385656	0.0368568
CCDC65	27.1313	0.209288	0.0724552	2.88852	0.00387059	0.0368903
ZBED5-AS1	66.7557	0.169513	0.0586893	2.88831	0.00387314	0.0368903
AMZ2	130.83	0.11004	0.0381068	2.88767	0.0038811	0.0369412
RPA1	124.847	0.119531	0.041444	2.88415	0.00392473	0.0372308
KBTBD3	55.0216	0.179405	0.0622391	2.88251	0.00394516	0.0373536
AC133550.3	4.37002	0.51387	0.178381	2.88075	0.00396735	0.0374903
CDKN2D	219.481	0.181916	0.0631658	2.87998	0.00397701	0.03755
RPS15	22232.2	0.110025	0.0382178	2.8789	0.00399068	0.0376539
CRISPLD2	3.85072	0.596533	0.207311	2.87749	0.00400859	0.0377471
CD2	691.012	0.11626	0.040484	2.87176	0.0040819	0.0382841
TP53TG1	150.146	0.163496	0.0570255	2.86708	0.00414281	0.038735
IK	546.864	0.0988955	0.0344943	2.86701	0.00414371	0.038735
SH3BP2	31.1644	0.213651	0.0745326	2.86655	0.00414975	0.0387452
EHBP1L1	79.6648	0.16012	0.055859	2.86651	0.00415029	0.0387452
ANAPC11	354.779	0.131393	0.0459498	2.85949	0.00424322	0.0394301
JPT1	122.102	0.185263	0.0648244	2.85793	0.00426418	0.039595
LINC00426	20.3165	0.307472	0.107615	2.85715	0.00427468	0.0396397
ACVR1C	41.3612	0.224116	0.0784453	2.85697	0.00427702	0.0396397
ODF3B	15.3793	0.469692	0.164592	2.85368	0.00432157	0.0399268
SDHAF4	21.5644	0.258246	0.0905016	2.85349	0.00432415	0.0399268
SEC31B	14.927	0.253539	0.0888541	2.85343	0.00432498	0.0399268
GIMAP5	711.024	0.209286	0.0733975	2.85141	0.00435254	0.0401287
DNPH1	203.912	0.135348	0.0474711	2.85117	0.00435581	0.0401326
TOMM7	4233.12	0.178019	0.0624688	2.84972	0.00437572	0.0402898
AC055811.1	4.17568	0.592698	0.208107	2.84804	0.00439889	0.0404483
FERMT3	161.941	0.148447	0.0521691	2.8455	0.00443413	0.0406315
TRAV9-2	141.277	0.179222	0.0629866	2.8454	0.00443556	0.0406315
OSGEPL1-AS1	5.90681	0.438753	0.154198	2.84538	0.00443588	0.0406315
SQSTM1	339.294	0.0803763	0.0282739	2.84278	0.00447223	0.0408319
AC005920.1	3.78858	0.594415	0.20912	2.84246	0.00447662	0.0408345
DUT	465.069	0.11578	0.0407338	2.84234	0.00447831	0.0408345
RPL41	8169.43	0.277066	0.097495	2.84185	0.00448525	0.0408573
HADH	86.3625	0.138397	0.0487348	2.83979	0.00451431	0.0410206
TRIM69	52.2224	0.242484	0.0853943	2.83958	0.00451734	0.0410206
AC025171.5	2.03434	0.738712	0.260524	2.83548	0.00457563	0.0414529
SEC61B	484.713	0.124642	0.0439732	2.83449	0.00458986	0.0414873
C16orf91	53.8083	0.136814	0.0482689	2.83441	0.00459107	0.0414873
RABEP2	36.7463	0.161628	0.0570607	2.83257	0.00461756	0.0416814
FRA10AC1	121.156	0.112549	0.0397726	2.82981	0.00465759	0.0420077
PRF1	21.416	0.354724	0.125375	2.8293	0.00466501	0.0420477
FGFR1OP2	282.097	0.105249	0.0372183	2.82789	0.00468561	0.0421794
APOLD1	44.7323	0.296428	0.104868	2.82666	0.00470361	0.0423096
DNASE1L1	23.0348	0.190299	0.0673268	2.82649	0.00470607	0.0423096
DCDC1	2.44117	0.804264	0.284648	2.82546	0.00472124	0.042365
TRAV13-2	94.1437	0.196505	0.0696477	2.82141	0.00478129	0.0428243
TOB1-AS1	11.6562	0.320778	0.113695	2.82139	0.00478153	0.0428243
TACO1	55.5509	0.15135	0.0536506	2.82103	0.00478704	0.0428244
RPL10	58612.5	0.085273	0.0302304	2.82077	0.00479089	0.0428265
FAU	17163.3	0.115636	0.0410078	2.81986	0.00480441	0.0429202
C6orf226	128.645	0.127498	0.0452205	2.81948	0.0048102	0.0429447
AC073115.1	3.06848	0.649112	0.230288	2.8187	0.00482188	0.0429925
M6PR	318.132	0.122391	0.0434232	2.81855	0.00482411	0.0429925
RRAS	59.4976	0.236126	0.0837866	2.81818	0.00482967	0.0430097
ARL2	139.556	0.150498	0.0534186	2.81734	0.0048423	0.0430949
TSTD1	752.169	0.133393	0.0475253	2.80678	0.00500397	0.0443101
CRYBG3	16.5707	0.280195	0.0998504	2.80615	0.00501372	0.0443509
CTSZ	55.8226	0.193949	0.0691187	2.80603	0.00501559	0.0443509
DPF2	94.5173	0.112559	0.0401238	2.80528	0.00502727	0.044405
COX5B	1061.51	0.116749	0.0416231	2.80492	0.00503297	0.0444274
MT1X	215.381	0.252991	0.0902925	2.80191	0.0050801	0.0448155
LAPTM4A	175.059	0.140247	0.0500712	2.80095	0.00509519	0.0448924
TRIM22	390.976	0.141044	0.050412	2.79782	0.00514487	0.0452171
TRIM13	46.6817	0.149232	0.0533594	2.79673	0.00516221	0.0453404
DSC1	28.1826	0.482145	0.172408	2.79654	0.00516532	0.0453404
PHTF2	123.379	0.131058	0.0468905	2.79497	0.00519039	0.0455038
YIPF3	117.906	0.114955	0.041132	2.79477	0.00519363	0.0455039
UEVLD	10.7345	0.268434	0.0960743	2.79403	0.00520563	0.0455808
EPS8L2	48.1699	0.242774	0.0869368	2.79253	0.00522972	0.0457633
PRR34	4.1818	0.483533	0.17331	2.78999	0.00527093	0.0459245
ARHGDIA	433.431	0.0871386	0.0312733	2.78636	0.00533037	0.0463279
ARHGAP5-AS1	8.64203	0.345552	0.124094	2.78461	0.00535915	0.0464921
CDC37L1-DT	23.3943	0.277278	0.0996153	2.78348	0.00537784	0.0466256
PSENEN	128.518	0.126366	0.0454537	2.7801	0.00543427	0.0469705
CHURC1	775.51	0.115957	0.0417184	2.77953	0.00544382	0.0469957
AC004687.1	63.4907	0.596302	0.214534	2.77952	0.00544385	0.0469957
MND1	3.18974	0.549525	0.197771	2.77859	0.00545952	0.047082
SPCS2	408.359	0.101867	0.036682	2.77704	0.00548563	0.0471831
GNG10	135.977	0.132047	0.0475737	2.77564	0.00550936	0.0473295
RBMX2	98.7478	0.11497	0.0414241	2.77543	0.00551285	0.0473306
VPS45	57.7943	0.149969	0.0540846	2.77285	0.00555673	0.0476494
APOL2	35.9508	0.201909	0.0728553	2.77137	0.00558209	0.0478088
EVA1B	2.87754	0.574397	0.207291	2.77097	0.00558892	0.0478128
CYB561	11.9987	0.33572	0.121157	2.77095	0.00558935	0.0478128
STOM	24.4769	0.259641	0.0939553	2.76345	0.00571942	0.0488366
CYB5R1	89.8082	0.113588	0.041114	2.76277	0.00573137	0.0489091
IQGAP1	275.284	0.110384	0.0399832	2.76077	0.00576658	0.0491204
ZSCAN16-AS1	110.85	0.181157	0.0656818	2.7581	0.0058138	0.0494033
CCDC28A	98.9195	0.123427	0.0447555	2.7578	0.00581919	0.0494194
AC106707.1	2.66472	0.562399	0.203959	2.75741	0.00582604	0.0494477
CTSH	18.452	0.321505	0.116685	2.75533	0.00586333	0.0496754
AL355075.4	8.07894	0.650079	0.235965	2.75498	0.00586966	0.0496754
PYCARD	148.888	0.161979	0.0587959	2.75493	0.00587047	0.0496754
OCIAD1	482.162	0.0725175	0.0263338	2.75378	0.00589115	0.0498024
ECHS1	129.212	0.101616	0.0369042	2.75351	0.00589608	0.0498024
A1BG	132.052	0.247421	0.0899103	2.75187	0.00592568	0.0499926
LGALS9	59.3474	0.193501	0.0703436	2.7508	0.00594498	0.0500955
AL355388.2	2.29425	0.628142	0.228451	2.74957	0.00596733	0.0501405
AC078845.1	6.33791	0.577513	0.210041	2.74953	0.00596809	0.0501405
CBX5	137.271	0.0996655	0.0362574	2.74884	0.00598072	0.0501921
AC008443.5	20.3112	0.30185	0.109827	2.74842	0.00598835	0.050221
AC104653.1	7.77009	0.42333	0.154044	2.74811	0.00599404	0.0502388
MESD	184.314	0.119435	0.0434788	2.74696	0.006015	0.0503547
HABP4	104.883	0.141448	0.0515225	2.74536	0.00604447	0.0505714
LINC00476	95.7391	0.232438	0.0847151	2.74375	0.0060741	0.0507891
FDXR	9.02055	0.324117	0.118189	2.74236	0.00609991	0.0509144
ARID3A	10.3492	0.320111	0.116814	2.74035	0.00613743	0.051167
CLDND1	176.597	0.125136	0.0456759	2.73965	0.00615051	0.0512155
GHDC	23.8088	0.213644	0.0780127	2.73858	0.0061705	0.0513214
ERO1A	131.25	0.123032	0.0449295	2.73834	0.00617511	0.0513295
LINC01684	17.9478	0.323291	0.118133	2.73666	0.00620659	0.0515001
C15orf40	192.997	0.120878	0.044204	2.73456	0.00624638	0.0517998
SLFN13	11.8286	0.308749	0.11296	2.73326	0.00627117	0.0519748
ANKDD1A	8.16833	0.497816	0.182345	2.73007	0.00633207	0.0523872
IQCG	30.9183	0.213436	0.0782733	2.7268	0.00639508	0.0528465
RAB4B	115.835	0.110392	0.0405041	2.72546	0.00642121	0.0529693
THAP5	67.1244	0.152816	0.0560847	2.72474	0.00643526	0.0530233
MRPL17	75.4033	0.200213	0.0734966	2.72411	0.00644756	0.0530626
DDX27	127.47	0.0948871	0.034867	2.7214	0.00650058	0.0534055
WASHC1	117.286	0.171208	0.0629656	2.71906	0.00654671	0.0536745
SPN	168.188	0.132722	0.0488187	2.71868	0.00655438	0.0536911
MID2	32.0836	0.178522	0.065754	2.715	0.00662754	0.0542274
ATP5MC1	332.521	0.12435	0.045861	2.71146	0.00669885	0.0546208
CBY1	24.8779	0.190863	0.0703986	2.71118	0.00670452	0.0546214
CHCHD10	508.802	0.176526	0.065207	2.70716	0.00678605	0.0551406
AP000926.2	12.953	0.406518	0.150184	2.7068	0.00679343	0.0551687
HRH2	69.5411	0.187676	0.0693523	2.70613	0.00680727	0.0552176
IFITM1	6325.76	0.129537	0.0478937	2.70468	0.00683707	0.0554274
TKTL1	26.1035	0.208379	0.0770703	2.70375	0.00685621	0.0555297
PARL	155.892	0.0845737	0.0313029	2.70178	0.00689689	0.0558162
COX6A1	1100.89	0.0973552	0.0360373	2.70151	0.00690255	0.0558299
ORAI2	41.3409	0.176806	0.0655021	2.69923	0.00694993	0.056181
MED29	84.8102	0.113632	0.0421176	2.69796	0.00697655	0.0563315
WASHC3	198.779	0.115299	0.042747	2.69725	0.00699143	0.0564194
TALDO1	262.257	0.103939	0.0385571	2.69571	0.00702384	0.0565992
LINC00892	6.04402	0.719699	0.266988	2.69562	0.00702575	0.0565992
CYBC1	181.114	0.119222	0.044328	2.68954	0.00715505	0.0575423
CMAS	67.7818	0.153207	0.0569906	2.68829	0.00718189	0.0577252
CSRP1	77.3814	0.133222	0.049583	2.68686	0.0072128	0.0579406
CDC42BPB	5.99963	0.370294	0.13786	2.68602	0.00723097	0.0580535
AIMP2	38.4835	0.170709	0.0637133	2.67934	0.00737681	0.0590228
TREX1	6.35218	0.399534	0.149177	2.67825	0.00740085	0.0591816
SERF2	3238.17	0.115857	0.0432722	2.6774	0.00741963	0.0592166
TSEN34	57.4297	0.165177	0.0617428	2.67525	0.00746732	0.05941
ACADS	40.8448	0.178551	0.0667838	2.67357	0.00750495	0.0596512
MGAT1	142.403	0.131638	0.049265	2.67203	0.00753928	0.059877
GPR155	88.0993	0.168491	0.063065	2.6717	0.00754679	0.059877
NOL7	517.282	0.0724304	0.0271133	2.6714	0.00755354	0.0598933
CHCHD1	89.0118	0.16855	0.0631096	2.67076	0.00756806	0.0599748
CYP3A5	8.32532	0.325964	0.122244	2.66651	0.0076644	0.060546
SSR4	1081.56	0.095468	0.0358035	2.66644	0.00766589	0.060546
PRDX6	524.41	0.161063	0.0604343	2.66509	0.00769686	0.0607226
COA6-AS1	89.6406	0.269608	0.101204	2.66402	0.00772132	0.0608814
PSTPIP1	111.807	0.168262	0.0631899	2.66279	0.00774954	0.0610681
SNW1	211.105	0.0754147	0.0283256	2.66243	0.00775798	0.0610681
AL645939.5	3.31238	0.543917	0.204349	2.6617	0.0077747	0.0611315
MDH1	271.543	0.106949	0.0402145	2.65947	0.00782647	0.06147
AC009133.3	30.7901	0.218097	0.0820407	2.6584	0.00785134	0.0615284
SBNO1-AS1	21.7299	0.376318	0.141631	2.65702	0.00788338	0.0617109
AL162231.1	13.262	0.325858	0.122656	2.65669	0.00789126	0.0617383
TRAV13-1	164.161	0.17515	0.0659613	2.65535	0.00792257	0.0619146
TMEM191B	17.2175	0.537224	0.202364	2.65475	0.0079368	0.0619914
GLB1L3	6.23976	0.421782	0.159052	2.65185	0.0080052	0.0624565
FIBP	135.63	0.114594	0.0432428	2.65	0.00804906	0.0627293
AC099063.1	8.31428	0.626587	0.236575	2.64858	0.008083	0.0628896
HOXB2	89.0282	0.260534	0.0983974	2.64777	0.00810237	0.0630055
AP3S1	152.403	0.0906856	0.0342668	2.64646	0.00813392	0.0631812
NUP62	63.9438	0.14682	0.0554887	2.64595	0.00814621	0.0632418
RER1	207.937	0.0909474	0.0344223	2.64211	0.0082392	0.0636485
DLEU2	65.549	0.280628	0.106283	2.64037	0.00828158	0.0637664
TRIM52	69.5972	0.126821	0.0480779	2.63782	0.00834405	0.0641423
ZC2HC1C	2.69971	0.550195	0.208654	2.63687	0.00836745	0.0642522
CCDC167	117.642	0.233606	0.0886299	2.63574	0.00839529	0.064389
NME3	471.571	0.109959	0.0417271	2.6352	0.00840877	0.064389
ZFPL1	74.2937	0.123026	0.0466929	2.6348	0.00841878	0.0644009
RPL28	34875	0.124182	0.0471556	2.63345	0.00845231	0.0645524
CCNDBP1	209.414	0.102924	0.0390921	2.63287	0.00846676	0.0645908
GDI1	153.477	0.0968831	0.0368064	2.63224	0.00848249	0.064608
MEGF9	66.9997	0.165179	0.0627794	2.6311	0.00851082	0.0647539
TMCO4	41.6569	0.158362	0.0602017	2.63052	0.0085254	0.0647949
GIMAP7	1429.47	0.244952	0.0932491	2.62686	0.00861772	0.0653528
GZMK	8.36523	0.508949	0.19376	2.62669	0.00862197	0.0653528
GAS6-AS1	6.8253	0.462602	0.176354	2.62314	0.00871237	0.0658964
GAS2	8.91335	0.322394	0.122928	2.62262	0.00872571	0.0659265
MRPS18C	176.87	0.161536	0.0616137	2.62176	0.00874771	0.0660479
SKP1	1515.45	0.0695149	0.0265159	2.62163	0.00875113	0.0660479
HSD17B10	128.449	0.0997574	0.0380612	2.62098	0.00876784	0.066092
REX1BD	682.081	0.0834974	0.0318696	2.61997	0.00879381	0.0661929
TRPC1	34.0756	0.193012	0.0736855	2.61941	0.00880831	0.0662384
CBR1	94.0904	0.196883	0.0751642	2.61937	0.00880924	0.0662384
AC022706.1	62.407	0.23556	0.090053	2.61579	0.00890204	0.0668648
ZNF880	83.4235	0.133555	0.0510622	2.61554	0.00890865	0.0668789
MRPL58	92.4992	0.141002	0.0539336	2.61436	0.00893945	0.0670032
AC021028.1	22.8017	0.37953	0.14525	2.61294	0.0089767	0.0671752
ZNF28	27.4991	0.20297	0.0776871	2.61266	0.00898405	0.0671946
KISS1R	11.8946	0.340378	0.130302	2.61224	0.00899522	0.0672425
MPC1	149.676	0.0956273	0.0366363	2.61018	0.00904948	0.0675407
LARGE1	2.6222	0.729712	0.279615	2.6097	0.00906216	0.0675996
MIR762HG	50.5328	0.208267	0.0799401	2.60528	0.0091798	0.0683255
TMEM187	21.7469	0.294866	0.1133	2.60251	0.00925432	0.0687323
SNRPE	301.236	0.128357	0.0493264	2.6022	0.00926273	0.0687323
MRPS33	191.844	0.138263	0.0531581	2.60097	0.00929603	0.0689431
AP006621.3	37.2642	0.1744	0.0670662	2.60041	0.00931122	0.0689867
SPATA33	26.6089	0.190827	0.0734142	2.59932	0.00934081	0.0691299
ZCWPW2	32.2654	0.198818	0.0765524	2.59715	0.00940009	0.0694957
MTRR	65.2424	0.135002	0.052088	2.5918	0.00954751	0.0703116
C14orf119	78.4935	0.273362	0.105476	2.5917	0.00955034	0.0703116
POP4	91.5239	0.124237	0.0479811	2.58928	0.00961761	0.0707331
TCTA	106.567	0.1066	0.0411778	2.58877	0.00963182	0.0708006
NIFK-AS1	52.8948	0.15664	0.0605728	2.58598	0.00971012	0.0711526
BCL2A1	150.239	0.175359	0.067816	2.58581	0.00971501	0.0711526
KCNQ2	2.7142	0.694675	0.268775	2.5846	0.00974926	0.0713294
ZBTB7A	150.084	0.124157	0.0480435	2.58426	0.00975882	0.0713623
C22orf39	140.472	0.0953401	0.0369127	2.58286	0.00979861	0.0715951
AC006369.1	21.0159	0.448628	0.1737	2.58278	0.00980081	0.0715951
ACTB	14294.8	0.104176	0.0403406	2.5824	0.00981166	0.0716304
AL590764.1	20.7668	0.222239	0.0861697	2.57909	0.00990605	0.0721398
PRPF6	296.36	0.124163	0.0481571	2.57829	0.00992894	0.0722319
AC027644.3	40.0737	0.289969	0.112586	2.57552	0.0100089	0.0727388
MANEA-DT	31.6987	0.253708	0.0985158	2.5753	0.0100153	0.0727475
HYI	53.9926	0.174499	0.0677664	2.57501	0.0100238	0.0727717
HAT1	136.559	0.10188	0.0395874	2.57353	0.0100666	0.0729322
GPR150	21.0509	0.245545	0.0954803	2.57168	0.0101207	0.0731856
AC008629.1	3.39696	0.532988	0.207263	2.57155	0.0101245	0.0731856
TMEM107	72.8122	0.222174	0.0864004	2.57145	0.0101275	0.0731856
GIPC2	2.14742	0.606552	0.235911	2.5711	0.0101376	0.073221
PMF1	148.011	0.0814618	0.0316978	2.56995	0.0101712	0.0733514
MID1IP1	54.8894	0.22231	0.0865354	2.569	0.0101992	0.073416
CETN3	48.7835	0.267368	0.104077	2.56894	0.010201	0.073416
SNTA1	15.8361	0.226631	0.0882731	2.56739	0.0102468	0.073708
RAD51-AS1	45.8342	0.156516	0.0609834	2.56654	0.010272	0.0738515
SLC38A5	23.1236	0.198204	0.0772481	2.56581	0.0102936	0.073969
CFAP36	180.511	0.131296	0.0511891	2.56492	0.01032	0.0741213
INTS6-AS1	70.4899	0.145881	0.0569785	2.56028	0.0104589	0.0749278
ABCA2	6.53576	0.340569	0.133065	2.55942	0.0104848	0.0750135
ABI3	30.4738	0.214302	0.0837331	2.55935	0.0104868	0.0750135
TMA16	65.3902	0.15609	0.0610003	2.55885	0.010502	0.075059
MAP4	111.673	0.114763	0.0448546	2.55857	0.0105105	0.075059
AC016596.1	13.2508	0.269805	0.105464	2.55826	0.0105197	0.075059
CTU1	39.869	0.225964	0.0883603	2.5573	0.0105488	0.0752285
MPEG1	2.43174	0.699271	0.273475	2.55698	0.0105585	0.0752593
AL139384.1	13.2928	0.298852	0.116886	2.55678	0.0105646	0.0752648
LINC01715	6.55298	0.368552	0.144195	2.55593	0.0105906	0.0753823
BCL2L14	10.2061	0.400619	0.156818	2.55468	0.0106286	0.0755301
AC009309.1	7.0045	0.49043	0.191998	2.55435	0.0106385	0.0755624
AC245014.1	4.9515	0.490129	0.19196	2.55329	0.010671	0.075661
SDF2	82.451	0.125779	0.0492628	2.55321	0.0106734	0.075661
CASC1	15.1688	0.35583	0.139376	2.55302	0.0106794	0.075661
TAPBP	430.166	0.135951	0.0532534	2.55291	0.0106827	0.075661
PCBP1	559.124	0.242032	0.0948152	2.55267	0.0106899	0.075661
SYT11	5.99367	0.500243	0.195996	2.55232	0.0107009	0.0756702
MAN2A2	24.6512	0.229295	0.0898392	2.55228	0.010702	0.0756702
URGCP	87.3282	0.147347	0.0577501	2.55145	0.0107276	0.0758131
HSPA1A	32.3672	0.363347	0.142441	2.55086	0.0107456	0.0758648
MRPL46	83.8566	0.155186	0.0609922	2.54437	0.0109477	0.0769062
LTBP4	81.3757	0.123343	0.0485155	2.54234	0.0110115	0.0772126
NECAB3	21.315	0.225506	0.0887702	2.54033	0.0110747	0.0775672
AP1G2	182.648	0.0919683	0.0362098	2.53988	0.0110892	0.0775911
SLC16A3	17.5923	0.218315	0.0861327	2.53463	0.0112565	0.0784897
AKIP1	39.0016	0.207906	0.0820326	2.53444	0.0112628	0.0784949
UFSP2	86.5561	0.133927	0.0528537	2.53391	0.0112797	0.0785345
NUSAP1	2.76179	0.539987	0.213135	2.53355	0.0112915	0.0785529
FAM111A-DT	13.178	0.237359	0.0936951	2.53331	0.011299	0.0785529
IDNK	40.2668	0.163949	0.0647346	2.53262	0.0113212	0.0786685
RIC3	165.128	0.157891	0.0623493	2.53236	0.0113298	0.0786891
ZNF727	2.40473	0.859723	0.339699	2.53084	0.0113791	0.0788775
SMIM12	91.9199	0.118113	0.0466696	2.53083	0.0113793	0.0788775
CFL1	3117.17	0.0755443	0.0298571	2.53019	0.0114	0.0789826
KLF6	809.448	0.25777	0.101901	2.52961	0.011419	0.0790751
AP005329.3	5.18022	0.477066	0.188652	2.52881	0.011445	0.0791353
KCNN4	20.3395	0.268237	0.106079	2.52866	0.0114499	0.0791353
PA2G4	510.792	0.0925005	0.0366279	2.52541	0.0115562	0.0797175
RPL36	13833.3	0.183416	0.0726287	2.52539	0.0115569	0.0797175
RPP21	263.893	0.0939826	0.0372242	2.52477	0.0115774	0.0798192
RAB39B	32.9559	0.152507	0.0604526	2.52276	0.0116438	0.0801991
FLT4	5.54351	0.552765	0.219325	2.5203	0.0117255	0.0806041
ACP5	61.2953	0.182281	0.0723354	2.51993	0.0117377	0.0806487
ABHD15	5.80501	0.362372	0.143819	2.51964	0.0117474	0.0806765
CUEDC2	129.802	0.0892293	0.0354597	2.51636	0.0118575	0.0812345
AC091564.2	2.32666	0.530652	0.210912	2.51599	0.0118698	0.0812792
HPSE	12.46	0.248771	0.0988957	2.51548	0.0118869	0.0813417
RPS3	27820.5	0.0800585	0.0318276	2.51538	0.0118904	0.0813417
AL022724.3	2.03769	0.612107	0.243368	2.51515	0.0118982	0.0813551
C9orf64	12.0341	0.297084	0.118206	2.51327	0.0119617	0.0816313
NAA38	245.65	0.180521	0.0720002	2.50722	0.0121684	0.0830015
TRAV8-2	101.364	0.177215	0.0706964	2.50671	0.012186	0.0830818
VCAN	33.259	0.51291	0.204778	2.50471	0.012255	0.0834298
RPUSD2	49.7627	0.135504	0.054103	2.50455	0.0122607	0.0834298
TTLL3	24.4532	0.192919	0.0770519	2.50375	0.0122884	0.0835777
HTATSF1	204.245	0.0819115	0.0327484	2.50124	0.0123759	0.0840266
SPCS1	807.478	0.0797029	0.031903	2.49829	0.0124794	0.0846195
RRAGD	23.7328	0.224498	0.0899726	2.49519	0.0125891	0.085212
OST4	1399.62	0.145494	0.0583273	2.49445	0.0126154	0.0853489
APH1B	45.038	0.131062	0.0525718	2.49301	0.0126664	0.0855711
PDHA1	74.8786	0.0957892	0.0384281	2.49269	0.0126781	0.0856091
FAM89B	114.412	0.363913	0.14605	2.49171	0.0127131	0.0858045
EMC9	31.23	0.165023	0.0662521	2.49083	0.0127444	0.0859331
AC002467.1	7.14158	0.381894	0.153379	2.48987	0.0127788	0.0860009
CAPNS1	249.117	0.167303	0.0672543	2.48762	0.0128602	0.0863016
AC099343.3	32.7542	0.178475	0.071788	2.48613	0.012914	0.0865492
HIST1H2AL	9.32272	0.448194	0.180334	2.48536	0.012942	0.0866205
CALCOCO2	215.779	0.0841662	0.0338657	2.48529	0.0129446	0.0866205
PYM1	140.251	0.0922267	0.0371131	2.48502	0.0129544	0.0866452
TRAPPC11	69.6769	0.108718	0.0437859	2.48295	0.0130299	0.0869975
PHF7	24.8166	0.1732	0.0697617	2.48273	0.0130379	0.0869975
SSB	448.618	0.0923411	0.0372054	2.48193	0.0130674	0.0871531
AC010210.1	2.98659	0.533163	0.214857	2.48148	0.0130839	0.0872218
CLCC1	20.5434	0.198502	0.0800056	2.4811	0.0130976	0.0872719
RGPD2	18.6751	0.662145	0.267131	2.47873	0.0131852	0.0874894
SDHB	169.606	0.0836391	0.0337489	2.47827	0.013202	0.0874894
LCP1	745.484	0.0735585	0.0297075	2.47609	0.0132829	0.0878425
MED15	166.316	0.0885335	0.0357922	2.47354	0.0133782	0.0883076
TMED5	114.742	0.101154	0.0409152	2.47229	0.0134251	0.0885221
SRD5A1	13.6624	0.231568	0.0936872	2.47171	0.0134467	0.0885539
SARS	179.678	0.0978118	0.0395752	2.47154	0.0134532	0.0885539
YPEL4	2.55383	0.562131	0.22752	2.47069	0.0134854	0.0886414
PLXNA4	4.12281	0.750677	0.303858	2.47049	0.0134929	0.0886499
GORASP2	209.797	0.0628335	0.025452	2.4687	0.0135603	0.0889283
ATP5MF	565.153	0.167077	0.067678	2.4687	0.0135605	0.0889283
CPSF7	150.749	0.0749837	0.0303856	2.46773	0.0135971	0.0890854
PLPP1	114.024	0.177865	0.0720854	2.46742	0.0136091	0.0891007
TEFM	49.6551	0.136097	0.0551596	2.46734	0.0136121	0.0891007
ZNF780A	61.0276	0.126097	0.0511189	2.46674	0.0136349	0.0891959
AC073389.1	11.379	0.249176	0.101019	2.46663	0.0136393	0.0891959
FANCF	42.6652	0.196318	0.0796254	2.46552	0.0136813	0.0893877
PPIG	504.975	0.0670227	0.0271912	2.46487	0.0137064	0.0894339
DAD1	769.289	0.0957633	0.0388691	2.46374	0.0137496	0.0895439
DDA1	124.39	0.0955063	0.0387693	2.46345	0.0137606	0.0895739
FBXO22	42.5667	0.143048	0.0581087	2.46173	0.0138269	0.0899639
PLD3	148.954	0.0898325	0.0364985	2.46127	0.0138448	0.0900246
FKBP3	179.384	0.11215	0.0455901	2.45996	0.0138954	0.0902434
NUDCD3	136.363	0.0953711	0.0387721	2.45979	0.013902	0.0902447
TRAPPC2	84.1541	0.106767	0.0434226	2.4588	0.0139403	0.0903273
NBL1	26.5019	0.480014	0.195253	2.45842	0.0139551	0.0903815
AP1S2	165.648	0.0956641	0.0389255	2.45762	0.013986	0.0905025
FANCD2	21.417	0.175737	0.0715139	2.45738	0.0139954	0.0905174
AC073508.3	5.41927	0.390949	0.159116	2.45701	0.0140098	0.0905695
DARS-AS1	7.42877	0.317356	0.129176	2.45678	0.0140189	0.0905865
AC006115.2	3.30133	0.52438	0.213465	2.45651	0.0140292	0.0906117
TTC39C	437.524	0.0899244	0.0366155	2.45591	0.0140528	0.0907224
ELAC1	32.827	0.184477	0.0751234	2.45565	0.0140629	0.0907465
NDUFA1	709.686	0.189859	0.0773242	2.45536	0.0140742	0.0907777
GSN	4.27569	0.386465	0.157464	2.45431	0.0141156	0.0910033
ATAD3C	5.11549	0.42631	0.173757	2.45348	0.014148	0.0911191
AC127526.4	2.68694	0.55612	0.226854	2.45145	0.0142283	0.0915625
ODF2L	171.48	0.0930706	0.0379788	2.4506	0.014262	0.0916857
PIGF	59.0848	0.123821	0.050533	2.45031	0.0142735	0.0916857
RRNAD1	24.6119	0.16354	0.0667565	2.44981	0.0142933	0.0917297
KRCC1	141.338	0.104826	0.0428094	2.44866	0.0143388	0.0919048
ZNF487	40.8502	0.147259	0.0601392	2.44863	0.0143402	0.0919048
IARS2	153.141	0.0940556	0.0384201	2.44808	0.0143619	0.0919605
BCL2L11	42.838	0.235683	0.0963789	2.44538	0.01447	0.0924824
DLGAP1-AS1	38.3147	0.189071	0.0773419	2.44462	0.0145005	0.0925955
CIAO2B	310.501	0.0975589	0.0399126	2.44431	0.0145128	0.0926321
ARPC5L	174.143	0.118897	0.0486978	2.44154	0.0146249	0.0932213
C21orf62-AS1	26.3579	0.188467	0.0772068	2.44107	0.0146439	0.0932724
DBI	370.15	0.108978	0.0446471	2.44087	0.0146518	0.0932724
HPS4	83.0761	0.106091	0.0434736	2.44036	0.0146727	0.0933571
OVCA2	59.5591	0.158504	0.0649728	2.43954	0.014706	0.0935194
MICAL2	7.77705	0.319232	0.130865	2.43941	0.0147114	0.0935194
FBLN5	128.731	0.339496	0.13923	2.43838	0.0147533	0.0936587
C12orf65	202.128	0.115597	0.0474163	2.43792	0.014772	0.0937192
HIST2H2AB	14.1508	0.335437	0.137631	2.43723	0.0148004	0.0938312
TEPP	14.4919	0.305293	0.125279	2.43691	0.0148135	0.0938718
C11orf80	25.2842	0.206865	0.0849137	2.43617	0.0148436	0.0940203
LINC01816	2.18786	0.584835	0.240144	2.43535	0.0148775	0.0941505
EID2	59.0601	0.319955	0.13154	2.43239	0.0149997	0.0948388
MGLL	3.03822	0.458502	0.188608	2.43098	0.0150581	0.0951231
FUNDC2	260.928	0.0777912	0.0320027	2.43077	0.0150668	0.0951351
NAA20	141.603	0.0981113	0.0403782	2.42981	0.0151068	0.09526
STK32C	34.4822	0.234062	0.0964307	2.42726	0.0152135	0.0957723
NDUFA11	847.597	0.0972808	0.0401135	2.42514	0.0153025	0.0961927
AC087741.1	12.7957	0.316262	0.130457	2.42426	0.0153395	0.0963828
PDGFB	6.3491	0.521723	0.215305	2.42318	0.0153854	0.0965612
IFI30	26.1017	0.27964	0.115423	2.42273	0.0154044	0.0965751
CAPG	33.1066	0.317845	0.131357	2.41971	0.0155328	0.0972075
ACAT1	86.9825	0.170633	0.0705539	2.41848	0.0155856	0.0974083
BLVRA	63.9392	0.172029	0.07114	2.41817	0.0155986	0.0974295
SLC35F2	9.16703	0.302284	0.12501	2.41808	0.0156028	0.0974295
PAM16	117.478	0.118296	0.0489414	2.4171	0.0156448	0.0976488
ADPGK	117.766	0.096633	0.0399919	2.41631	0.0156786	0.0977817
CCDC61	34.675	0.152833	0.0632515	2.41628	0.01568	0.0977817
C4orf3	697.423	0.0693197	0.0286955	2.4157	0.0157048	0.0978501
CEP68	111.875	0.103556	0.0429072	2.4135	0.0158002	0.0983139
MMGT1	165.345	0.0824821	0.034197	2.41196	0.0158668	0.0986415
RNASEH2A	26.0154	0.2299	0.095337	2.41144	0.0158896	0.0986957
PAAF1	40.7936	0.143003	0.0593096	2.41112	0.0159035	0.0986957
C5orf56	214.794	0.109663	0.0454915	2.41062	0.0159255	0.0987452
CYFIP1	5.25713	0.391925	0.162645	2.4097	0.0159658	0.0989078
EMG1	95.3997	0.117159	0.0487307	2.40421	0.0162075	0.100153
RPS5	16222.5	0.0919024	0.0382267	2.40414	0.0162106	0.100153
TM2D2	36.6527	0.150755	0.0627172	2.40373	0.0162287	0.100185
CLECL1	3.93676	0.455311	0.189451	2.40332	0.0162472	0.100211
GTF2H5	174.572	0.140304	0.0584334	2.4011	0.0163458	0.100687
AGPAT1	62.916	0.126667	0.0527762	2.40007	0.0163918	0.100927
CIAO2A	177.325	0.0933602	0.0389194	2.39881	0.0164485	0.101151
MBOAT7	41.7252	0.139601	0.0581966	2.39878	0.0164497	0.101151
WDR63	3.67652	0.663781	0.27674	2.39857	0.0164593	0.101165
IGSF9B	10.1216	0.299756	0.125079	2.39653	0.0165514	0.101532
TIMM29	43.9202	0.135185	0.0564212	2.396	0.0165753	0.101613
PGAM1	281.457	0.101276	0.0422887	2.39488	0.0166257	0.101754
TTC28-AS1	146.697	0.125272	0.0523087	2.39485	0.0166272	0.101754
SLC25A4	20.5826	0.26085	0.109002	2.39306	0.0167084	0.102062
GRAMD2B	53.8385	0.18429	0.0770188	2.39279	0.0167209	0.102062
LYPLA2	138.821	0.119207	0.0498787	2.38993	0.0168515	0.10271
TMEM231	4.97214	0.362612	0.151733	2.3898	0.0168575	0.10271
TCIRG1	126.325	0.106111	0.0444061	2.38956	0.0168687	0.10271
APOBEC3D	18.6784	0.203333	0.0850941	2.38951	0.0168708	0.10271
WIPF2	41.1916	0.133759	0.0560096	2.38815	0.0169333	0.102957
AP002360.1	36.0212	0.15796	0.0662275	2.38511	0.017074	0.103723
TLR1	27.3184	0.265896	0.11149	2.38494	0.0170817	0.103726
AC008551.1	6.74381	0.486398	0.204003	2.38427	0.0171131	0.10387
NDUFS7	337.272	0.082448	0.0345822	2.38412	0.0171202	0.10387
RPS28	28914	0.175676	0.0737398	2.38238	0.0172011	0.104193
AL450992.1	2.54108	0.504157	0.211653	2.38199	0.0172193	0.104226
AL355581.1	6.56617	0.440436	0.184909	2.38191	0.0172232	0.104226
ZFP62	63.0173	0.119031	0.050003	2.38048	0.0172899	0.104429
AC092645.2	3.66903	0.404612	0.169971	2.38048	0.0172902	0.104429
SVBP	137.37	0.097216	0.0408402	2.3804	0.0172938	0.104429
FBRS	126.568	0.107448	0.0451421	2.38021	0.0173027	0.104438
DHDH	6.08691	0.369543	0.15534	2.37893	0.0173632	0.104713
B3GNT10	8.38723	0.284855	0.11982	2.37735	0.0174376	0.105073
DYNLRB1	319.893	0.0964979	0.0405999	2.3768	0.0174634	0.105151
ATP5MPL	638.075	0.169567	0.0713687	2.37593	0.0175048	0.105296
CIITA	3.85144	0.51654	0.217456	2.37538	0.0175307	0.105319
DPM2	77.7621	0.106933	0.0450262	2.37491	0.0175534	0.10541
IGBP1	359.841	0.0677468	0.02855	2.37292	0.0176483	0.105832
AL109741.1	24.6512	0.211473	0.0891236	2.3728	0.0176537	0.105832
SCP2	240.88	0.0625293	0.026367	2.3715	0.0177162	0.106027
SSSCA1-AS1	13.7119	0.257563	0.108639	2.37082	0.0177489	0.106132
VPS29	311.217	0.0788394	0.0332687	2.36978	0.0177988	0.106353
ERP29	1172.04	0.0839047	0.0354091	2.36958	0.0178084	0.106353
IQCC	3.35548	0.438937	0.185296	2.36884	0.017844	0.10652
SUN3	3.47116	0.44824	0.189236	2.36868	0.0178515	0.10652
TBCD	80.217	0.167547	0.0707705	2.36747	0.0179103	0.106735
LAMP2	67.6402	0.115087	0.0486365	2.36626	0.0179686	0.107038
GMFG	1803.81	0.0804659	0.0340095	2.36598	0.0179822	0.107073
U2AF1L4	250.838	0.128753	0.0544547	2.3644	0.0180595	0.107398
RFX1	34.556	0.173999	0.0736012	2.36407	0.0180752	0.107446
SPSB3	312.822	0.0810186	0.0342808	2.36338	0.0181089	0.107528
CHKB	147.824	0.171899	0.0727708	2.3622	0.0181671	0.107765
CPNE3	242.039	0.0879271	0.0373019	2.35717	0.0184146	0.108821
AC007513.1	2.84897	0.561831	0.238732	2.3534	0.0186027	0.109632
SNRPN	482.894	0.0864837	0.0367495	2.35333	0.0186062	0.109632
POLH	32.4834	0.160705	0.0682991	2.35296	0.0186247	0.109695
B3GAT2	11.5684	0.262339	0.111503	2.35275	0.0186353	0.109712
HIST1H4J	2.96224	0.674757	0.286902	2.35187	0.0186791	0.109924
UBL5	829.905	0.158236	0.067288	2.35162	0.0186918	0.109924
SIRPB1	6.93819	0.47028	0.200076	2.35051	0.0187476	0.110136
AK2	142.972	0.0818256	0.0348131	2.35042	0.0187521	0.110136
UTP3	87.9646	0.126391	0.0537745	2.35038	0.0187542	0.110136
AHR	68.4105	0.189206	0.0805139	2.34997	0.0187748	0.110177
METTL17	160.318	0.0959588	0.0408358	2.34987	0.01878	0.110177
TAF9B	70.1301	0.106916	0.0455004	2.34978	0.0187847	0.110177
AGBL3	33.6296	0.222395	0.0946529	2.34958	0.0187944	0.110189
PCYT2	43.5521	0.156332	0.0665468	2.3492	0.0188136	0.110255
NDUFB3	237.699	0.159361	0.0678748	2.34786	0.0188814	0.110528
LMF2	142.121	0.0803542	0.0342296	2.34751	0.0188994	0.110528
GALM	53.9997	0.1798	0.0766021	2.3472	0.018915	0.110528
PRDX3	95.6202	0.187422	0.0798719	2.34653	0.0189493	0.110682
CZIB	151.822	0.0935787	0.0398903	2.3459	0.0189811	0.110777
TAPBPL	80.0126	0.145458	0.0620547	2.34402	0.019077	0.111267
AC090204.1	43.3301	0.164701	0.0702953	2.34299	0.0191301	0.111508
KLC4	21.0016	0.17566	0.0750237	2.3414	0.0192117	0.111797
TSPAN15	3.98726	0.425775	0.181915	2.34052	0.0192568	0.111969
RPL26	20114	0.0964519	0.0412149	2.34022	0.0192725	0.111977
KEAP1	38.5441	0.181808	0.0776923	2.34011	0.0192783	0.111977
AC016747.1	16.9328	0.238907	0.102096	2.34003	0.019282	0.111977
GOLPH3L	36.7979	0.151645	0.0648127	2.33975	0.0192969	0.112017
AGPAT2	22.6868	0.176008	0.0752466	2.33908	0.0193313	0.112125
C1orf61	2.14004	0.685466	0.293189	2.33796	0.0193891	0.112368
RPS20	4581.37	0.0994592	0.042557	2.33708	0.019435	0.112508
TRAV17	86.0354	0.192706	0.0824583	2.33701	0.0194389	0.112508
ZMAT5	76.8141	0.105792	0.0452705	2.33688	0.0194453	0.112508
SERPINB9P1	9.62066	0.361209	0.154637	2.33586	0.0194987	0.112771
LINC00662	62.9952	0.139746	0.0598449	2.33513	0.0195364	0.112943
RPL5	16381.5	0.0674286	0.0288791	2.33486	0.0195509	0.11298
THAP7	171.075	0.0872846	0.0373934	2.33423	0.0195838	0.113078
PVRIG	23.3686	0.254631	0.109176	2.33228	0.0196857	0.113479
WDR77	74.7127	0.141721	0.0607689	2.33214	0.0196935	0.113479
FAM201A	6.32586	0.409415	0.1756	2.33153	0.0197257	0.113618
ENG	19.7795	0.214447	0.0920713	2.32914	0.0198517	0.114162
LINC00920	29.8966	0.1709	0.0733755	2.32912	0.0198526	0.114162
MRPL22	125.215	0.101971	0.0437916	2.32856	0.0198826	0.114242
LACTB2-AS1	48.6323	0.197716	0.0849688	2.32693	0.0199691	0.114645
MPG	146.193	0.0990758	0.0425856	2.32651	0.0199915	0.114727
DPP7	412.983	0.0783385	0.0336824	2.3258	0.0200294	0.114898
AC079781.5	319.259	0.0698678	0.0300425	2.32563	0.0200383	0.114902
AP000866.5	7.70335	0.297207	0.127882	2.32407	0.0201216	0.115333
GSDMD	167.567	0.132999	0.0572409	2.3235	0.0201523	0.115463
ZNF483	42.4526	0.154967	0.0667703	2.3209	0.0202924	0.116128
ISYNA1	59.6994	0.166533	0.0717542	2.32088	0.0202932	0.116128
BOLA1	41.6446	0.163399	0.0704121	2.32062	0.0203076	0.116162
TMEM59	505.869	0.0652464	0.0281178	2.32047	0.0203156	0.116162
PFDN5	5585.62	0.0859998	0.0370659	2.32019	0.0203307	0.116201
AC105446.1	3.68431	0.622643	0.26844	2.31948	0.0203688	0.116325
DGUOK-AS1	6.70788	0.293416	0.126518	2.31916	0.0203861	0.116377
THG1L	47.5301	0.125643	0.0541869	2.3187	0.0204112	0.116425
AC016831.5	4.71502	0.38528	0.166196	2.31822	0.0204371	0.116526
CCDC71	52.5106	0.148666	0.0642101	2.3153	0.0205964	0.117245
MRPL39	52.5974	0.135681	0.0586074	2.31508	0.0206084	0.117266
NDUFA3	459.333	0.219081	0.0946593	2.31442	0.020645	0.117397
DDT	491.023	0.199828	0.0863446	2.31431	0.0206506	0.117397
CACNB3	3.38532	0.490827	0.212093	2.31421	0.0206564	0.117397
GCNT1	5.21732	0.430693	0.18625	2.31245	0.0207531	0.117899
PRKCSH	216.784	0.0842487	0.0364432	2.31178	0.0207897	0.118012
ILK	84.3128	0.162946	0.0705264	2.31042	0.0208647	0.118247
AL450998.2	114.834	0.131118	0.0567601	2.31003	0.0208866	0.118324
OSTM1	89.2521	0.0923404	0.0399853	2.30936	0.0209236	0.118407
MRPL52	281.602	0.135623	0.0587676	2.30779	0.021011	0.118838
MAGED2	108.069	0.12809	0.0555123	2.30742	0.0210316	0.118907
DENND10	58.4472	0.157917	0.0684477	2.30712	0.021048	0.118937
SNHG22	11.7724	0.254288	0.110231	2.30687	0.0210622	0.118937
TRAV12-1	96.8207	0.177674	0.0770796	2.30507	0.0211626	0.119169
JAKMIP3	2.10617	0.701796	0.304547	2.30439	0.0212005	0.119288
TMCO1	178.866	0.0931995	0.0404506	2.30403	0.0212208	0.119355
ARMCX5-GPRASP2	24.8089	0.194538	0.0844432	2.30377	0.0212355	0.119389
RBM45	30.1263	0.140674	0.0610924	2.30263	0.0212995	0.119701
PPIE	128.164	0.109509	0.0475928	2.30096	0.0213939	0.120136
OSBPL7	31.114	0.133478	0.0580169	2.30068	0.0214099	0.120149
AL451165.2	39.2218	0.247466	0.107624	2.29937	0.0214841	0.120308
LAMTOR5-AS1	7.57225	0.298182	0.129694	2.29911	0.0214985	0.120336
PRIMPOL	36.4134	0.174293	0.0758132	2.29898	0.0215063	0.120336
LAMTOR2	132.101	0.128755	0.0560204	2.29836	0.0215414	0.12039
RPL8	16319	0.100626	0.0437975	2.29752	0.0215894	0.12061
PSMB3	364.837	0.0918827	0.0400359	2.29501	0.0217328	0.121171
RNF167	268.011	0.0805933	0.0351501	2.29283	0.0218578	0.12182
PIGBOS1	68.8715	0.173923	0.0758729	2.2923	0.0218883	0.121942
Z98745.2	3.74519	0.601207	0.262493	2.29037	0.0219997	0.122466
CAPN12	6.38692	0.403089	0.176079	2.28925	0.0220649	0.122583
HTRA2	61.6688	0.117601	0.0513854	2.28861	0.0221023	0.122583
TMEM216	47.6748	0.170086	0.0743226	2.28848	0.0221097	0.122583
RPS8	42500	0.0977196	0.0427031	2.28835	0.0221173	0.122583
MIR222HG	2.2316	0.572389	0.250133	2.28834	0.0221175	0.122583
NUBP1	52.2637	0.119596	0.052266	2.28822	0.0221247	0.122583
AC079807.1	11.3574	0.267606	0.117011	2.28702	0.0221945	0.122788
CHMP5	137.337	0.0918648	0.0401798	2.28634	0.0222343	0.122878
FCRLB	2.88129	0.44107	0.192919	2.28629	0.0222373	0.122878
UQCR11	1208.25	0.136404	0.059672	2.28589	0.0222607	0.122918
AC015917.2	4.99927	0.441673	0.193222	2.28583	0.022264	0.122918
LMNTD2	12.3164	0.235151	0.102939	2.28438	0.0223493	0.12329
ZNF181	43.2221	0.189487	0.0829543	2.28424	0.0223576	0.12329
RGL4	198.516	0.105183	0.0460826	2.2825	0.02246	0.123517
COX7C	3714.26	0.139744	0.0612362	2.28204	0.0224868	0.123608
MRPL40	131.476	0.099748	0.0437123	2.28192	0.0224941	0.123608
MTDH	629.646	0.0614288	0.0269348	2.28065	0.0225692	0.123924
PSMB1	553.092	0.0656699	0.0288085	2.27954	0.0226352	0.124093
GPR15	3.7631	0.749429	0.328821	2.27914	0.0226588	0.124101
DHX58	33.9236	0.18052	0.0792053	2.27913	0.0226591	0.124101
MGME1	23.4608	0.184918	0.081183	2.27779	0.0227393	0.124471
PLEK	9.67748	0.360945	0.158548	2.27657	0.0228121	0.124772
ANAPC5	369.779	0.0604923	0.026577	2.27611	0.0228394	0.124873
SHKBP1	139.356	0.0896503	0.0393951	2.27567	0.0228658	0.124969
TMEM44-AS1	25.9736	0.167717	0.0737391	2.27447	0.0229377	0.125216
LAMTOR5	220.311	0.0811996	0.0357286	2.27268	0.0230454	0.125649
PSMD10	56.3674	0.142878	0.0628744	2.27243	0.0230604	0.125649
GPR82	3.90829	0.403795	0.177715	2.27214	0.023078	0.12569
AC004865.2	41.7475	0.179667	0.0791268	2.27063	0.0231696	0.125953
PRIM1	94.8902	0.0983931	0.0433334	2.27061	0.0231708	0.125953
CISD1	77.1538	0.147785	0.0651643	2.26789	0.0233358	0.126703
ADAMTSL5	11.1529	0.251066	0.110715	2.26767	0.0233492	0.126725
CPPED1	11.0805	0.238006	0.104963	2.26753	0.0233578	0.126725
AC068338.2	11.9279	0.227822	0.100497	2.26696	0.0233928	0.126818
AL354740.1	7.74081	0.266228	0.117498	2.26581	0.0234627	0.12696
SGSM1	4.87336	0.371492	0.163959	2.26577	0.0234657	0.12696
LINC00544	5.93074	0.38122	0.168341	2.26457	0.0235389	0.127159
AL356481.1	6.42859	0.315148	0.139172	2.26446	0.023546	0.127159
SPAG5-AS1	20.9758	0.20481	0.0904767	2.26367	0.0235942	0.127335
AL031848.2	12.8177	0.222897	0.0984685	2.26364	0.0235966	0.127335
ATF6B	182.053	0.0687564	0.0303788	2.26331	0.0236169	0.127396
LRWD1	20.3049	0.194167	0.0858199	2.26249	0.023667	0.127569
NUDT18	36.0806	0.166421	0.073601	2.26112	0.0237516	0.127927
LSP1	983.73	0.0783447	0.0346694	2.25977	0.0238358	0.128233
RPL36A	8097.57	0.1635	0.0724108	2.25796	0.0239483	0.128741
SEC11A	348.759	0.0693906	0.0307498	2.25662	0.0240317	0.129041
PPP1R3F	60.6564	0.128679	0.0570784	2.25442	0.0241698	0.129635
PABPN1	380.045	0.226604	0.100583	2.2529	0.0242654	0.129972
CRYBG2	4.37515	0.416835	0.185027	2.25283	0.0242696	0.129972
ETFB	239.663	0.0804677	0.0357212	2.25266	0.0242806	0.129982
MRPL20	417.167	0.0950105	0.0421984	2.25152	0.0243526	0.13012
AC007342.4	21.6392	0.287582	0.127853	2.24932	0.0244922	0.13057
OPTN	210.687	0.110192	0.0490116	2.24828	0.0245583	0.130774
GLOD4	198.427	0.084843	0.0377513	2.24742	0.0246133	0.130968
CASP6	98.5325	0.102434	0.0456075	2.246	0.024704	0.131202
MOSPD3	58.4437	0.147013	0.0654558	2.24599	0.0247048	0.131202
MPI	107.896	0.112428	0.0500574	2.24598	0.0247055	0.131202
SULT1A1	54.3198	0.155895	0.0694487	2.24474	0.0247846	0.131432
AC008063.1	9.21336	0.328541	0.146461	2.2432	0.0248839	0.131712
LINC00663	13.4729	0.211595	0.0943382	2.24294	0.0249006	0.131751
ASAH2B	18.7287	0.18731	0.0835356	2.24228	0.0249431	0.131911
RPS12	65252.6	0.0834988	0.0372399	2.24218	0.0249495	0.131911
EEF1B2	10255.3	0.0691349	0.0308618	2.24015	0.0250815	0.132509
BX284668.5	73.3377	0.263994	0.117865	2.23979	0.0251044	0.132581
TPM4	110.134	0.114732	0.0512574	2.23835	0.0251985	0.132978
PPM1N	23.4926	0.192708	0.0861293	2.23743	0.0252583	0.133062
TRIM14	109.643	0.0981066	0.0438573	2.23695	0.0252898	0.133062
TARS2	36.5795	0.151098	0.0676417	2.2338	0.0254962	0.133947
MAPK9	39.147	0.199145	0.0891564	2.23366	0.0255056	0.133947
PITPNA-AS1	190.974	0.110093	0.0492993	2.23316	0.0255383	0.134069
NPRL3	44.373	0.154531	0.0692124	2.23271	0.0255678	0.134088
PHC2	24.3515	0.353469	0.158316	2.23267	0.0255704	0.134088
LINC02361	80.8235	0.137033	0.0614031	2.2317	0.0256347	0.13436
AC007342.5	5.33584	0.375788	0.168488	2.23036	0.0257237	0.134469
ILF3-DT	268.429	0.127604	0.0572184	2.23012	0.0257393	0.134469
BRMS1	123.607	0.0730734	0.032768	2.23002	0.025746	0.134469
TRAV3	87.968	0.197627	0.0886224	2.22999	0.025748	0.134469
NDUFS8	332.932	0.0846374	0.0379998	2.22731	0.0259265	0.135308
TMA7	2484.86	0.15866	0.0712344	2.22729	0.0259278	0.135308
GLB1	36.8154	0.133811	0.0601123	2.22601	0.0260136	0.135655
CCDC191	20.6707	0.175902	0.0790558	2.22503	0.026079	0.135896
RPS19	22922.2	0.0898476	0.0403892	2.22455	0.0261117	0.135943
ALG8	64.5654	0.101056	0.0454358	2.22416	0.026138	0.136002
ARPC1B	884.545	0.0990525	0.0445432	2.22374	0.0261657	0.136097
LST1	67.2245	0.169447	0.0762046	2.22358	0.026177	0.136105
PYCR2	270.893	0.126769	0.057017	2.22335	0.0261921	0.136134
TADA3	138.574	0.105865	0.0476361	2.22237	0.0262581	0.136326
ANKRD35	2.19395	0.520634	0.234322	2.22188	0.0262916	0.13638
NDUFV3	106.725	0.12282	0.0552945	2.22121	0.026337	0.136534
RPL24	11483.3	0.0784903	0.035366	2.21937	0.0264616	0.137079
PSMB2	171.342	0.0856382	0.038591	2.21913	0.0264782	0.137115
HIST3H2BB	2.43887	0.515712	0.232483	2.21827	0.0265362	0.137365
ZNF665	19.0193	0.250112	0.112776	2.21779	0.0265694	0.137487
PSMG4	202.079	0.100023	0.0451309	2.21629	0.0266714	0.13789
LINC01524	28.9537	0.483734	0.21827	2.21622	0.0266767	0.13789
SYF2	500.672	0.0796229	0.0359366	2.21565	0.0267155	0.13804
HAUS4	92.9877	0.110926	0.0500945	2.21434	0.0268055	0.13833
C4orf48	129.993	0.16126	0.0728973	2.21214	0.0269566	0.13898
YAE1	31.9153	0.159493	0.0721479	2.21064	0.0270611	0.139417
ZNF467	23.2645	0.208052	0.0941238	2.21041	0.0270768	0.139447
LIN37	46.432	0.134555	0.0609985	2.20587	0.0273929	0.140664
MRM1	17.6973	0.212193	0.0962715	2.20411	0.0275169	0.141044
CREB5	2.71854	0.663793	0.301197	2.20385	0.0275351	0.141059
TMEM141	158.977	0.0872108	0.0395887	2.20292	0.0276002	0.141182
NAALADL1	45.3781	0.158803	0.0720922	2.20278	0.0276105	0.141182
MINCR	70.2962	0.170361	0.0773767	2.20171	0.0276861	0.141398
TMEM38B	68.9165	0.10534	0.0478986	2.19923	0.0278616	0.142139
REEP3	68.8394	0.122847	0.0558957	2.19779	0.0279643	0.142612
LSM8	383.612	0.0953809	0.0434477	2.1953	0.0281419	0.14331
NDUFS2	217.906	0.083748	0.0381988	2.19242	0.028349	0.144053
PREX1	88.4573	0.219339	0.100071	2.19183	0.0283919	0.144184
CALHM2	9.03741	0.288831	0.131801	2.19142	0.0284215	0.144213
COX7B	568.107	0.122737	0.0560166	2.19109	0.0284455	0.144234
SGK3	116.712	0.101918	0.0465151	2.19108	0.028446	0.144234
PACSIN2	77.765	0.135349	0.0617833	2.1907	0.0284735	0.144322
NEIL1	15.1324	0.240093	0.109622	2.19018	0.0285112	0.14443
MIB2	122.31	0.104857	0.0478771	2.19012	0.0285154	0.14443
HMGB1	1957.7	0.0770849	0.0352054	2.18958	0.0285551	0.144476
SSU72	508.849	0.0850277	0.0388491	2.18867	0.028621	0.144602
IFFO2	21.85	0.211287	0.0965503	2.18836	0.0286432	0.144629
AC026304.1	6.63945	0.332299	0.151862	2.18817	0.0286571	0.144629
RNF149	298.382	0.0805086	0.0368077	2.18728	0.0287222	0.144905
CCT7	327.342	0.0664457	0.030414	2.18471	0.0289101	0.145668
NIPSNAP3A	34.3807	0.191467	0.0876418	2.18465	0.0289147	0.145668
MRPS18B	190.97	0.114754	0.0526022	2.18154	0.0291433	0.146586
ZBTB7B	33.2989	0.159058	0.0729453	2.18051	0.0292194	0.146836
NDUFB11	1090.03	0.0909186	0.0417039	2.1801	0.0292501	0.146938
POC1B-AS1	15.1492	0.222898	0.102271	2.17949	0.0292952	0.147112
FUNDC1	48.2092	0.165693	0.0760569	2.17854	0.0293661	0.147363
CLIP1	101.93	0.103632	0.0475742	2.17833	0.0293815	0.147366
VDAC2	435.582	0.0669664	0.0307432	2.17825	0.0293875	0.147366
MPV17L2	20.4632	0.183207	0.0841615	2.17685	0.0294916	0.147835
AL139011.1	10.2981	0.242316	0.11137	2.17577	0.0295725	0.148136
APOA1	5.92116	0.402959	0.185223	2.17553	0.0295901	0.148171
TMEM14C	210.332	0.110846	0.0510096	2.17304	0.0297777	0.148784
BX088651.4	2.35118	0.520876	0.239708	2.17296	0.0297832	0.148784
PET100	334.297	0.196589	0.0904802	2.17273	0.0298009	0.148784
THUMPD3	89.1607	0.0977408	0.0449886	2.17257	0.0298129	0.148784
PARTICL	3.38014	0.402749	0.185384	2.17251	0.0298171	0.148784
NDUFB7	321.57	0.0890765	0.0410045	2.17236	0.0298285	0.148784
ZNF486	29.3017	0.175483	0.0808778	2.16973	0.0300273	0.149669
SUPT3H	259.304	0.189807	0.0875002	2.16921	0.0300666	0.149684
TMBIM6	761.631	0.0623539	0.028746	2.16913	0.0300726	0.149684
SEPSECS-AS1	22.2727	0.242897	0.11203	2.16815	0.0301475	0.149898
ALCAM	12.368	0.273555	0.126206	2.16752	0.0301955	0.150084
TONSL	3.80616	0.364122	0.168114	2.16593	0.0303167	0.150421
ALYREF	71.769	0.418682	0.193332	2.16562	0.0303404	0.150433
ZNF658	28.3091	0.152635	0.0705114	2.16469	0.0304112	0.150642
WDR64	4.912	0.408162	0.188573	2.16447	0.030428	0.150642
PKM	625.475	0.0775087	0.0358112	2.16437	0.030436	0.150642
C6orf99	21.0363	0.218801	0.101188	2.16231	0.030594	0.151227
MYO1B	3.11229	0.581227	0.268831	2.16205	0.030614	0.151258
XPC	175.005	0.0891801	0.0412647	2.16117	0.0306819	0.151445
CLDND2	3.05484	0.429024	0.198528	2.16102	0.0306935	0.151445
HEMK1	64.441	0.104102	0.0481865	2.1604	0.0307419	0.151567
RPL7A	16497	0.0679434	0.0314539	2.1601	0.0307652	0.151567
HCLS1	798.066	0.0500758	0.0231833	2.15999	0.0307732	0.151567
NEAT1	474.631	0.125982	0.0583406	2.15943	0.0308171	0.15173
FBXO44	106.078	0.0984859	0.045616	2.15902	0.0308484	0.151776
AL160314.2	2.68056	0.447199	0.207173	2.15858	0.0308826	0.151841
POLR2F	219.041	0.0842792	0.0390585	2.15777	0.030946	0.152054
AC016065.1	16.9568	0.204736	0.0948843	2.15775	0.0309476	0.152054
HAPLN3	71.9824	0.108906	0.0504821	2.15732	0.0309805	0.152163
TRABD	329.929	0.0774495	0.0359294	2.1556	0.0311145	0.152555
SDHA	204.214	0.0779278	0.0362144	2.15184	0.0314097	0.153522
RPSA	11552.3	0.0670761	0.0311846	2.15094	0.0314811	0.153765
MEA1	198.132	0.0956597	0.0444798	2.15063	0.0315052	0.153823
NDUFA13	908.8	0.0878604	0.0408556	2.15051	0.0315149	0.153823
AL360178.1	21.5591	0.211974	0.0985785	2.15031	0.0315307	0.153847
DNASE2	51.1069	0.10664	0.0496208	2.14909	0.0316271	0.154264
PRDX5	351.435	0.0790516	0.0367894	2.14876	0.0316534	0.154286
WDR61	140.735	0.0835113	0.0388974	2.14696	0.0317964	0.154929
FAM50A	130.978	0.156059	0.0727009	2.14659	0.031826	0.155004
PIN4	141.924	0.127045	0.059245	2.1444	0.032001	0.15555
AC007608.3	6.00849	0.297416	0.138715	2.14408	0.0320262	0.155619
CFLAR	239.952	0.0782846	0.0365188	2.14368	0.0320587	0.155723
NUMB	108.392	0.0865337	0.0403738	2.14331	0.0320881	0.155812
CIDEB	27.3006	0.144044	0.0672281	2.14262	0.0321437	0.156029
ADI1	218.508	0.0829857	0.0387441	2.14189	0.032202	0.156258
XRCC6	559.478	0.0507819	0.0237242	2.1405	0.032314	0.15664
COA5	131.035	0.0879626	0.0411023	2.14009	0.0323477	0.156749
CD82	100.295	0.143343	0.0670368	2.13827	0.0324946	0.157191
ZNRD2	114.78	0.133536	0.0624778	2.13734	0.0325702	0.157396
LPXN	232.692	0.0770728	0.0360601	2.13734	0.0325705	0.157396
HIST1H1C	245.235	0.177252	0.0829709	2.13632	0.0326533	0.157448
ECI2	121.196	0.124344	0.0582053	2.13629	0.0326555	0.157448
RPL10A	11804.2	0.0748738	0.0350495	2.13623	0.0326608	0.157448
MYO1F	21.1607	0.286468	0.134102	2.13619	0.032664	0.157448
AC244090.1	18.6731	0.177635	0.0831588	2.13609	0.032672	0.157448
AC004812.2	27.6041	0.138853	0.0650086	2.13592	0.0326859	0.157448
SMIM8	61.961	0.104883	0.0491062	2.13584	0.0326928	0.157448
RPL17	13927.9	0.0844823	0.0395738	2.1348	0.0327771	0.1578
PEA15	30.3633	0.137373	0.0643748	2.13396	0.0328462	0.158025
PEX11B	74.0372	0.145187	0.0680622	2.13315	0.0329125	0.158146
EXOSC8	232.868	0.0807582	0.0378876	2.13152	0.0330464	0.158609
AC007262.2	4.14533	0.337255	0.158388	2.12929	0.03323	0.159219
NMRK1	218.746	0.12171	0.0571768	2.12866	0.0332822	0.159379
TFPT	69.4988	0.118511	0.055697	2.12778	0.0333549	0.159601
ZRSR2	140.203	0.160761	0.075579	2.12706	0.0334154	0.159675
HMGCL	35.8885	0.14625	0.0687642	2.12683	0.0334339	0.159675
PPBP	9.21653	0.558381	0.262637	2.12605	0.0334989	0.15979
AC109454.2	2.87861	0.416159	0.195747	2.12601	0.0335027	0.15979
C11orf98	139.756	0.13023	0.061257	2.12596	0.0335064	0.15979
TXNDC17	100.625	0.152708	0.0718811	2.12446	0.0336319	0.160198
CLMP	6.93051	0.30075	0.141596	2.12401	0.0336694	0.160291
ARMCX6	79.7769	0.0957532	0.0451243	2.12199	0.0338386	0.160879
AC024940.1	4.44275	0.349075	0.164626	2.12041	0.0339711	0.161435
NSA2	1282.53	0.110659	0.0521894	2.12033	0.0339785	0.161435
SPATA6L	18.8187	0.252166	0.118964	2.11967	0.0340337	0.16146
CDC123	140.564	0.0772059	0.0364246	2.11961	0.0340387	0.16146
LRIF1	90.419	0.11187	0.0527794	2.11957	0.0340421	0.16146
PPP1CA	429.04	0.0935126	0.0441215	2.11943	0.0340538	0.16146
RPS7	19531.1	0.075193	0.0354859	2.11896	0.0340941	0.161483
VPS35L	73.2538	0.0928879	0.0438388	2.11885	0.034103	0.161483
C11orf1	163.894	0.0959389	0.0453071	2.11753	0.0342153	0.161936
IFNAR2	221.794	0.0812146	0.0383549	2.11745	0.0342218	0.161936
SAMM50	102.821	0.0921667	0.0435329	2.11717	0.0342451	0.161968
UBALD2	419.149	0.348871	0.164799	2.11694	0.0342648	0.161968
TRAV8-4	127.114	0.146572	0.0692434	2.11677	0.0342792	0.161968
NUDT7	25.2364	0.164642	0.0777828	2.11669	0.0342858	0.161968
NAV1	8.77185	0.264568	0.125059	2.11554	0.0343838	0.162286
AC098487.1	2.54697	0.431413	0.20393	2.1155	0.0343876	0.162286
JTB	578.542	0.0600029	0.0283924	2.11334	0.0345715	0.162827
GNAI3	149.51	0.0704023	0.0333159	2.11317	0.034586	0.16284
AC011481.2	7.90921	0.255957	0.121257	2.11086	0.0347847	0.163612
PGS1	87.8277	0.108951	0.0516185	2.1107	0.0347984	0.16362
EDF1	1011.69	0.0674649	0.0319653	2.11057	0.0348095	0.16362
RPL30	46427.1	0.0848684	0.0402579	2.10812	0.0350208	0.164394
AL365203.2	2.08474	0.550295	0.261075	2.1078	0.0350483	0.164412
TIAM1	125.375	0.0958564	0.0454782	2.10775	0.035053	0.164412
CHMP4A	289.505	0.0808713	0.0383839	2.10691	0.0351256	0.164577
C11orf68	77.8078	0.202013	0.0958876	2.10677	0.0351373	0.164577
SRSF1	244.076	0.0759561	0.0360674	2.10595	0.0352086	0.164625
TMEM161B-AS1	115.485	0.113796	0.0540357	2.10593	0.03521	0.164625
PTPN18	126.06	0.0927005	0.044026	2.10558	0.0352405	0.164712
GABARAPL2	415.569	0.0736711	0.0350051	2.10458	0.0353276	0.164956
EFHC2	8.07044	0.269827	0.128257	2.10379	0.0353965	0.165168
NRM	15.7625	0.191144	0.0908682	2.10353	0.0354196	0.165221
TMEM265	4.81854	0.348256	0.165602	2.10297	0.0354682	0.165348
AL354793.1	3.44374	0.417767	0.198658	2.10295	0.0354702	0.165348
PIEZO1	25.2136	0.223819	0.106467	2.10223	0.0355328	0.16553
AC018521.5	41.6081	0.229517	0.109218	2.10146	0.0356009	0.165793
ZNF419	17.6851	0.219063	0.104305	2.10022	0.0357096	0.166153
ABITRAM	43.1494	0.115265	0.0548908	2.0999	0.0357372	0.166153
GPS1	105.671	0.0853508	0.0406582	2.09923	0.0357967	0.166375
VPS35	153.32	0.0937409	0.0446657	2.09872	0.0358415	0.166528
CD58	11.3769	0.286091	0.136354	2.09814	0.0358925	0.166711
PPP4C	239.224	0.109001	0.0519783	2.09704	0.0359898	0.167047
ADAP2	2.4959	0.460038	0.219387	2.09692	0.0360005	0.167047
AL136040.1	3.48933	0.369246	0.176137	2.09635	0.0360511	0.167172
ZNF257	18.9847	0.284036	0.135509	2.09607	0.0360759	0.167232
BISPR	55.6155	0.163671	0.0781023	2.09559	0.0361183	0.167243
MDC1-AS1	5.26926	0.292566	0.139614	2.09554	0.0361235	0.167243
UPP1	362.039	0.0924404	0.0441184	2.09528	0.0361462	0.167265
RPL35	8229.3	0.10527	0.0502753	2.09386	0.0362724	0.167757
AP003774.2	5.47338	0.541441	0.258623	2.09355	0.0363	0.16783
AFAP1	46.0442	0.309972	0.148119	2.09272	0.0363739	0.168076
TTYH2	8.64338	0.283983	0.135729	2.09228	0.0364132	0.168113
PDZD4	2.52316	0.5565	0.265988	2.0922	0.0364208	0.168113
NDUFA6	289.773	0.112759	0.0539878	2.0886	0.0367435	0.169214
KLHL35	2.7188	0.427296	0.204602	2.08843	0.0367592	0.169215
NBPF14	27.4976	0.190757	0.0913497	2.0882	0.0367796	0.169215
RFPL2	2.2928	0.530301	0.254017	2.08766	0.0368284	0.169233
AL390728.6	12.3995	0.247694	0.118654	2.08753	0.0368399	0.169233
COMMD6	2768.4	0.115118	0.0551464	2.08749	0.0368436	0.169233
RELL2	49.0977	0.12337	0.0591228	2.08668	0.0369173	0.169435
RNPS1	413.705	0.0487302	0.0233591	2.08614	0.0369663	0.169576
YIPF2	43.7007	0.109549	0.0525335	2.08531	0.0370408	0.169836
BX293535.1	17.5614	0.23347	0.112007	2.08442	0.0371217	0.170012
AC010531.6	6.22967	0.330617	0.158713	2.08312	0.0372402	0.170316
CIPC	9.30888	0.242431	0.116399	2.08275	0.0372738	0.170377
MRPL14	148.574	0.137319	0.0659542	2.08203	0.0373399	0.170513
INPPL1	23.4577	0.146422	0.0703576	2.08112	0.0374234	0.170669
LCMT1	115.899	0.0832475	0.0400098	2.08068	0.0374636	0.170747
ENTPD3-AS1	37.6473	0.164538	0.0791029	2.08005	0.0375212	0.170899
AC079779.1	14.1618	0.402515	0.193562	2.07952	0.0375698	0.171003
AL353708.3	10.659	0.2296	0.110413	2.07946	0.0375752	0.171003
UQCC3	94.3456	0.115428	0.0555103	2.0794	0.0375805	0.171003
REM2	11.7512	0.236523	0.113785	2.07868	0.0376469	0.171171
NUCKS1	587.399	0.110557	0.0532088	2.0778	0.0377276	0.171418
CORO1B	412.256	0.143957	0.069289	2.07763	0.0377431	0.171418
THRAP3	359.813	0.0511521	0.0246328	2.07659	0.0378396	0.171739
AC139491.1	6.75062	0.495905	0.238857	2.07616	0.0378789	0.171822
ZFYVE28	37.1657	0.164411	0.0791911	2.07613	0.0378822	0.171822
TRAV12-2	97.4736	0.221049	0.106493	2.07571	0.0379206	0.171941
LINC00847	40.3776	0.177115	0.0853522	2.0751	0.0379769	0.17203
TRBV5-1	496.707	0.149867	0.072262	2.07394	0.0380845	0.172352
HSPE1	533.669	0.109022	0.0525789	2.07349	0.0381263	0.172352
POU6F1	14.4861	0.217179	0.104749	2.07332	0.0381425	0.172352
PSMG1	52.1613	0.131094	0.0632311	2.07325	0.0381493	0.172352
PELI3	13.9157	0.197899	0.0954565	2.07319	0.0381547	0.172352
LOH12CR2	2.75849	0.424051	0.204659	2.07199	0.0382662	0.17262
CLSTN1	112.389	0.0991485	0.0478747	2.071	0.0383589	0.172872
AC008040.1	2.57763	0.471005	0.22754	2.06998	0.0384539	0.17319
AL358472.2	5.21306	0.314215	0.151902	2.06854	0.0385888	0.173655
FADD	39.9668	0.141425	0.068399	2.06765	0.0386729	0.173843
DHRS4	122.529	0.089829	0.0434607	2.0669	0.0387433	0.17391
SNRNP40	150.805	0.0828492	0.0400849	2.06684	0.0387491	0.17391
BX649632.1	2.15021	0.509154	0.24636	2.06671	0.0387617	0.17391
FAM200A	22.5251	0.19959	0.0966414	2.06526	0.038898	0.174355
LYRM2	192.222	0.0867251	0.0420182	2.06399	0.0390191	0.174671
YIF1A	86.7277	0.0952457	0.0461484	2.0639	0.039027	0.174671
RPS6	20350.8	0.0751874	0.0364558	2.06243	0.039167	0.175171
METAP2	244.027	0.102971	0.0499683	2.06072	0.0393297	0.175732
FLYWCH1	44.2527	0.147431	0.0715631	2.06015	0.0393844	0.175802
AP2A1	46.0485	0.107173	0.0520811	2.05781	0.0396084	0.176641
SIGMAR1	101.738	0.099915	0.0485694	2.05716	0.0396708	0.176744
AC007613.1	3.65707	0.378031	0.183774	2.05705	0.0396816	0.176744
IFNLR1	2.17377	0.455582	0.221552	2.05632	0.0397516	0.176944
CNPY4	48.3921	0.124545	0.0605984	2.05525	0.0398544	0.177282
MCM2	8.04388	0.247647	0.120545	2.05439	0.039938	0.177426
RANGRF	128.728	0.0881817	0.0429521	2.05302	0.0400704	0.177802
AC010864.1	2.18313	0.494304	0.24085	2.05233	0.0401378	0.177953
ZADH2	25.3487	0.16325	0.0795653	2.05178	0.0401911	0.178058
HAGH	153.815	0.107345	0.052337	2.05102	0.0402646	0.178271
LIX1L	185.976	0.0922876	0.045025	2.0497	0.040394	0.178732
PSMB8	528.654	0.0739382	0.0360811	2.04922	0.0404403	0.178825
SUMO4	9.75333	0.279744	0.136572	2.04833	0.0405277	0.17899
ARL6IP6	115.695	0.0777111	0.0379391	2.04831	0.0405297	0.17899
ARHGEF19	16.1832	0.166137	0.0811139	2.04819	0.0405411	0.17899
RPS17	2083.94	0.110475	0.0539877	2.0463	0.0407269	0.179698
AL021396.1	3.42038	0.373419	0.182563	2.04542	0.0408133	0.179966
PSMC4	132.311	0.0916861	0.0448449	2.04452	0.0409024	0.18019
NFE2L1	29.2362	0.125349	0.0613211	2.04414	0.0409399	0.180192
MYC	468.219	0.217282	0.106296	2.04413	0.0409411	0.180192
NUDT16	31.5364	0.159631	0.078105	2.0438	0.0409734	0.180278
CAPZA1	272.702	0.0763371	0.0373663	2.04294	0.0410583	0.180595
WDR83OS	521.712	0.0756161	0.0370302	2.04201	0.0411502	0.180943
AC139491.3	6.69877	0.379931	0.186311	2.03923	0.0414275	0.181728
ZBTB8OS	169.408	0.0911563	0.0447264	2.03809	0.0415412	0.182151
GPAT3	15.2174	0.215045	0.105541	2.03754	0.0415957	0.182277
SEC22C	85.3938	0.0909351	0.0446414	2.03701	0.0416487	0.182452
NAPRT	71.5406	0.186506	0.0915797	2.03654	0.0416963	0.182604
AL355490.2	2.33484	0.468158	0.229975	2.03569	0.0417819	0.182755
ENKD1	7.93372	0.280904	0.13799	2.03568	0.0417825	0.182755
AC092279.1	22.2536	0.161835	0.0795142	2.0353	0.0418208	0.182835
S100B	14.2889	0.667169	0.327808	2.03524	0.0418268	0.182835
TES	281.257	0.0828504	0.0407131	2.03498	0.0418524	0.182891
PIGC	182.739	0.0813416	0.0399801	2.03455	0.0418957	0.183023
RTL8A	56.6541	0.152559	0.0750544	2.03265	0.0420878	0.183464
C7orf50	152.396	0.13812	0.0679739	2.03196	0.0421574	0.183654
MRFAP1L1	210.043	0.0907301	0.044662	2.03148	0.0422062	0.18381
MED18	10.5631	0.229682	0.113084	2.03108	0.0422473	0.183823
ST6GALNAC6	65.6174	0.119063	0.0586212	2.03107	0.0422484	0.183823
PLPBP	84.6877	0.084877	0.041802	2.03045	0.0423106	0.183963
PHB2	577.44	0.0640747	0.0315574	2.03042	0.0423138	0.183963
RPS10	728.948	0.381269	0.187795	2.03024	0.0423326	0.183963
ETFA	130.538	0.0891761	0.0439308	2.02992	0.0423642	0.184043
TRAF1	76.4633	0.147281	0.0725777	2.02929	0.0424292	0.184212
CERKL	4.35775	0.535732	0.264045	2.02894	0.0424647	0.184304
ITGB7	209.489	0.127961	0.0630764	2.02867	0.0424922	0.184316
CLEC7A	5.12103	0.398837	0.196691	2.02773	0.0425881	0.184672
NDUFAF1	28.7522	0.16207	0.0799587	2.02692	0.0426703	0.184766
ADPRM	152.584	0.130754	0.06451	2.02688	0.0426745	0.184766
BTBD6	46.011	0.182973	0.0902839	2.02665	0.0426987	0.184814
TTC1	185.671	0.0650294	0.0321039	2.02559	0.0428068	0.185168
VBP1	130.332	0.0886751	0.0438131	2.02394	0.0429765	0.185731
ACVR2A	29.3714	0.241018	0.119105	2.02357	0.0430146	0.185782
AP001631.2	2.22699	0.496855	0.245591	2.02309	0.0430635	0.185936
AC067852.2	26.9977	0.174023	0.0860329	2.02275	0.0430989	0.186032
ING4	135.033	0.096406	0.0476877	2.02161	0.0432164	0.186425
PCBP4	10.9716	0.239788	0.11867	2.02063	0.0433183	0.186808
AL357054.4	8.81698	0.2666	0.131974	2.0201	0.0433726	0.186984
RPL18	21769.9	0.0700455	0.0347083	2.01812	0.0435788	0.187473
S100PBP	71.4358	0.0947124	0.046945	2.01752	0.0436418	0.187686
MRPL33	274.047	0.12761	0.0632795	2.0166	0.0437371	0.187891
ULK2	36.9604	0.120905	0.0599726	2.01601	0.0437991	0.188076
ELOVL1	76.4111	0.107955	0.0535549	2.01579	0.043822	0.188117
TMEM30A	158.082	0.0747443	0.0370846	2.01551	0.0438513	0.188176
ARL1	68.1	0.10676	0.0529723	2.01539	0.043864	0.188176
RTF1	253.947	0.0793568	0.0393799	2.01516	0.0438877	0.188176
PHF19	55.4281	0.114273	0.0567533	2.01351	0.0440609	0.188741
SPATA41	6.24213	0.327282	0.16261	2.01268	0.0441483	0.188943
RAB9A	74.922	0.125398	0.0623128	2.01239	0.0441788	0.189016
SF3B2	609.524	0.0487885	0.0242486	2.01201	0.0442186	0.189129
SMARCD2	68.253	0.100722	0.0500752	2.01142	0.0442812	0.189321
UNG	37.9921	0.130489	0.0648773	2.01132	0.0442916	0.189321
BCAR3	9.97131	0.254481	0.126566	2.01065	0.0443622	0.189483
CYB561D2	101.94	0.0919401	0.0457366	2.01021	0.0444092	0.1895
AC008403.3	6.14374	0.325493	0.161928	2.0101	0.0444204	0.1895
TRIM46	7.60916	0.237801	0.118335	2.00957	0.0444771	0.189564
ACLY	70.2693	0.0916775	0.0456284	2.00922	0.0445139	0.189564
KCTD17	30.8588	0.123126	0.0612849	2.00907	0.0445293	0.189564
HIGD1A	132.962	0.0952696	0.0474222	2.00897	0.0445407	0.189564
ATRAID	365.1	0.0558141	0.0277826	2.00896	0.0445411	0.189564
AC129492.1	6.09923	0.280646	0.139705	2.00885	0.0445533	0.189564
DHDDS	24.5939	0.133002	0.066211	2.00876	0.0445621	0.189564
LINC02352	8.83213	0.244406	0.121689	2.00845	0.0445954	0.189591
LY6E	794.665	0.0877167	0.0436792	2.00821	0.0446215	0.189645
OXLD1	216.082	0.148919	0.0741675	2.00787	0.0446571	0.189739
RPS29	7349.07	0.26438	0.131689	2.0076	0.0446853	0.189747
TMEM254	39.1343	0.114173	0.0568706	2.0076	0.044686	0.189747
VMP1	146.439	0.0952944	0.0474822	2.00695	0.0447548	0.18994
CERS5	55.4808	0.0955899	0.0476302	2.00692	0.0447583	0.18994
CLK2	97.1136	0.0808628	0.0403246	2.0053	0.0449314	0.190445
TCEAL8	109.11	0.123378	0.0615404	2.00482	0.0449822	0.190471
PGRMC1	51.6805	0.10572	0.0527353	2.00474	0.0449913	0.190471
LINC01011	17.0331	0.203342	0.101443	2.00449	0.0450176	0.190497
UBA1	101.424	0.105849	0.0528205	2.00395	0.0450756	0.190599
CPT2	31.4283	0.146629	0.0731847	2.00355	0.0451185	0.190716
COX7A2	986.294	0.109427	0.0546196	2.00344	0.0451305	0.190716
RPL6	16530.6	0.06819	0.0340632	2.00187	0.0452989	0.191228
MICB	25.0894	0.175532	0.0876867	2.0018	0.0453058	0.191228
GAB2	12.3346	0.383068	0.191429	2.00109	0.0453822	0.191428
BX284668.6	7.68107	0.40976	0.204924	1.99957	0.0455471	0.191902
PNISR	1057.01	0.0535143	0.0267736	1.99877	0.0456334	0.19206
RPL35A	21354.8	0.105188	0.0526386	1.99831	0.0456832	0.192074
RPS21	14725.1	0.181959	0.0910655	1.99811	0.0457051	0.192109
ATP5MD	696.574	0.171351	0.0857821	1.99751	0.0457697	0.192151
ZNF593	54.036	0.15822	0.0792852	1.99558	0.0459797	0.192817
DPH6-DT	2.59106	0.401328	0.201111	1.99555	0.0459831	0.192817
WBP2	256.89	0.0672597	0.0337179	1.99478	0.0460669	0.193063
PFDN2	208.389	0.0809653	0.040589	1.99476	0.0460691	0.193063
TMEM30B	25.0021	0.174464	0.0874888	1.99412	0.0461384	0.193269
LINC02067	5.47632	0.368276	0.184686	1.99406	0.0461456	0.193269
DGUOK	387.483	0.0586978	0.0294562	1.99272	0.0462927	0.193712
RASSF1-AS1	5.7144	0.314781	0.158196	1.98981	0.0466116	0.194874
SLCO3A1	84.1724	0.184509	0.0927378	1.98958	0.0466376	0.194885
OAZ1	1636.43	0.0674078	0.0338812	1.98954	0.046642	0.194885
AC025171.3	45.5364	0.145038	0.0729255	1.98885	0.0467177	0.19511
UNC50	94.3149	0.119008	0.059841	1.98873	0.046731	0.19511
AC091729.3	19.3916	0.243414	0.122457	1.98776	0.0468385	0.195359
BEX2	296.14	0.0939049	0.047263	1.98686	0.0469381	0.195535
AC114271.1	16.5702	0.195884	0.0985951	1.98675	0.0469501	0.195535
SPINT1-AS1	2.98002	0.454366	0.228719	1.98657	0.0469702	0.195561
RPL34	36196.8	0.129457	0.0652082	1.98528	0.0471128	0.195981
PTPRM	29.3917	0.318092	0.16024	1.9851	0.0471333	0.196009
AC010331.1	3.49258	0.360329	0.181552	1.98472	0.0471761	0.196129
VKORC1	130.84	0.0970239	0.0489277	1.983	0.0473671	0.196749
ZNF302	122.065	0.137475	0.0693822	1.98142	0.0475446	0.197196
AC091057.2	9.02808	0.223139	0.112629	1.98119	0.0475698	0.197204
GADD45GIP1	312.28	0.0610465	0.0308137	1.98115	0.0475744	0.197204
ZKSCAN3	10.2958	0.217151	0.109658	1.98026	0.0476739	0.1974
CYP2D6	2.81365	0.417394	0.210849	1.97959	0.0477492	0.197564
KAT2B	55.7878	0.1635	0.0826214	1.97891	0.047826	0.197773
RPL11	36863.2	0.0679638	0.0343459	1.97881	0.0478379	0.197773
PLIN3	40.0429	0.115285	0.0583171	1.97686	0.0480573	0.198389
PCNP	420.109	0.0537087	0.0271998	1.9746	0.0483137	0.199098
CABIN1	135.391	0.0755701	0.0382907	1.97359	0.0484288	0.199368
CDC42EP3	73.1644	0.149098	0.0755488	1.97353	0.0484357	0.199368
NECTIN3	4.27013	0.412107	0.208875	1.97298	0.0484974	0.199553
APOBEC3G	50.1118	0.149715	0.0758865	1.97288	0.048509	0.199553
DHFR2	11.6601	0.221049	0.112084	1.97218	0.0485895	0.199768
SOCS2-AS1	7.93309	0.306693	0.15556	1.97154	0.0486623	0.199946
LINC01933	2.45206	0.457946	0.232282	1.97151	0.0486655	0.199946
CCDC114	2.16379	0.474047	0.240461	1.97141	0.0486769	0.199946
TMEM147-AS1	12.2939	0.209627	0.10634	1.9713	0.0486894	0.199946
VEGFB	30.5793	0.27773	0.140904	1.97105	0.0487178	0.199978
CARNS1	9.01464	0.220739	0.111995	1.97098	0.0487256	0.199978
WDR76	25.4672	0.127367	0.0646622	1.96973	0.0488691	0.20045
ARHGAP18	7.9728	0.260551	0.132292	1.96951	0.0488949	0.200497
IGSF22	14.7612	0.228313	0.115961	1.96888	0.0489672	0.200736
ARMH2	6.33071	0.394278	0.200277	1.96866	0.0489917	0.200775
TYMP	47.6764	0.280073	0.1423	1.96819	0.0490457	0.200882
PSME2	666.5	0.0879727	0.0447135	1.96747	0.0491286	0.201105
EGLN3	27.4245	0.483898	0.246137	1.96597	0.0493024	0.201641
RPL9	10775.5	0.0890719	0.0453184	1.96547	0.0493598	0.2017
ACVR1	26.0134	0.190821	0.0971201	1.96479	0.0494385	0.201905
SLC14A1	17.6667	0.331754	0.168878	1.96445	0.0494776	0.202006
AC083880.1	11.7755	0.280933	0.143039	1.96403	0.0495265	0.202138
MT-CO3	9081.72	0.160175	0.0815584	1.96393	0.0495385	0.202138
DLG4	14.0623	0.214603	0.109327	1.96294	0.0496527	0.202428
AC067852.5	4.11717	0.345572	0.176154	1.96176	0.0497901	0.202714
CXorf38	79.5962	0.117084	0.0596836	1.96174	0.0497922	0.202714
SYCE1	2.68317	0.855684	0.43619	1.96172	0.0497948	0.202714
AC069224.1	2.29668	0.405421	0.206733	1.96108	0.0498695	0.202865
KLHDC9	2.13635	0.472639	0.241015	1.96103	0.049875	0.202865
ZNF512	81.6774	0.0911772	0.0465456	1.95888	0.050127	0.203538
FANCL	8.18393	0.355949	0.181792	1.958	0.0502302	0.203605
GTF2IRD2	31.6663	0.397649	0.203129	1.95762	0.0502747	0.203727
UPF3A	282.222	0.13579	0.0693994	1.95665	0.0503884	0.203953
PIN1	224	0.0691142	0.0353227	1.95665	0.0503885	0.203953
FDFT1	270.822	0.144306	0.0737516	1.95664	0.0503893	0.203953
CPT1B	9.42669	0.264826	0.135355	1.95653	0.0504028	0.203953
LINC01588	46.2346	0.204869	0.104729	1.95618	0.050444	0.203996
PLPP6	22.6939	0.18076	0.0924289	1.95566	0.050505	0.204133
RNF34	136.64	0.140673	0.0719699	1.9546	0.0506301	0.204367
LAT2	3.02479	0.377241	0.193006	1.95455	0.0506362	0.204367
AL353660.1	34.5186	0.243861	0.124781	1.95431	0.0506643	0.204367
PCED1B	614.866	0.131982	0.0675595	1.95356	0.0507528	0.204607
ZNF594	9.45041	0.202214	0.103539	1.95302	0.0508178	0.20476
LINC02754	11.1439	0.302125	0.154701	1.95296	0.050824	0.20476
RBIS	587.761	0.0991569	0.0508853	1.94864	0.051339	0.206263
EID2B	36.3393	0.152078	0.0780672	1.94804	0.0514105	0.206329
TOMM20	985.996	0.0630321	0.0323576	1.94799	0.0514166	0.206329
ZNF300	4.95102	0.388266	0.19956	1.94561	0.0517019	0.207249
AC008875.3	158.009	0.0913588	0.0469739	1.94488	0.051789	0.207475
RABEPK	70.4266	0.103566	0.0532513	1.94486	0.0517917	0.207475
DAXX	119.729	0.122058	0.0627621	1.94477	0.0518027	0.207475
CACNA1A	2.18018	0.453914	0.233437	1.94448	0.0518371	0.207476
RETREG2	135.494	0.109003	0.0560644	1.94425	0.0518654	0.207476
CEP164	42.92	0.113897	0.0586112	1.94326	0.0519845	0.207673
TRBV3-1	254.849	0.164574	0.0847218	1.94253	0.0520734	0.207852
TEX264	186.764	0.0761483	0.0392147	1.94183	0.0521573	0.207856
MCF2L-AS1	9.93334	0.300636	0.154833	1.94169	0.0521752	0.207856
WBP2NL	11.0456	0.253621	0.130626	1.94158	0.052188	0.207856
SDHAF1	49.7589	0.15946	0.0821308	1.94154	0.0521924	0.207856
VAMP3	66.4767	0.0822352	0.0423851	1.94019	0.0523565	0.208274
COX17	233.097	0.132071	0.0680916	1.93961	0.0524274	0.208439
TMCO3	34.1054	0.119581	0.0616837	1.93862	0.0525472	0.208786
TRBC1	541.392	0.119348	0.0615741	1.93829	0.0525882	0.208786
CCDC181	2.17084	0.468499	0.241708	1.93828	0.0525888	0.208786
FLOT1	245.303	0.097438	0.0502887	1.93757	0.0526755	0.208948
ARV1	57.7128	0.122138	0.0630386	1.93751	0.052683	0.208948
LYRM1	73.6119	0.0902506	0.0465837	1.93739	0.0526982	0.208948
ZNF330	92.3436	0.0944514	0.0487531	1.93734	0.0527037	0.208948
UBA7	85.6069	0.109385	0.0564738	1.93692	0.0527555	0.209095
FTL	6626.1	0.0672021	0.0347115	1.93602	0.0528656	0.209414
TMEM219	395.316	0.0780996	0.040381	1.93407	0.0531049	0.210073
PELP1	64.2942	0.0962587	0.0497705	1.93405	0.0531066	0.210073
DCAF7	140.13	0.0793681	0.0410456	1.93366	0.0531553	0.210103
NEIL2	37.9137	0.139172	0.0719745	1.93363	0.0531587	0.210103
TWF2	209.499	0.098619	0.0510117	1.93326	0.0532038	0.21013
UBE2I	427.522	0.0580206	0.0300126	1.93321	0.0532103	0.21013
AC104823.1	2.60319	0.528003	0.273158	1.93296	0.0532415	0.210136
KIFC2	28.4586	0.13466	0.0697004	1.93199	0.0533611	0.210372
MAN2B2	61.3786	0.0994807	0.0515384	1.93023	0.053579	0.211054
GPR63	2.00012	0.538129	0.278881	1.9296	0.0536564	0.211241
TMED4	258.898	0.056548	0.029313	1.92911	0.0537171	0.211362
RPL38	6046.57	0.174258	0.0904036	1.92755	0.053911	0.211889
MANF	103.194	0.0831551	0.0431447	1.92736	0.0539353	0.211925
PEX16	155.419	0.0664863	0.0345213	1.92595	0.0541104	0.212418
TRAF2	29.6995	0.125752	0.0653164	1.92528	0.0541948	0.21259
FRMD6-AS1	2.47207	0.410863	0.213502	1.9244	0.0543045	0.212623
PRKAR2A-AS1	2.66569	0.373214	0.193941	1.92436	0.0543089	0.212623
B9D1	3.58254	0.341442	0.177522	1.92338	0.0544322	0.212988
MARCH9	104.782	0.132984	0.0691576	1.92292	0.0544906	0.213089
POP1	16.0667	0.18341	0.0954107	1.92232	0.0545651	0.213258
CHN1	3.43782	0.399497	0.207839	1.92214	0.0545876	0.213258
IRGM	5.10578	0.297032	0.154534	1.92211	0.0545921	0.213258
SIVA1	349.807	0.0642396	0.0334333	1.92142	0.0546784	0.213477
OGFOD1	67.2898	0.0815851	0.042468	1.9211	0.0547197	0.21352
COPE	360.584	0.0627876	0.0326918	1.92059	0.0547829	0.213601
TMEM179B	233.71	0.0690994	0.0359844	1.92026	0.0548255	0.213697
BLVRB	42.91	0.125902	0.0655869	1.91962	0.0549056	0.213891
AL356512.1	14.5531	0.213442	0.111199	1.91946	0.0549261	0.213912
AC093512.2	47.3414	0.126445	0.0658995	1.91876	0.0550149	0.214139
RAB20	9.266	0.241571	0.125975	1.91761	0.0551599	0.214526
STARD10	23.7443	0.228679	0.119301	1.91682	0.0552605	0.21474
SSBP4	155.132	0.109793	0.0572886	1.91649	0.0553024	0.214805
SSBP1	572.806	0.0669328	0.0349644	1.91431	0.0555803	0.215567
CTSO	44.9278	0.119366	0.0623879	1.91329	0.0557108	0.215886
RAB3D	9.01272	0.226227	0.118271	1.9128	0.0557742	0.215947
ANXA11	560.051	0.0655716	0.034285	1.91255	0.0558063	0.215947
VOPP1	311.669	0.151852	0.0794013	1.91247	0.0558163	0.215947
COA6	128.514	0.114483	0.0598693	1.91221	0.0558492	0.216016
NDUFB2	684.755	0.0988091	0.0516899	1.91158	0.0559307	0.216271
MEI1	106.638	0.0802136	0.0419897	1.91032	0.0560923	0.216778
CNKSR1	6.22129	0.400791	0.209832	1.91006	0.0561254	0.216846
SLC9A6	31.2088	0.127567	0.0668178	1.90917	0.05624	0.217081
KHDRBS1	730.221	0.0427642	0.0224005	1.90907	0.0562531	0.217081
USP21	52.586	0.0977017	0.0511795	1.909	0.0562622	0.217081
UBE2Q1	33.1879	0.187209	0.0980669	1.90899	0.0562631	0.217081
C14orf178	2.33948	0.441628	0.231368	1.90876	0.0562925	0.217135
LONP1	46.2628	0.0934794	0.0489806	1.9085	0.0563271	0.217139
RPS27	32928.6	0.177707	0.0931525	1.9077	0.05643	0.217427
PQBP1	275.468	0.0619135	0.0324618	1.90727	0.0564852	0.21748
H2AFZ	731.231	0.0679635	0.0356345	1.90724	0.0564898	0.21748
ATP6V1F	365.108	0.0728535	0.0382009	1.90712	0.0565053	0.21748
PSMA3	207.487	0.0677656	0.0355376	1.90687	0.0565377	0.217539
NDUFS6	268.991	0.0860767	0.0451627	1.90593	0.0566596	0.217836
TSPAN32	88.6669	0.13951	0.0733028	1.9032	0.0570143	0.218663
ZNF146	133.864	0.0756971	0.03978	1.9029	0.0570542	0.218697
SLC4A2	17.2922	0.152509	0.0801868	1.90192	0.0571812	0.218927
ZNF540	46.7294	0.116062	0.0610337	1.90161	0.0572226	0.218927
PDIA6	144.506	0.0923334	0.0485555	1.90161	0.0572228	0.218927
HCK	5.16917	0.379651	0.199743	1.9007	0.0573417	0.219231
TRBC2	1199.61	0.0984977	0.0518276	1.90049	0.057369	0.219249
AP002748.4	52.567	0.108301	0.0569913	1.90031	0.0573925	0.219279
RPL13	42247.3	0.0685356	0.0360699	1.90008	0.0574229	0.219336
AC064807.1	32.6142	0.13906	0.073195	1.89986	0.0574519	0.219387
TPM1	27.7021	0.169192	0.0891203	1.89846	0.0576349	0.219967
AC012306.2	21.8526	0.15117	0.0796408	1.89815	0.0576766	0.220067
ENTR1	32.1717	0.215013	0.113312	1.89753	0.0577578	0.220257
SLX1A	6.85599	0.30815	0.162441	1.897	0.0578274	0.220391
TAFA1	95.1182	0.512781	0.270324	1.89692	0.0578391	0.220391
HLA-DRB5	4.65964	0.39734	0.209596	1.89574	0.0579942	0.220791
SAV1	27.8994	0.13553	0.0714919	1.89574	0.0579946	0.220791
MCRIP1	145.819	0.0759208	0.0400515	1.89558	0.0580155	0.220791
RPL37A	7422.88	0.16056	0.0847082	1.89545	0.0580323	0.220791
ZCWPW1	28.1157	0.131095	0.0691837	1.89488	0.0581078	0.220994
TMEM50A	387.114	0.0530215	0.0279909	1.89424	0.0581932	0.2212
SNAI3-AS1	9.9182	0.204657	0.108101	1.89321	0.0583302	0.221457
GPR19	3.08455	0.439402	0.232096	1.89319	0.0583323	0.221457
SNX20	101.901	0.100493	0.0530817	1.89319	0.0583331	0.221457
AL592494.2	2.47554	0.423734	0.223826	1.89314	0.0583392	0.221457
SMIM4	80.189	0.198879	0.105066	1.89289	0.0583722	0.221522
CMC2	124.563	0.0907116	0.0479465	1.89193	0.0585001	0.221888
ZNF382	24.284	0.141657	0.074917	1.89085	0.0586439	0.222314
AC022087.1	2.28563	0.45796	0.242264	1.89033	0.0587137	0.222462
RPS11	4446.1	0.0841296	0.0445285	1.88934	0.058846	0.222771
AL031963.3	16.9485	0.229278	0.121396	1.88869	0.0589338	0.222856
LINC00861	1237.55	0.115134	0.0609711	1.88834	0.0589809	0.222873
MYO5A	57.5651	0.132337	0.0700864	1.8882	0.0589997	0.222884
HIST1H2BJ	14.7274	0.335292	0.177627	1.88762	0.0590768	0.222997
B4GAT1	14.2017	0.208538	0.110563	1.88614	0.0592756	0.223567
CCNE2	2.76029	0.356687	0.189223	1.88501	0.059429	0.223966
HDX	5.07283	0.343363	0.182253	1.88399	0.0595663	0.224424
AC015813.1	7.93264	0.289942	0.153981	1.88297	0.0597048	0.224886
CD52	4771.21	0.0975958	0.0518377	1.88272	0.0597383	0.224952
CYHR1	101.692	0.10716	0.0569654	1.88114	0.0599531	0.225456
CAMK1	2.74181	0.364161	0.193596	1.88103	0.0599678	0.225456
TCAF2C	14.5525	0.27632	0.147006	1.87966	0.0601548	0.226037
LTBP3	101.336	0.111079	0.0591107	1.87917	0.0602207	0.226175
CDADC1	29.3473	0.135267	0.0719873	1.87904	0.0602397	0.226175
EXOSC5	106.746	0.109449	0.0583161	1.87683	0.0605414	0.227127
MRPS31	201.22	0.120444	0.0642205	1.87547	0.0607277	0.227578
LRRC63	3.16753	0.366458	0.195399	1.87544	0.0607326	0.227578
KIAA2013	18.0201	0.298711	0.159291	1.87525	0.0607585	0.227578
DPY30	189.575	0.0763805	0.0407524	1.87426	0.0608948	0.227907
LYZ	49.0136	0.250099	0.133498	1.87343	0.0610096	0.228267
BEX5	47.4371	0.124147	0.0663224	1.87187	0.0612241	0.228897
LINC00381	7.17604	0.338074	0.180641	1.87153	0.0612719	0.228963
CSNK2B	601.664	0.0557542	0.0298006	1.87091	0.0613578	0.229032
RPA2	180.004	0.122958	0.0657699	1.86952	0.0615503	0.229557
KCNK6	21.5134	0.166118	0.088873	1.86916	0.0616006	0.229635
ACD	97.6644	0.0856899	0.0458869	1.86741	0.0618439	0.230338
PPIH	205.649	0.0660999	0.035398	1.86734	0.0618546	0.230338
ZNF514	19.8166	0.197635	0.105881	1.86657	0.0619623	0.230496
MOB3C	16.181	0.157958	0.0846316	1.86642	0.061982	0.230508
AC005842.1	148.294	0.159316	0.0854002	1.86552	0.0621087	0.230797
HELLS	17.0071	0.26826	0.143919	1.86397	0.062326	0.231433
SPINT1	4.57744	0.381362	0.204599	1.86395	0.0623292	0.231433
AC025682.1	15.9256	0.210092	0.112787	1.86274	0.062499	0.231942
CENPM	16.7445	0.218232	0.117164	1.86262	0.0625156	0.231942
RIPK3	24.2583	0.148755	0.0798832	1.86215	0.0625814	0.232098
MAP7D3	46.1009	0.116907	0.0628015	1.86154	0.062668	0.23223
SNTB2	30.4396	0.147763	0.0794455	1.85993	0.0628959	0.232802
INIP	63.953	0.0827468	0.0445264	1.85837	0.0631158	0.233406
EIF3A	328.641	0.0684524	0.0368381	1.85819	0.0631416	0.233406
CYB5B	100.779	0.073288	0.0394405	1.85819	0.0631418	0.233406
MRPL53	21.1812	0.223934	0.120529	1.85793	0.0631792	0.233422
POP7	61.35	0.109379	0.0588952	1.85718	0.0632849	0.23373
TIFA	42.306	0.143104	0.0770617	1.857	0.0633109	0.23373
AC005837.1	2.02497	0.48261	0.259888	1.85699	0.0633121	0.23373
AC097382.2	7.19936	0.241754	0.130207	1.85669	0.0633559	0.23383
NDUFB4	612.756	0.0861032	0.0463994	1.85569	0.0634972	0.233984
SPNS3	84.0816	0.117732	0.0634495	1.85552	0.0635222	0.234015
LSM2	195.825	0.0925255	0.0498823	1.85488	0.063614	0.234194
HIST1H4D	7.92397	0.31568	0.170408	1.85249	0.0639551	0.234996
LSM10	142.223	0.0979831	0.0528995	1.85225	0.0639898	0.235062
KLHL9	120.245	0.0767802	0.0414712	1.85141	0.0641106	0.235379
AL033527.4	7.51447	0.287395	0.155239	1.8513	0.064126	0.235379
AC091271.1	12.8983	0.236781	0.127934	1.85081	0.0641973	0.235457
AC008393.1	6.91887	0.234586	0.126769	1.8505	0.0642418	0.235493
BCL2L1	44.6475	0.110504	0.0597162	1.85048	0.0642446	0.235493
EIF4E2	134.253	0.0673678	0.0364157	1.84996	0.0643186	0.235531
SLC27A3	7.94529	0.240544	0.130126	1.84855	0.0645222	0.236087
LIPE	27.7871	0.127293	0.0688646	1.84846	0.0645364	0.236087
PCED1A	83.985	0.0754854	0.0408571	1.84754	0.0646683	0.236385
FAS	19.825	0.265745	0.143967	1.84587	0.0649107	0.237055
XAB2	98.1738	0.0746442	0.0404397	1.84582	0.0649187	0.237055
SYCE1L	45.2244	0.167028	0.0905161	1.84528	0.0649964	0.237144
ACTR6	141.169	0.062767	0.0340157	1.84523	0.0650034	0.237144
SMARCB1	148.745	0.0688524	0.0373146	1.84519	0.0650103	0.237144
KATNAL1	8.81239	0.268117	0.14537	1.84438	0.0651275	0.237449
MT2A	366.844	0.183173	0.0994029	1.84273	0.0653679	0.238202
PLEKHA2	64.7687	0.11387	0.0618116	1.8422	0.0654452	0.238335
AL031728.1	7.54702	0.273242	0.148351	1.84186	0.0654954	0.238335
LENG8-AS1	19.8956	0.146518	0.0795486	1.84186	0.0654955	0.238335
COL6A1	7.02732	0.361932	0.196601	1.84095	0.0656289	0.23866
AL157394.3	3.86283	0.435984	0.236843	1.84081	0.0656492	0.238672
PPA2	159.664	0.0713395	0.0387574	1.84067	0.0656706	0.238688
MAP3K7	78.5693	0.0875763	0.0475921	1.84015	0.0657469	0.238843
NRG4	6.41263	0.335618	0.182544	1.83855	0.0659807	0.239569
ELOB	906.663	0.103463	0.0562976	1.83778	0.066095	0.239807
TPT1	33679.2	0.0674626	0.0367137	1.83753	0.0661317	0.239849
VPS28	594.127	0.0761997	0.041513	1.83556	0.0664221	0.240675
RPLP2	20302.5	0.081312	0.0443082	1.83515	0.0664842	0.240839
GDI2	483.201	0.0669461	0.0364841	1.83494	0.0665147	0.240887
AC090517.5	11.5421	0.187873	0.102395	1.83478	0.0665382	0.240911
AC092375.2	2.16258	0.442142	0.241107	1.8338	0.0666838	0.241003
DNAJC19	320.3	0.073054	0.0398394	1.83371	0.0666965	0.241003
RPL39	29877.7	0.187007	0.101984	1.83369	0.0667004	0.241003
CSTF1	51.6024	0.0974518	0.0531941	1.832	0.066951	0.241599
AC083949.1	3.06504	0.345513	0.188642	1.83158	0.0670142	0.241765
ZNF737	84.4012	0.0916046	0.0500388	1.83067	0.0671497	0.242148
AL135925.1	33.7836	0.165663	0.0904948	1.83064	0.0671546	0.242148
CBX7	59.5691	0.111842	0.0610982	1.83052	0.067172	0.242149
DNAJC8	378.18	0.0626865	0.0342842	1.82844	0.0674839	0.242963
ACTL10	3.59207	0.368342	0.201477	1.82821	0.0675187	0.243026
CCDC84-DT	12.5931	0.185375	0.10142	1.82779	0.0675812	0.243028
LARP7	157.796	0.0666637	0.0364728	1.82777	0.0675848	0.243028
EDEM2	44.6596	0.0934458	0.0511472	1.827	0.0676999	0.243244
GMPPB	35.9231	0.126617	0.0693124	1.82676	0.0677358	0.243311
TMEM128	71.5905	0.150421	0.0823635	1.8263	0.0678045	0.243495
[truncated: 12,107 more rows]

## Sheet: CD8
Gene	baseMean	log2FoldChange	lfcSE	stat	pvalue	padj
S100A11	34.2339	1.19387	0.126797	9.41559	4.70442e-21	4.29043e-17
S100A4	280.52	0.497759	0.0729889	6.81965	9.12604e-12	4.16147e-08
ADTRP	10.6903	1.35395	0.210913	6.41947	1.36753e-10	4.15729e-07
CASP1	18.3722	0.645626	0.101418	6.36597	1.94065e-10	4.42469e-07
PLAAT4	178.175	0.262664	0.0421595	6.23025	4.6568e-10	7.84752e-07
LTB	723.061	0.35438	0.0570287	6.21407	5.16284e-10	7.84752e-07
ANXA1	75.6418	0.849212	0.138382	6.1367	8.42515e-10	1.09768e-06
PTGER2	24.9031	1.00498	0.164393	6.11329	9.75989e-10	1.11263e-06
PRKCQ-AS1	207.224	0.429154	0.0742774	5.77771	7.57222e-09	6.48853e-06
CRIP1	161.894	0.452094	0.0783232	5.77216	7.82608e-09	6.48853e-06
GTSCR1	6.43154	1.26779	0.220705	5.74428	9.23124e-09	7.01574e-06
SOD1	196.91	0.197106	0.0344895	5.71494	1.0974e-08	7.69871e-06
CTSA	27.1831	0.456831	0.0823171	5.54965	2.86249e-08	1.74039e-05
GCHFR	20.8309	0.548405	0.0997174	5.49959	3.8067e-08	2.04218e-05
ARL6IP5	154.957	0.281819	0.0515633	5.46549	4.61637e-08	2.33896e-05
SYNGR2	41.5505	0.341776	0.065738	5.19906	2.00298e-07	8.69865e-05
TTC16	6.67247	0.893111	0.172284	5.18395	2.17233e-07	9.0053e-05
TRADD	19.6987	0.566289	0.109984	5.14883	2.62115e-07	0.000103934
MAPKAPK3	16.4178	0.529454	0.102991	5.14079	2.73587e-07	0.000103963
EMP3	201.198	0.272867	0.0532103	5.12808	2.92711e-07	0.000106781
PIM1	83.3136	0.470791	0.0924499	5.09239	3.53582e-07	0.000124026
EDA	11.0937	1.22962	0.242915	5.06192	4.15055e-07	0.000136913
MAGI2-AS3	6.47501	1.24496	0.247633	5.02744	4.97064e-07	0.000156318
PCBD1	8.06129	0.697034	0.139399	5.00028	5.72486e-07	0.000164925
S100A6	357.086	0.226513	0.0464999	4.87125	1.10892e-06	0.000306465
PRR13	134.101	0.225104	0.0464037	4.851	1.22843e-06	0.000329509
NDUFAF3	53.9148	0.338072	0.0704864	4.79627	1.61648e-06	0.000409509
MDFIC	29.914	0.520368	0.108861	4.78009	1.75213e-06	0.000431877
NOSIP	408.47	0.287315	0.0608493	4.72175	2.3382e-06	0.00054678
H1FX	259.113	0.29791	0.0633476	4.70278	2.56638e-06	0.000570864
MALSU1	17.0543	0.413606	0.0884293	4.67725	2.90744e-06	0.000622698
UBE2L3	54.2395	0.24503	0.0524101	4.67525	2.93596e-06	0.000622698
MRFAP1L1	37.5905	0.326626	0.0699951	4.66642	3.06494e-06	0.00063528
CISH	28.7479	0.973139	0.210703	4.61854	3.86452e-06	0.000783208
NDUFS3	27.9651	0.337917	0.074022	4.56508	4.99304e-06	0.000989924
MAL	153.916	0.211091	0.0463824	4.55109	5.33677e-06	0.00103556
RPS27L	79.5111	0.302051	0.0676166	4.46711	7.92821e-06	0.00132514
CD52	758.245	0.226284	0.0506747	4.46541	7.99151e-06	0.00132514
TSPO	87.5731	0.23766	0.0533788	4.45233	8.49446e-06	0.00138338
NKAP	25.4818	0.3335	0.075007	4.44625	8.73806e-06	0.00139809
CYBA	256.123	0.18413	0.0415056	4.43628	9.15282e-06	0.0014392
IL32	666.566	0.359922	0.0812225	4.43131	9.36611e-06	0.00144778
MRPL35	8.19155	0.550931	0.124751	4.41624	1.00432e-05	0.00152656
UBXN11	24.4695	0.388835	0.0888262	4.37748	1.20059e-05	0.00179498
RGL4	43.0046	0.282076	0.0650087	4.33905	1.43101e-05	0.00207156
COX8A	130.808	0.190513	0.0440058	4.32927	1.49601e-05	0.00209902
CLIC1	53.0501	0.414281	0.0960114	4.31491	1.59668e-05	0.00216289
NBPF15	20.7271	0.425655	0.0986978	4.31271	1.61268e-05	0.00216289
FXYD5	491.775	0.166111	0.0386046	4.30288	1.68592e-05	0.00222835
AC139720.1	4.58296	1.28593	0.299535	4.29309	1.76207e-05	0.00229573
MYL12B	208.804	0.169133	0.0397168	4.25848	2.05824e-05	0.0025714
PCSK1N	27.2367	0.437174	0.102831	4.2514	2.12435e-05	0.0025964
NDUFV2	65.0957	0.244252	0.0574674	4.25026	2.1352e-05	0.0025964
GMFG	275.059	0.163752	0.0387185	4.22929	2.34434e-05	0.00271324
SRP14-AS1	9.73901	0.525753	0.124684	4.21668	2.47929e-05	0.00280326
NDUFC1	68.3341	0.33342	0.0791029	4.21501	2.49767e-05	0.00280326
GLIPR2	14.8881	0.472002	0.112036	4.21296	2.52048e-05	0.00280326
PSMD13	31.7152	0.336561	0.0801938	4.19685	2.70652e-05	0.00297391
COX5B	179.176	0.179478	0.0432179	4.15287	3.28337e-05	0.00332715
GIMAP5	96.8996	0.348256	0.0841608	4.13799	3.50367e-05	0.00351137
ZC3H12D	4.25232	0.884261	0.214358	4.12515	3.70486e-05	0.00367264
HMGB1	328.453	0.151005	0.0368702	4.09558	4.21115e-05	0.00408571
GNG5	89.0958	0.243865	0.0611268	3.98949	6.62144e-05	0.00592035
CPNE2	13.88	0.583289	0.146567	3.97968	6.90071e-05	0.00611014
PLP2	77.2136	0.304485	0.07688	3.96053	7.47833e-05	0.00655792
ZNF213-AS1	11.5039	0.436646	0.111223	3.92587	8.64157e-05	0.00743501
MYO1F	4.03104	0.814694	0.210034	3.87886	0.000104946	0.00886213
PRDX2	104.906	0.210162	0.0543378	3.8677	0.000109868	0.00916031
MRPL16	29.4993	0.329366	0.0852945	3.86151	0.000112689	0.00925876
CBR3	7.41509	0.78433	0.203597	3.85236	0.000116986	0.00952599
ANAPC11	66.0078	0.225771	0.058718	3.845	0.000120552	0.00972952
B2M	7002.92	0.0828475	0.0216533	3.82609	0.000130196	0.0102361
SF3B4	25.9424	0.315764	0.0829149	3.80829	0.000139932	0.0106349
MAGI2	6.525	1.08634	0.285602	3.80369	0.000142555	0.0107443
TRMT112	116.739	0.230673	0.0606768	3.80166	0.000143728	0.0107443
GALNT2	21.5845	0.55973	0.147966	3.78284	0.00015505	0.0113124
ECH1	59.7198	0.257267	0.0683457	3.7642	0.000167086	0.0117658
NECAP2	40.0612	0.246897	0.0656156	3.76278	0.000168038	0.0117658
HIRIP3	12.0901	0.428092	0.113814	3.76134	0.000169005	0.0117658
REEP5	24.9438	0.306518	0.0820031	3.73788	0.000185578	0.0126304
TSEN34	9.55093	0.416343	0.1117	3.72734	0.000193511	0.0130728
ANXA5	20.8595	0.55482	0.148926	3.72546	0.000194956	0.0130735
MPG	23.3167	0.305769	0.0822508	3.71752	0.000201189	0.0132084
CALM2	181.952	0.154975	0.0416894	3.71736	0.000201312	0.0132084
ICAM2	38.9558	0.325159	0.0877353	3.70613	0.000210449	0.0133914
GAPDH	330.455	0.128031	0.0345567	3.70494	0.000211443	0.0133914
C1GALT1C1	6.17807	0.544058	0.147064	3.69947	0.000216049	0.0134249
LAMTOR4	138.303	0.173052	0.0467824	3.69907	0.000216388	0.0134249
CKLF	46.4301	0.243029	0.0662487	3.66843	0.000244046	0.0149951
NDUFAB1	49.4959	0.290148	0.0791144	3.66745	0.000244985	0.0149951
PSMA2	64.3729	0.201601	0.055214	3.65126	0.000260956	0.0158662
PRDX3	16.1703	0.460999	0.126687	3.63888	0.000273824	0.0163374
OPTN	21.262	0.38076	0.104862	3.63106	0.000282257	0.0166076
BIRC3	27.1553	0.394382	0.10909	3.6152	0.00030012	0.0172144
PIN1	38.0413	0.224756	0.0622842	3.60856	0.000307899	0.0175503
SLC46A3	11.0698	0.41324	0.115237	3.58602	0.000335765	0.0186021
DEK	62.7131	0.176154	0.0491308	3.58541	0.000336551	0.0186021
TRAPPC1	93.7193	0.212841	0.0596327	3.5692	0.000358067	0.0191026
TRAC	54.7999	0.247981	0.0695955	3.56317	0.000366402	0.0194198
GIMAP4	126.039	0.412837	0.115908	3.56176	0.00036838	0.0194198
TIMMDC1	19.6746	0.30868	0.0870016	3.54798	0.000388191	0.0201154
OCIAD1	83.6495	0.16168	0.0456405	3.54246	0.000396418	0.0204256
EXOSC4	5.69899	0.509614	0.144114	3.53618	0.000405952	0.0207993
GPR183	13.4011	0.740861	0.209847	3.53048	0.000414812	0.0211346
PSMB1	94.3719	0.158071	0.0451494	3.50107	0.000463395	0.0234309
NDUFC2	77.0448	0.210003	0.0600618	3.49646	0.000471477	0.0235195
DBI	70.7203	0.190664	0.0546459	3.48908	0.000484688	0.0240237
MID1IP1	8.92099	0.477937	0.137166	3.48437	0.000493298	0.0243182
PSMB8-AS1	58.6549	0.279928	0.0803829	3.48243	0.000496891	0.0243272
ACADS	7.12714	0.460229	0.132197	3.48139	0.000498814	0.0243272
ZNRD2	19.9709	0.427437	0.122902	3.47786	0.000505433	0.0243891
PSMA5	45.7599	0.280184	0.0808765	3.46434	0.000531529	0.0253798
TALDO1	39.9415	0.242276	0.0700882	3.45672	0.000546784	0.0257632
SELENOM	49.1599	0.240027	0.0696289	3.44723	0.000566374	0.02622
KLF6	82.9332	0.487814	0.142044	3.43424	0.000594215	0.0267094
TBK1	4.31251	0.605432	0.176293	3.43424	0.000594218	0.0267094
SLC25A11	16.9424	0.314272	0.091515	3.4341	0.000594519	0.0267094
PSMB9	125.15	0.207072	0.0604485	3.4256	0.000613442	0.0272907
ATRAID	64.6739	0.161306	0.047137	3.42206	0.000621492	0.0273817
RPL26L1	17.0557	0.313001	0.0918545	3.40758	0.000655424	0.0283961
ADRM1	27.8113	0.272128	0.07988	3.40671	0.000657498	0.0283961
KLRG1	11.1098	0.591331	0.174482	3.38907	0.000701301	0.0294305
GSTK1	182.218	0.140777	0.0415491	3.38821	0.000703493	0.0294305
COMMD3	18.4825	0.31192	0.0921389	3.38532	0.000710941	0.0296063
TMEM60	5.59524	0.559659	0.165988	3.37169	0.000747093	0.0308303
DHRS7	54.8985	0.207272	0.0616725	3.36086	0.000777016	0.031495
PIGC	23.7798	0.279073	0.0831056	3.35805	0.000784933	0.0316752
VIM	637.124	0.132679	0.0396464	3.34655	0.000818227	0.0325261
CAPN15	4.01753	0.586893	0.17541	3.34583	0.000820357	0.0325261
MTLN	37.9032	0.384262	0.114929	3.34346	0.000827419	0.0325261
PEPD	16.8769	0.301309	0.0902616	3.33818	0.000843304	0.0330083
COX14	69.7119	0.207942	0.0623966	3.33259	0.000860415	0.03325
POP5	42.1919	0.207548	0.0623038	3.33123	0.000864631	0.0332719
CUTA	178.317	0.146454	0.0439818	3.32989	0.000868804	0.0332761
MRPS14	14.2222	0.345272	0.10384	3.32504	0.000884071	0.0335947
MRPS23	17.9891	0.353292	0.106372	3.32128	0.000896041	0.0339083
PYHIN1	6.25803	0.756442	0.228507	3.31036	0.000931748	0.034826
HEIH	18.1691	0.287612	0.0871203	3.30131	0.000962329	0.0356766
FBXL15	17.9574	0.361512	0.109696	3.29559	0.000982149	0.0361032
IK	92.422	0.176421	0.0535865	3.29226	0.000993858	0.0361032
PPP1R35	27.4903	0.361325	0.109822	3.29009	0.00100155	0.0361032
NUDT7	4.81659	0.592724	0.180451	3.28467	0.001021	0.0366478
MAP4K1	20.6259	0.290892	0.0885878	3.28366	0.00102469	0.0366478
TRAV27	13.5917	0.471363	0.144181	3.26923	0.00107839	0.0382683
PDCD5	48.6633	0.221925	0.0679624	3.26541	0.00109306	0.0386236
FAM162A	63.08	0.191156	0.0585929	3.26244	0.00110459	0.0386762
S100A10	271.529	0.136021	0.0417366	3.25904	0.0011179	0.0386762
OR4D1	6.9737	0.508363	0.156069	3.2573	0.00112477	0.0386762
ZNF706	76.0163	0.237092	0.0728038	3.25659	0.00112759	0.0386762
OTUB1	50.8385	0.197567	0.0606874	3.25549	0.00113197	0.0386762
NPDC1	5.84561	0.905257	0.278078	3.25541	0.0011323	0.0386762
PRCD	4.56503	0.73488	0.226169	3.24925	0.00115708	0.0391317
GLRX	46.2128	0.293456	0.0903672	3.24737	0.00116476	0.0391317
SEPSECS-AS1	4.36562	0.577746	0.178059	3.24469	0.00117579	0.0391317
INPP4B	80.7022	0.380701	0.117381	3.2433	0.00118152	0.0391317
SRSF5	326.122	0.129073	0.0398607	3.23811	0.00120326	0.0391317
C17orf49	52.6492	0.218948	0.0676673	3.23566	0.00121363	0.0391317
MPC1	26.6267	0.233341	0.072216	3.23115	0.00123291	0.0394532
CD164	68.032	0.213992	0.0663309	3.22613	0.00125477	0.0400122
ERH	88.4649	0.180003	0.0559081	3.21962	0.00128362	0.040292
PDHA1	14.3199	0.311532	0.0967678	3.21938	0.00128467	0.040292
SESN3	30.5995	0.341259	0.106121	3.21576	0.00130098	0.0404946
BCL3	4.2789	0.624536	0.194436	3.21204	0.00131796	0.0408837
STN1	31.9961	0.232782	0.0724951	3.211	0.00132273	0.0408925
MRPS34	52.9269	0.209718	0.0654017	3.20662	0.00134304	0.0410036
CYB561D2	19.0564	0.271147	0.0845657	3.20635	0.00134431	0.0410036
SNRNP40	29.4674	0.251129	0.0783679	3.20449	0.00135302	0.0411319
BLOC1S1	62.0319	0.192178	0.0602957	3.18726	0.00143627	0.0434451
LINC00847	7.6164	0.447636	0.140763	3.18007	0.00147242	0.0441725
MED11	15.0665	0.375529	0.118402	3.17165	0.00151578	0.0447937
HINT1	554.745	0.107936	0.0340354	3.17128	0.00151768	0.0447937
GYG1	8.04598	0.436714	0.137827	3.16857	0.0015319	0.0449226
TNFAIP8L2	5.03048	0.644919	0.203663	3.16659	0.00154236	0.0449404
SRI	52.8141	0.216608	0.0685712	3.15888	0.00158379	0.045393
PLEKHB1	24.6375	0.265571	0.0840844	3.15839	0.00158645	0.045393
FBLN5	18.0301	0.558308	0.176802	3.15782	0.00158954	0.045393
HDDC3	17.8641	0.282903	0.0898195	3.14968	0.00163448	0.0460077
AHNAK	33.6899	0.404899	0.128611	3.14824	0.00164255	0.0460923
SULT1A1	9.82909	0.381449	0.121235	3.14635	0.00165321	0.046108
PDLIM7	3.83232	0.5814	0.185292	3.13776	0.00170244	0.0469072
PSMG3	16.4086	0.295872	0.094409	3.13394	0.00172476	0.0471407
PSMB10	82.4074	0.19856	0.0633691	3.1334	0.00172795	0.0471407
HABP4	15.8149	0.302043	0.0964722	3.13088	0.00174282	0.0471407
IFI30	4.20414	0.53225	0.170066	3.12967	0.00175003	0.0471407
PYCR2	52.3421	0.261761	0.0836486	3.12929	0.00175227	0.0471407
ZNHIT1	37.1576	0.232772	0.074807	3.11164	0.00186052	0.0494691
KBTBD3	8.80158	0.398398	0.128697	3.09562	0.00196399	0.0513149
C1orf162	67.2647	0.255521	0.0826245	3.09256	0.0019844	0.0513149
ZNF524	13.4358	0.330121	0.106756	3.09229	0.0019862	0.0513149
SLCO3A1	7.16052	0.484819	0.156869	3.09059	0.00199757	0.0513178
SYNE2	52.1448	0.308039	0.0997647	3.08765	0.00201743	0.0514473
CYB5B	17.9241	0.294939	0.0955608	3.0864	0.00202593	0.0514473
ATP5PB	90.3994	0.150587	0.0488279	3.08404	0.0020421	0.0514473
CXCR3	6.28113	0.557959	0.181031	3.08212	0.00205535	0.0516385
HDDC2	41.5174	0.196132	0.064052	3.06207	0.00219812	0.0546285
MIF	391.09	0.126481	0.0413059	3.06206	0.00219816	0.0546285
CRIP2	13.4375	0.50063	0.163567	3.0607	0.0022082	0.0546285
CCS	39.8448	0.244687	0.0799514	3.06045	0.00221005	0.0546285
CSNK2B	94.188	0.131733	0.0430443	3.06042	0.0022103	0.0546285
HERC5	8.29567	0.555719	0.181751	3.05758	0.00223132	0.0548441
PSMB8	98.8475	0.158991	0.052025	3.05605	0.00224276	0.0548441
SORBS3	21.1102	0.288024	0.0943104	3.054	0.00225814	0.0548441
TMEM14A	13.6098	0.302227	0.0989751	3.05356	0.0022614	0.0548441
PARP3	5.38416	0.555653	0.182247	3.04889	0.00229686	0.0551247
USP10	29.3516	0.220002	0.0724255	3.03763	0.00238447	0.0563376
PPCS	45.2233	0.178371	0.0587769	3.03471	0.00240767	0.056739
PBDC1	17.266	0.298356	0.0986525	3.02431	0.00249202	0.0582749
EIF2S2	64.4162	0.209379	0.0693887	3.01748	0.0025489	0.0588505
IDNK	8.26464	0.391118	0.129702	3.01551	0.00256546	0.0590834
C1orf35	17.5639	0.28147	0.0934787	3.01106	0.00260335	0.0596356
SPCS1	143.153	0.11442	0.0380083	3.0104	0.00260906	0.0596356
RNF181	35.7384	0.214277	0.0712197	3.00867	0.00262393	0.0597111
SRP68	17.0027	0.268175	0.0891391	3.00849	0.00262545	0.0597111
RBX1	63.7627	0.220629	0.0734092	3.00547	0.00265168	0.0600084
SDF4	35.8574	0.200273	0.0666863	3.00321	0.00267149	0.0603069
ESR2	4.28845	0.722564	0.241449	2.99262	0.00276596	0.0618272
AQP3	48.7506	0.239916	0.0802801	2.98849	0.00280363	0.0623637
MGST3	46.6605	0.234087	0.0783695	2.98697	0.00281762	0.0623706
TRAV10	7.29283	0.630198	0.211264	2.98299	0.00285446	0.0623783
SIT1	22.8877	0.3034	0.10173	2.98241	0.00285991	0.0623783
SELPLG	64.7762	0.238926	0.0801138	2.98234	0.00286059	0.0623783
ABHD2	6.94524	0.403927	0.135546	2.98001	0.00288241	0.0625895
TOMM7	599.399	0.171179	0.0574812	2.978	0.00290139	0.062852
GPKOW	6.29662	0.458682	0.154119	2.97615	0.00291894	0.0630446
GADD45GIP1	54.576	0.150386	0.0505396	2.97561	0.00292411	0.0630446
TRAV8-4	12.3296	0.536076	0.180341	2.97257	0.00295318	0.0632708
RPL36AL	581.584	0.128029	0.0430834	2.97165	0.00296202	0.0632708
ATP8B2	24.6081	0.293788	0.0988772	2.97124	0.00296597	0.0632708
MRPS6	57.5358	0.220675	0.0742749	2.97106	0.00296772	0.0632708
PYCARD	23.4727	0.272817	0.0918457	2.97038	0.00297431	0.0632708
TSC22D4	46.8227	0.244168	0.0822063	2.97018	0.00297622	0.0632708
MT-ATP6	508.951	0.281391	0.0948809	2.96573	0.00301961	0.0637474
MED7	7.3071	0.439295	0.148347	2.96127	0.00306378	0.0645304
AC147067.1	4.20504	0.547244	0.184987	2.95828	0.00309356	0.0645613
GIMAP7	207.003	0.322718	0.109434	2.94897	0.00318833	0.0659356
IL2RG	214.85	0.131243	0.0446005	2.94265	0.00325421	0.0668432
FAM110A	7.61249	0.436794	0.148563	2.94013	0.00328071	0.0669352
HAUS4	15.3684	0.298476	0.101594	2.93794	0.00330399	0.0672597
SNU13	104.622	0.132793	0.0453396	2.92886	0.00340209	0.0682981
PSMA3	33.8775	0.201703	0.0688932	2.92776	0.0034141	0.0682981
PTPN6	63.3188	0.182711	0.062408	2.92769	0.0034149	0.0682981
TP53RK	6.05615	0.441898	0.151058	2.92536	0.00344057	0.0685109
ATP6V0E1	124.666	0.171872	0.0588839	2.91883	0.00351349	0.0695077
MRPL39	8.32532	0.363711	0.124691	2.9169	0.00353524	0.0697867
NSMCE1	53.0947	0.180239	0.0618314	2.91501	0.00355673	0.0700592
PRPF19	21.046	0.258512	0.0887422	2.91307	0.00357899	0.0702231
METTL23	39.5552	0.19912	0.0683704	2.91238	0.00358689	0.0702231
TRMT6	12.8342	0.29526	0.10146	2.9101	0.00361313	0.0704499
ZC4H2	11.8492	0.442948	0.152249	2.90937	0.00362163	0.0704499
MRPL52	51.4896	0.210859	0.0725723	2.9055	0.00366668	0.0708706
ATG3	27.0512	0.211907	0.0729357	2.9054	0.00366786	0.0708706
ATP5MC1	61.3021	0.180808	0.0623319	2.90073	0.0037229	0.0710207
TMEM204	31.6659	0.328147	0.113133	2.90055	0.00372505	0.0710207
UTP11	6.18	0.434019	0.149712	2.89903	0.00374315	0.0711199
RPL24	1911.39	0.0806326	0.0278468	2.89558	0.00378453	0.0716955
HCCS	4.3434	0.480448	0.165946	2.8952	0.00378917	0.0716955
HIGD2A	224.587	0.121756	0.0421191	2.89076	0.00384309	0.0725652
SUB1	156.166	0.146287	0.0506716	2.88697	0.00388973	0.073143
DGUOK	68.0294	0.156643	0.0543653	2.88131	0.00396027	0.0736166
CTSS	37.8722	0.200405	0.069573	2.88049	0.00397053	0.0736166
MRPL48	18.1215	0.271492	0.0942541	2.88042	0.00397142	0.0736166
TAB2	56.5248	0.233519	0.0812384	2.87449	0.00404683	0.074509
MYL12A	552.358	0.127346	0.0443187	2.87341	0.00406069	0.074509
CLTA	34.5509	0.212134	0.0740716	2.86391	0.0041845	0.0760212
EXOSC9	14.7062	0.275632	0.0963301	2.86133	0.00421869	0.07649
ARL2	34.7842	0.204596	0.0715854	2.85807	0.0042622	0.077074
BLOC1S4	36.4662	0.198519	0.0695526	2.85423	0.00431407	0.0774408
CCNDBP1	32.9935	0.206747	0.0724502	2.85364	0.00432208	0.0774408
CDK4	19.4787	0.256474	0.0899293	2.85195	0.00434522	0.0776623
CD8B	590.991	0.11577	0.0406217	2.84996	0.00437249	0.0777332
RRAGA	17.3451	0.285289	0.100135	2.84904	0.00438513	0.0778061
PSMA7	120.769	0.119814	0.0421093	2.84531	0.00443689	0.0784194
PRIM1	15.2929	0.270903	0.0954293	2.83878	0.0045286	0.0794246
Z93930.2	10.5014	0.410231	0.144936	2.83042	0.00464864	0.0810624
ZSWIM5	5.85136	0.624333	0.220955	2.82561	0.00471904	0.0815785
NUP37	10.155	0.344791	0.122149	2.8227	0.00476205	0.0816351
GEMIN6	7.27281	0.421992	0.149642	2.82002	0.00480212	0.0821676
NUDT5	23.3934	0.247879	0.0879529	2.81832	0.00482759	0.0823582
MRPL57	85.0406	0.148949	0.0530069	2.80999	0.0049543	0.0839836
CLEC2B	68.3982	0.18487	0.065914	2.80471	0.00503613	0.0850546
IFI35	14.497	0.275152	0.0983069	2.7989	0.00512763	0.0859818
CLIC3	4.73129	0.644226	0.230329	2.79699	0.00515818	0.0863167
LDOC1	9.56404	0.442283	0.158272	2.79446	0.00519873	0.0867649
LINC00339	16.9683	0.270202	0.0968812	2.789	0.00528711	0.0879898
CYBC1	28.0946	0.233195	0.0840101	2.77579	0.0055067	0.0911453
SELENOW	116.382	0.13007	0.0471115	2.76091	0.00576413	0.0948653
MRPL40	27.2756	0.215954	0.0782925	2.7583	0.00581029	0.0951343
C11orf68	12.6603	0.38608	0.140015	2.75743	0.00582584	0.095218
CHTF8	20.8199	0.248922	0.0903099	2.75631	0.00584584	0.0952922
COX17	35.2064	0.218916	0.0794326	2.756	0.00585127	0.0952922
TGDS	7.3906	0.364937	0.132603	2.7521	0.00592139	0.0958537
SARNP	29.7303	0.2052	0.0745711	2.75174	0.00592799	0.0958537
SLC9A3R1	62.1053	0.182504	0.0664355	2.74709	0.0060127	0.0967122
MICOS13	76.7562	0.162303	0.0591182	2.7454	0.00604363	0.0968681
PLPP5	6.76298	0.385208	0.140354	2.74455	0.00605946	0.0969498
TRAPPC2	15.2177	0.277259	0.101064	2.7434	0.00608062	0.0969498
PSMB3	60.4096	0.172719	0.0630013	2.74151	0.0061157	0.0971177
CDK9	16.5175	0.254947	0.0930923	2.73865	0.00616927	0.0972945
THYN1	48.9188	0.172763	0.0630999	2.73792	0.0061829	0.0972945
NDUFS6	47.9847	0.208171	0.0760448	2.73748	0.00619127	0.0972945
DISC1FP1	8.3502	0.659745	0.241037	2.7371	0.00619826	0.0972945
ELOVL1	13.0352	0.301038	0.110097	2.73429	0.00625155	0.0977389
MIR762HG	9.60313	0.360005	0.131679	2.73395	0.00625788	0.0977389
RNASEK	180.065	0.121626	0.0445221	2.73181	0.00629873	0.0979483
LAGE3	34.5641	0.194086	0.0710838	2.73038	0.00632607	0.0979483
DPP4	18.4882	0.326963	0.119763	2.73008	0.00633193	0.0979483
COPE	62.1418	0.133469	0.0490423	2.72151	0.00649851	0.0992787
FAM185A	5.98115	0.429454	0.157801	2.72149	0.00649883	0.0992787
FMC1	21.4909	0.334704	0.12345	2.71125	0.00670292	0.101527
CHMP7	41.5442	0.188482	0.0695451	2.71022	0.00672393	0.101527
CYB5A	25.7126	0.23276	0.0863378	2.69592	0.00701942	0.104262
RNASEH2A	5.57746	0.437548	0.162487	2.69282	0.00708508	0.104909
PDE8A	11.6791	0.387113	0.14376	2.69278	0.00708598	0.104909
TMEM267	11.1524	0.299343	0.111235	2.69108	0.00712209	0.105054
HPF1	14.8879	0.284624	0.105785	2.69059	0.00713252	0.105054
NIPSNAP3A	6.66559	0.438885	0.163145	2.69016	0.00714186	0.105054
APOBEC3C	9.33089	0.356071	0.132464	2.68805	0.00718702	0.10521
RPA2	30.7923	0.259866	0.0967992	2.68459	0.0072619	0.105628
SUCLG1	31.5266	0.192193	0.07163	2.68314	0.00729351	0.105842
CARD8-AS1	5.99336	0.484479	0.180831	2.67918	0.00738023	0.106113
FKBP3	31.8784	0.208321	0.077793	2.67789	0.00740881	0.106113
SEC61B	83.2952	0.141783	0.0529629	2.67702	0.00742798	0.106113
TRPC1	5.11566	0.459256	0.171628	2.67588	0.00745336	0.106113
PPDPF	426.662	0.138679	0.0518633	2.67393	0.00749686	0.106113
DCXR	73.3204	0.209418	0.0783357	2.67334	0.0075099	0.106113
LGALS1	14.812	0.395118	0.147908	2.67138	0.00755411	0.106113
TSPAN4	5.53362	0.46013	0.172248	2.67132	0.00755546	0.106113
TRAPPC6A	62.0072	0.145552	0.0544913	2.67111	0.00756006	0.106113
SH3BGRL3	599.391	0.105569	0.0395829	2.66704	0.00765233	0.107039
INO80E	39.6205	0.171819	0.0645485	2.66186	0.00777099	0.108036
FUT11	5.10603	0.419276	0.158078	2.65234	0.00799352	0.110623
IFI16	31.6515	0.236982	0.0893827	2.65132	0.00801773	0.110623
HSPE1	104.181	0.16492	0.0623254	2.64611	0.00814235	0.111667
ABHD14A	28.6475	0.213967	0.0810808	2.63893	0.00831678	0.113208
MAN1B1-DT	3.78337	0.528244	0.200361	2.63646	0.00837754	0.113865
GTF2H5	31.0188	0.220301	0.0835879	2.63556	0.00839984	0.113998
NDUFB7	56.7542	0.157541	0.0598052	2.63424	0.00843271	0.114122
AC006369.1	8.40635	0.550709	0.209063	2.63418	0.00843405	0.114122
MTIF3	28.4707	0.212461	0.080735	2.63158	0.00849886	0.114454
JKAMP	15.0876	0.262906	0.0999193	2.63118	0.00850878	0.114454
TMBIM4	71.8793	0.144802	0.0550679	2.62951	0.00855072	0.114738
PEX16	28.618	0.188017	0.0715478	2.62785	0.00859276	0.114738
RNF5	20.4833	0.286219	0.109169	2.6218	0.00874667	0.115776
PITPNA-AS1	31.7056	0.203225	0.0775894	2.61924	0.00881257	0.116479
IDH3G	27.3266	0.196714	0.0751346	2.61816	0.00884064	0.116681
TMEM173	25.5266	0.216372	0.0829987	2.60693	0.00913578	0.119686
LAPTM4A	28.4218	0.201329	0.0772406	2.60652	0.00914679	0.119686
BOLA1	7.23051	0.410503	0.157567	2.60526	0.00918033	0.119738
RPL28	6626.73	0.101077	0.0388039	2.60483	0.0091921	0.119738
POMP	56.1607	0.147139	0.0564883	2.60477	0.0091937	0.119738
EIF4EBP1	6.14418	0.378449	0.145338	2.60392	0.00921643	0.119738
COQ5	6.39418	0.382756	0.147053	2.60284	0.00924557	0.119738
GHITM	62.5626	0.136713	0.0525521	2.60148	0.0092823	0.119738
TSTD1	135.616	0.137536	0.0529266	2.59861	0.00936015	0.120208
MRPS12	18.1457	0.274717	0.105975	2.59228	0.00953418	0.120815
CD63	25.3326	0.239583	0.0924257	2.59217	0.00953734	0.120815
SPCS2	65.6753	0.135683	0.0523441	2.59214	0.00953804	0.120815
HLA-DPB1	39.8241	0.351358	0.135855	2.58627	0.00970222	0.122216
UBL5	150.469	0.170272	0.0659051	2.5836	0.00977753	0.122488
YWHAH	13.3958	0.346103	0.134183	2.57934	0.00989884	0.123483
PLIN2	18.4227	0.264012	0.102376	2.57884	0.00991324	0.123483
TRAV8-6	12.5211	0.386063	0.150123	2.57164	0.0101217	0.125421
MRPL53	4.05666	0.494942	0.19269	2.5686	0.0102111	0.126187
ANTXR2	8.09988	0.371079	0.144616	2.56597	0.0102888	0.126632
RHOC	4.35647	0.523814	0.204214	2.56503	0.0103168	0.126702
URGCP	14.6236	0.298018	0.116194	2.56484	0.0103224	0.126702
CDC123	24.0019	0.224591	0.0876681	2.56184	0.0104121	0.126735
LGALS3BP	13.331	0.287957	0.112416	2.56153	0.0104213	0.126735
TMEM35B	33.2299	0.231822	0.0905361	2.56055	0.0104508	0.126735
AC004687.1	14.005	0.487242	0.190298	2.56042	0.0104545	0.126735
TIMP1	30.1276	0.272463	0.106421	2.56023	0.0104603	0.126735
TPI1	109.017	0.134179	0.0524231	2.55953	0.0104813	0.126735
TRAV13-2	13.2653	0.351308	0.137332	2.55809	0.0105249	0.126735
PSMD6	36.262	0.167494	0.0654922	2.55746	0.0105439	0.126735
MGAT4B	9.98683	0.380303	0.148732	2.55697	0.0105588	0.126735
SS18L2	38.3444	0.184425	0.0721416	2.55643	0.0105752	0.126735
IFITM1	1097.67	0.11715	0.0458729	2.5538	0.0106555	0.127342
ZNF720	12.4913	0.275278	0.10798	2.54935	0.0107924	0.128494
METTL18	6.24666	0.416714	0.163687	2.5458	0.0109028	0.129497
COX7A2	169.8	0.130907	0.0514239	2.54565	0.0109074	0.129497
PPIH	36.0433	0.175074	0.0687841	2.54527	0.0109192	0.129497
ADH5	38.4357	0.190889	0.0751943	2.53861	0.0111294	0.131437
TIMM13	34.9863	0.174638	0.068802	2.53826	0.0111404	0.131437
NOL7	77.8545	0.109296	0.0431641	2.53211	0.0113379	0.133594
DNLZ	14.4998	0.292213	0.115431	2.53149	0.011358	0.133658
MEI1	18.4884	0.234941	0.0928574	2.53013	0.011402	0.133828
CPNE3	39.8027	0.177422	0.0701485	2.52924	0.0114311	0.133828
AC022916.1	8.32729	0.361652	0.142989	2.52924	0.0114311	0.133828
KLHL36	15.7238	0.237526	0.0939365	2.52858	0.0114525	0.133906
COA5	22.2142	0.218747	0.0865471	2.52749	0.0114882	0.134151
TMEM9B	22.893	0.206158	0.0815854	2.5269	0.0115074	0.134204
ADGRE5	57.9481	0.209173	0.0828071	2.52603	0.0115359	0.134266
SLC35A4	13.1771	0.259525	0.102766	2.52539	0.0115569	0.134266
IFNGR2	15.2821	0.24554	0.097278	2.52411	0.0115993	0.134417
TRBV5-1	40.6664	0.349097	0.138369	2.52294	0.0116378	0.134521
RCBTB2	4.91004	0.415685	0.164848	2.52162	0.0116816	0.134573
CD48	332.428	0.084619	0.0335644	2.5211	0.011699	0.134573
TRBV6-1	15.868	0.535472	0.212403	2.52102	0.0117014	0.134573
CORO1B	42.033	0.26835	0.106482	2.52014	0.0117308	0.134578
TOLLIP-AS1	5.53009	0.455186	0.18062	2.52013	0.0117313	0.134578
ISCA2	22.8916	0.233516	0.092823	2.51571	0.0118793	0.135508
MYL6	311.742	0.109711	0.043614	2.51549	0.0118866	0.135508
NAA80	8.01777	0.346792	0.137892	2.51496	0.0119047	0.135544
STOM	4.144	0.488199	0.194373	2.51165	0.0120167	0.136139
ENO2	16.1344	0.24189	0.0963348	2.51093	0.0120414	0.13625
BRD3OS	5.68799	0.388094	0.154895	2.50552	0.0122271	0.138008
MRPL20-AS1	7.12948	0.395126	0.157854	2.50311	0.0123107	0.138098
TNFSF10	6.62518	0.383524	0.15326	2.50243	0.0123344	0.138193
RPA3	30.226	0.182	0.072757	2.50148	0.0123675	0.1382
GPX4	174.876	0.111926	0.0447553	2.50084	0.0123901	0.1382
DAD1	122.591	0.125174	0.0500768	2.49965	0.0124317	0.138265
PNPLA4	5.36299	0.408626	0.16364	2.4971	0.0125212	0.138922
MPRIP	18.7307	0.250919	0.100553	2.49538	0.0125821	0.13926
LINC02295	14.6341	0.295617	0.11856	2.4934	0.0126525	0.139759
TBCB	47.1239	0.14677	0.0588693	2.49315	0.0126617	0.139759
NUDT2	17.6414	0.334348	0.134128	2.49275	0.0126759	0.139759
ACAA2	17.8993	0.293849	0.117899	2.49238	0.0126889	0.139759
SDHD	45.1929	0.191413	0.0768481	2.49079	0.0127458	0.139882
SKP1	253.566	0.0843652	0.0339129	2.48771	0.012857	0.14032
CHMP2B	21.7835	0.197305	0.0793213	2.48742	0.0128675	0.14032
DAXX	23.2148	0.23869	0.0960639	2.48471	0.0129659	0.140504
GUK1	126.331	0.103683	0.0418278	2.4788	0.0131824	0.142276
CLN3	17.422	0.228372	0.0921483	2.47831	0.0132006	0.142276
PTGES3	137.525	0.0977866	0.0394586	2.47821	0.0132045	0.142276
LINC01678	6.00241	0.400412	0.161782	2.47501	0.0133231	0.143287
DUT	71.9514	0.165094	0.0667415	2.47363	0.0133748	0.143504
NBL1	6.98667	0.507603	0.205576	2.46917	0.0135427	0.144763
CHCHD10	115.002	0.14488	0.0587223	2.46721	0.013617	0.144763
MRPL18	30.0354	0.231472	0.0938959	2.4652	0.0136938	0.144825
SPOP	25.6233	0.201031	0.0819548	2.45295	0.0141689	0.148012
JPT1	17.2084	0.273812	0.111644	2.45256	0.0141845	0.148012
RELA	26.8819	0.20089	0.0820295	2.449	0.0143253	0.148801
CD82	7.53491	0.345162	0.141099	2.44624	0.0144354	0.149442
NDUFB3	41.4799	0.212508	0.0869101	2.44515	0.0144792	0.149442
SH3BP5	10.8395	0.377279	0.154494	2.44203	0.0146051	0.149442
PYURF	70.779	0.117273	0.0480282	2.44175	0.0146163	0.149442
NUAK2	11.7189	0.325498	0.133317	2.44153	0.0146252	0.149442
ATP5MC3	133.355	0.111546	0.0456903	2.44136	0.0146322	0.149442
DALRD3	13.7095	0.259717	0.106388	2.44121	0.0146381	0.149442
TXN	30.674	0.217912	0.0892678	2.4411	0.0146427	0.149442
XBP1	49.9	0.26433	0.108346	2.43968	0.0147004	0.149629
MRPL36	17.6824	0.261263	0.107136	2.43862	0.0147435	0.149734
IFI27L2	26.2424	0.231491	0.095014	2.43639	0.0148349	0.15016
CD27	140.398	0.134489	0.0552318	2.43499	0.0148923	0.150445
STT3A	11.1951	0.265362	0.109048	2.43344	0.0149561	0.150651
ALDOA	116.448	0.103859	0.0426947	2.43259	0.0149913	0.150651
RPL30	7575.36	0.0799472	0.032873	2.432	0.0150155	0.150651
UBE2E1	25.216	0.211309	0.0869305	2.43078	0.0150665	0.150996
RNH1	44.3547	0.165553	0.0682264	2.42653	0.0152442	0.152331
TRAFD1	13.6494	0.238128	0.0981408	2.42639	0.0152498	0.152331
IMP3	67.3729	0.129601	0.053448	2.42481	0.0153165	0.15283
TXNDC17	16.9589	0.241927	0.0997919	2.42432	0.0153373	0.15287
FPGT	4.75742	0.429197	0.177098	2.42349	0.015372	0.153049
NDUFA4	235.367	0.0894185	0.0369574	2.4195	0.0155418	0.154234
NHP2	83.1733	0.113215	0.0468061	2.41882	0.0155709	0.154355
PRDX5	63.3225	0.133409	0.055178	2.4178	0.0156147	0.154621
OST4	253.581	0.144366	0.059833	2.41281	0.0158299	0.155236
TMEM42	12.3889	0.254797	0.105756	2.4093	0.0159831	0.156182
PARP1	41.5652	0.169272	0.0703165	2.40729	0.0160715	0.156472
ARPC3	252.195	0.0849668	0.0353086	2.4064	0.0161104	0.156472
RER1	35.3599	0.153913	0.0640355	2.40356	0.0162361	0.156823
PPIA	624.391	0.0826053	0.0343722	2.40326	0.0162498	0.156823
ZNF688	10.4689	0.282537	0.117848	2.39747	0.0165089	0.157986
CHMP2A	24.3055	0.202427	0.0845007	2.39557	0.0165946	0.15864
C4orf48	21.711	0.252576	0.105462	2.39495	0.0166225	0.158741
NCBP2AS2	49.9197	0.159868	0.0668055	2.39303	0.0167098	0.159175
PNKD	44.1791	0.175333	0.0732921	2.39225	0.0167453	0.159175
VAMP1	7.52456	0.341904	0.142922	2.39225	0.0167457	0.159175
CCDC167	14.2946	0.301172	0.125926	2.39166	0.0167725	0.159175
SMPD1	29.3391	0.208513	0.0871976	2.39127	0.0167903	0.159176
HCFC2	3.84076	0.418733	0.175273	2.38904	0.0168926	0.159364
CYC1	31.4426	0.159978	0.0669847	2.38828	0.0169273	0.159364
RRP1	7.98418	0.300193	0.1257	2.38817	0.0169324	0.159364
OAZ1	277.909	0.0904302	0.0379692	2.38168	0.0172341	0.161536
ELMOD2	7.20327	0.330609	0.138993	2.3786	0.0173783	0.162262
TMEM216	7.87969	0.319919	0.134507	2.37845	0.0173855	0.162262
ARPC5L	26.1893	0.191696	0.0806266	2.37757	0.0174269	0.162262
EPS8L2	10.4382	0.302552	0.127277	2.37712	0.0174486	0.162262
MT2A	95.5097	0.265957	0.111905	2.37663	0.0174717	0.162262
MRPL20	76.19	0.125552	0.0529048	2.37316	0.0176366	0.16313
NOP10	53.7692	0.209954	0.088607	2.3695	0.0178121	0.164087
TOR1A	7.78725	0.317297	0.134097	2.36618	0.0179727	0.164569
NDUFA11	137.719	0.106565	0.0451104	2.36231	0.0181616	0.164736
LIPE	4.68115	0.40247	0.170386	2.3621	0.0181716	0.164736
RPS15	3997.78	0.0702775	0.0297814	2.35978	0.0182857	0.165442
CNBP	248.441	0.0713614	0.0302687	2.3576	0.0183937	0.166171
CHCHD1	14.666	0.261217	0.110824	2.35705	0.018421	0.166171
RPUSD2	8.45041	0.308193	0.13086	2.35513	0.0185161	0.166244
NABP2	7.92349	0.299523	0.127183	2.35505	0.0185202	0.166244
MT1X	45.1078	0.25939	0.110162	2.35462	0.0185415	0.166272
HADHB	21.6212	0.19976	0.0849015	2.35285	0.0186302	0.16672
DOK2	7.79818	0.394769	0.167806	2.35253	0.0186463	0.16672
PPP1R18	39.0776	0.207109	0.0881447	2.34965	0.0187911	0.167542
CRTAP	15.777	0.235547	0.10025	2.34961	0.0187933	0.167542
DMAC1	32.1664	0.182778	0.0778286	2.34846	0.0188511	0.167728
DNASE1L1	4.47829	0.392013	0.167073	2.34636	0.018958	0.168188
CAPN1	12.7892	0.246932	0.105473	2.3412	0.0192221	0.169791
ATP5MF	99.4209	0.169415	0.0724211	2.3393	0.0193197	0.170402
ISG20	146.943	0.130123	0.0556432	2.33853	0.01936	0.170592
OSTF1	46.7476	0.152867	0.0654379	2.33606	0.019488	0.171238
LYAR	21.0684	0.266755	0.114297	2.33388	0.0196019	0.172059
MAT2B	68.9623	0.153579	0.0658162	2.33345	0.0196243	0.17209
EIF3I	56.2254	0.124255	0.0532665	2.3327	0.0196638	0.172271
TEFM	8.17567	0.312381	0.133982	2.33152	0.019726	0.172521
IRF3	32.7631	0.179865	0.077272	2.32769	0.0199285	0.173077
S100B	90.8161	0.619954	0.266588	2.32551	0.0200446	0.173441
CDKN2D	36.6637	0.178458	0.0768419	2.32241	0.0202111	0.174449
AC020765.2	4.259	0.430714	0.185503	2.32187	0.0202398	0.174449
LIN37	7.19293	0.310281	0.133753	2.3198	0.0203519	0.175103
PPIE	21.669	0.20434	0.088195	2.31691	0.0205086	0.175623
FERMT3	26.4482	0.190578	0.0822891	2.31596	0.0205605	0.175902
DPP7	64.5791	0.129819	0.0561181	2.31331	0.0207055	0.176645
CITED4	33.1497	0.201083	0.0870209	2.31075	0.0208469	0.17686
BCKDHA	16.3358	0.213201	0.0923195	2.30938	0.0209223	0.17716
LSR	27.8942	0.17909	0.0775766	2.30856	0.0209679	0.177226
TRAPPC2L	33.7698	0.178214	0.0772846	2.30595	0.0211134	0.17823
NDUFAF2	29.3921	0.186527	0.0810172	2.30231	0.0213178	0.179352
DHRS3	14.8452	0.273887	0.119197	2.29777	0.0215749	0.180673
PCMTD2	26.4856	0.183993	0.080137	2.29598	0.0216769	0.181066
NEMP1	4.48493	0.400986	0.174723	2.29498	0.0217345	0.181066
SOCS2	5.84503	0.383851	0.167264	2.29488	0.0217398	0.181066
BCL2A1	20.2811	0.249032	0.108616	2.29278	0.0218608	0.181283
SQSTM1	58.881	0.117445	0.0512487	2.29167	0.0219249	0.181283
SMIM14	10.9653	0.253787	0.110842	2.28962	0.0220434	0.181933
SERF2	611.81	0.0869078	0.0379953	2.28733	0.0221764	0.182395
UBE2M	6.65222	0.41464	0.181291	2.28714	0.0221874	0.182395
TICAM1	4.17612	0.459263	0.200862	2.28646	0.0222274	0.182395
EIF3J-DT	10.6767	0.282997	0.123794	2.28603	0.0222525	0.182395
SPNS3	21.0612	0.207233	0.0906783	2.28536	0.0222915	0.182452
CKS1B	8.45908	0.302186	0.132322	2.28372	0.0223878	0.182685
CDPF1	7.06677	0.333397	0.145998	2.28358	0.0223963	0.182685
TMCO1	30.392	0.161657	0.070891	2.28035	0.0225867	0.183578
AAMDC	8.37162	0.328824	0.144218	2.28004	0.0226051	0.183578
NFYB	11.5081	0.269292	0.118132	2.27958	0.0226324	0.183637
TCEAL8	15.9575	0.255238	0.112007	2.27877	0.0226806	0.183701
TMEM91	7.82052	0.3033	0.133301	2.27531	0.0228876	0.184885
CLPTM1	15.5388	0.222369	0.0977672	2.27447	0.0229377	0.184896
NOB1	27.7479	0.182185	0.0801373	2.27341	0.0230017	0.184896
PISD	11.6729	0.263468	0.115892	2.27339	0.0230027	0.184896
CARD16	39.1628	0.20903	0.0921419	2.26857	0.0232945	0.186085
SF3B2	99.2309	0.0932675	0.0411155	2.26843	0.0233031	0.186085
TIMM17B	22.7756	0.196171	0.0866039	2.26516	0.0235031	0.187203
UQCR11	208.639	0.126501	0.0558843	2.26363	0.0235968	0.187595
AARS2	4.70197	0.387446	0.171182	2.26335	0.0236139	0.187595
CSTB	93.7385	0.160181	0.0708632	2.26043	0.0237948	0.188539
PDIA6	21.3275	0.205375	0.0909274	2.25867	0.023904	0.189185
CPT1A	9.59641	0.394647	0.174818	2.25748	0.0239782	0.189211
TMEM238	42.9454	0.249668	0.11066	2.25618	0.0240596	0.189423
RAB5IF	26.1242	0.183797	0.0816227	2.25179	0.0243354	0.191162
UGP2	45.2905	0.145375	0.064605	2.25021	0.0244353	0.191617
APOL3	21.3452	0.209034	0.0929175	2.24968	0.0244696	0.19172
YWHAB	218.065	0.0815192	0.0363596	2.24203	0.0249596	0.193752
ZNF414	24.548	0.19898	0.0887519	2.24198	0.0249625	0.193752
PTRH1	5.41764	0.378236	0.168751	2.24139	0.0250011	0.1938
NDUFB8	134.286	0.0824103	0.0368379	2.23711	0.0252793	0.194906
BCAP31	72.1634	0.111003	0.0496595	2.23528	0.0253993	0.195478
TPRKB	32.2338	0.158586	0.0709705	2.23453	0.025448	0.195523
UBE2I	78.2573	0.109425	0.0489947	2.23341	0.0255216	0.195661
C2orf76	8.08945	0.30487	0.136548	2.23269	0.0255696	0.195661
NDUFA7	47.7971	0.151882	0.0680964	2.2304	0.0257209	0.196582
HCST	358.86	0.0975293	0.0437319	2.23016	0.0257367	0.196582
POP7	10.2056	0.268439	0.120422	2.22916	0.0258032	0.196925
NSD3	72.1892	0.121633	0.0546415	2.22601	0.0260133	0.19802
GSTP1	81.862	0.134839	0.0605748	2.226	0.0260143	0.19802
SF3B6	72.3727	0.119451	0.0536695	2.22568	0.0260354	0.19802
PTPRCAP	358.048	0.0904018	0.0406705	2.22279	0.0262302	0.198892
BOD1	13.1043	0.224888	0.101219	2.2218	0.0262971	0.199028
GLB1	6.26495	0.334489	0.1507	2.21957	0.0264482	0.199277
PHF23	6.61837	0.376579	0.169673	2.21944	0.0264571	0.199277
FXYD2	10.318	0.422696	0.190525	2.21858	0.0265151	0.199277
UPP1	38.2433	0.185238	0.0834977	2.21848	0.0265219	0.199277
MRPL4	29.9996	0.159318	0.0718263	2.21809	0.0265484	0.199277
MRPL33	46.9044	0.19136	0.0863483	2.21614	0.0266822	0.199788
LST1	13.4194	0.278124	0.125629	2.21384	0.0268398	0.200474
LONP1	8.19547	0.279239	0.126204	2.2126	0.0269254	0.200665
RPA1	22.9957	0.194468	0.0878946	2.21251	0.0269313	0.200665
CINP	12.0859	0.235008	0.106239	2.21206	0.0269622	0.200731
PSME1	257.105	0.0860948	0.039004	2.20733	0.0272909	0.202052
LINC00920	5.22863	0.356966	0.161736	2.20709	0.0273077	0.202052
SRF	4.55706	0.382519	0.173324	2.20696	0.027317	0.202052
LYPLA2	25.1184	0.179915	0.0815716	2.20561	0.0274116	0.202546
POLR2F	36.8511	0.149052	0.0675859	2.20537	0.0274282	0.202546
MRPS18C	25.9146	0.238054	0.107959	2.20505	0.0274503	0.202546
PABPN1	66.1907	0.218578	0.0991422	2.20469	0.0274755	0.202568
NDUFA8	16.1767	0.261662	0.118756	2.20336	0.0275691	0.202659
UCP2	151.866	0.163391	0.0741587	2.20326	0.0275768	0.202659
MDS2	19.8808	0.250688	0.113953	2.19992	0.0278127	0.203323
GOLGA7B	4.0938	0.385205	0.175215	2.19846	0.027916	0.203675
MRPL43	44.1115	0.145468	0.0662468	2.19584	0.0281032	0.204224
AC009133.3	3.84135	0.440934	0.200848	2.19536	0.0281376	0.204298
ZNF593	9.77452	0.321886	0.146668	2.19466	0.0281883	0.204298
SDHC	47.135	0.149057	0.0680427	2.19065	0.0284774	0.205307
CDC14B	3.99113	0.401744	0.183568	2.18853	0.0286307	0.20625
PPP1R3F	12.2416	0.229953	0.105148	2.18694	0.0287467	0.2066
LMNB2	7.62083	0.302403	0.138278	2.18692	0.0287487	0.2066
MAP1S	4.29979	0.399139	0.182537	2.18662	0.02877	0.2066
VPS25	12.9158	0.219004	0.100268	2.18419	0.0289487	0.207393
FAM89B	14.0624	0.353594	0.161947	2.18339	0.029007	0.207648
BLVRA	7.85174	0.308442	0.141348	2.18215	0.0290983	0.20766
CETN2	5.3645	0.329717	0.151099	2.18213	0.0290997	0.20766
PKIA-AS1	3.93475	0.572035	0.262357	2.18037	0.0292298	0.208001
HLA-A	1318.11	0.084131	0.0386247	2.17817	0.0293936	0.208291
SEM1	71.3169	0.140345	0.0644648	2.17708	0.0294747	0.208291
TRBV6-5	32.6935	0.261383	0.120114	2.17613	0.0295458	0.208397
ZNF251	8.37555	0.288869	0.13278	2.17554	0.0295894	0.208543
SNHG6	259.997	0.138746	0.0638447	2.17318	0.0297669	0.209148
MPP1	4.91317	0.337832	0.155519	2.17229	0.0298341	0.209459
NDUFAF4	26.5674	0.163795	0.0754557	2.17075	0.0299501	0.20963
NAPRT	9.93259	0.30625	0.1411	2.17044	0.0299733	0.20963
MEA1	36.9898	0.149804	0.069066	2.169	0.0300827	0.209964
TSEN54	30.8281	0.153665	0.0709653	2.16535	0.0303609	0.211046
COA8	16.2754	0.20975	0.0969353	2.16381	0.0304788	0.211542
ZNF25	5.53147	0.334862	0.154857	2.1624	0.0305874	0.211813
AGBL5	5.25642	0.332881	0.153993	2.16167	0.0306436	0.211898
ORAI1	29.7029	0.173263	0.0802478	2.1591	0.0308424	0.212269
JMJD8	13.7873	0.216314	0.100226	2.15825	0.0309085	0.212269
TRIM21	7.16941	0.29481	0.136598	2.15824	0.0309094	0.212269
COX6A1	184.321	0.0976542	0.0452691	2.15719	0.0309905	0.212666
DIABLO	7.66677	0.277684	0.129076	2.15133	0.0314502	0.215335
GON7	9.30448	0.262475	0.122104	2.14961	0.0315862	0.216103
C6orf226	22.9763	0.184819	0.0860213	2.14853	0.0316721	0.216274
KRTCAP2	149.071	0.0930184	0.0433608	2.14522	0.0319353	0.217188
PEX11B	13.429	0.229235	0.106973	2.14291	0.0321202	0.217906
ATP5PD	119.023	0.100753	0.0470213	2.14271	0.0321364	0.217906
WDR61	25.2855	0.197433	0.0922238	2.14081	0.0322896	0.218353
MRPS21	137.363	0.11038	0.0515629	2.14068	0.0322998	0.218353
FNTA	53.423	0.142016	0.0663791	2.13947	0.0323976	0.218702
RPL6	2906.56	0.068595	0.0320737	2.13867	0.0324626	0.218775
AC111182.1	5.34637	0.423175	0.197953	2.13776	0.0325362	0.218898
NINJ1	24.166	0.187063	0.0875093	2.13763	0.0325467	0.218898
LDHB	610.804	0.0703743	0.0329292	2.13714	0.0325868	0.219006
CARD19	14.0955	0.231883	0.108518	2.13682	0.0326127	0.219019
TRDV1	4.57187	0.487305	0.228188	2.13554	0.032717	0.219259
CTSZ	7.1324	0.292168	0.136945	2.13347	0.032886	0.220044
MIS18A	6.46423	0.315027	0.147725	2.13253	0.0329637	0.220235
STOML2	23.7429	0.181965	0.0853348	2.13236	0.0329773	0.220235
IKBKB	15.0931	0.214247	0.100486	2.1321	0.0329986	0.220235
GRN	5.5922	0.340931	0.159916	2.13195	0.0330112	0.220235
AC008124.1	7.88513	0.285848	0.134285	2.12866	0.0332821	0.221072
SLC25A20	5.57671	0.397938	0.186972	2.12832	0.0333102	0.221098
MRPS18B	32.073	0.178096	0.0837249	2.12716	0.0334066	0.221255
CALCOCO1	12.3744	0.228806	0.107608	2.12629	0.033479	0.221574
CTSO	10.3946	0.2536	0.11966	2.11934	0.0340618	0.223908
RAN	149.51	0.0956649	0.0451569	2.1185	0.0341328	0.223908
TSHZ2	12.644	0.509497	0.240512	2.11838	0.0341428	0.223908
RASSF2	7.44841	0.312736	0.147872	2.1149	0.0344382	0.224805
PGAM1	48.7447	0.138765	0.0656305	2.11434	0.034486	0.224812
LINC01871	17.5655	0.523169	0.247622	2.11277	0.0346202	0.225365
SURF2	21.3815	0.171169	0.0811369	2.10963	0.0348902	0.226476
PRMT1	54.4811	0.131666	0.0626282	2.10234	0.0355232	0.229117
RPF2	15.1541	0.208548	0.099256	2.10111	0.0356309	0.229163
CHMP5	23.0678	0.173325	0.082637	2.09743	0.0359556	0.230358
SPIN2B	10.0577	0.256353	0.122231	2.09729	0.0359681	0.230358
WARS	8.50245	0.282127	0.13459	2.09619	0.0360657	0.230731
UBL4A	8.11106	0.287265	0.13705	2.09606	0.0360771	0.230731
RNASEH2C	26.1043	0.216973	0.103533	2.09568	0.0361103	0.230782
COMTD1	9.70574	0.280289	0.133843	2.09416	0.0362456	0.231086
LPCAT4	10.8475	0.242592	0.115846	2.09408	0.036253	0.231086
HLA-F	155.896	0.133023	0.0635448	2.09338	0.0363156	0.231284
FAM78A	10.077	0.26803	0.128062	2.09297	0.036352	0.231354
RNPS1	71.9274	0.100011	0.047916	2.08721	0.036869	0.233226
TRAV3	20.8436	0.35907	0.172063	2.08685	0.0369019	0.233226
RPL26	3484.18	0.0660834	0.0316928	2.08513	0.0370579	0.233833
EXOSC1	20.1388	0.191483	0.0918658	2.08437	0.0371262	0.233833
COX6B1	216.863	0.119199	0.0572292	2.08283	0.037267	0.234559
PSMD4	45.4074	0.123129	0.059219	2.07921	0.0375979	0.235865
AL353807.5	8.28597	0.280543	0.134981	2.07838	0.037674	0.235926
TMEM141	27.2047	0.150556	0.0724491	2.07809	0.0377013	0.235926
ATP6V1E1	17.5686	0.202713	0.0975779	2.07744	0.0377606	0.235926
HSD17B10	25.6106	0.178823	0.0862009	2.07449	0.0380335	0.236695
U2AF1L4	46.3018	0.156252	0.0753935	2.07249	0.0382196	0.237191
COA6-AS1	14.1175	0.307771	0.148582	2.07138	0.0383232	0.237437
CNPPD1	21.6723	0.181711	0.0878102	2.06936	0.038512	0.237614
RPAIN	35.6901	0.137907	0.0666662	2.06862	0.0385821	0.237614
VPS72	16.7624	0.213137	0.103051	2.06827	0.038615	0.237631
TUT1	12.2931	0.232665	0.11253	2.06758	0.0386796	0.237708
NCSTN	10.7296	0.244607	0.118328	2.0672	0.0387151	0.237766
LYPLAL1	16.8914	0.238034	0.115277	2.06489	0.0389333	0.238775
SLC4A1AP	15.0576	0.199436	0.0967144	2.06211	0.0391971	0.239406
THOC7	42.6331	0.129472	0.0628507	2.05999	0.0393997	0.239862
MITD1	26.0421	0.169907	0.0824902	2.05973	0.0394247	0.239862
PHF11	41.3811	0.135942	0.0660208	2.05908	0.0394868	0.23999
GIMAP1	80.1141	0.164539	0.0799135	2.05896	0.0394983	0.23999
PPIL1	5.01605	0.370608	0.180047	2.0584	0.0395515	0.240153
UBALD2	62.6436	0.34034	0.165469	2.05682	0.0397039	0.240918
MCRIP2	18.9249	0.201827	0.0982132	2.05498	0.0398805	0.241648
RPS28	5246.01	0.14266	0.0695722	2.05054	0.0403121	0.243719
IFITM3	33.1538	0.257856	0.125768	2.05026	0.0403395	0.243719
DSTN	39.233	0.149399	0.0728805	2.04992	0.0403723	0.243719
FAU	2871.03	0.0696251	0.033966	2.04985	0.0403793	0.243719
RAVER1	9.75771	0.245212	0.11966	2.04923	0.0404393	0.24392
C22orf39	23.137	0.161083	0.0786271	2.04869	0.0404921	0.244077
NUDT22	23.9334	0.172896	0.0845111	2.04584	0.0407721	0.245128
CCDC65	5.08512	0.324839	0.159059	2.04225	0.0411264	0.246434
MTCH2	16.3514	0.2085	0.102122	2.04168	0.0411833	0.246613
CAPN2	26.6111	0.185261	0.0908228	2.0398	0.04137	0.247406
SNRNP25	9.21937	0.264105	0.129755	2.03541	0.0418099	0.248618
RARA	14.6526	0.218414	0.107312	2.03533	0.041818	0.248618
ING4	21.6095	0.176251	0.0866716	2.03355	0.0419974	0.249067
ATOX1	22.0671	0.173827	0.0854822	2.03349	0.0420028	0.249067
FBXL16	7.27827	0.338082	0.166337	2.03252	0.0421015	0.249283
IFITM2	332.227	0.152908	0.0752382	2.03232	0.0421212	0.249283
CISD1	14.994	0.222623	0.109648	2.03035	0.0423211	0.249818
APMAP	17.5377	0.174892	0.0863425	2.02556	0.0428094	0.25156
NDUFB11	191.107	0.0895607	0.0442712	2.023	0.0430729	0.252509
TRAV6	5.97471	0.402238	0.199021	2.02108	0.043271	0.252685
LINC01806	7.31512	0.357145	0.176764	2.02046	0.0433354	0.252685
CHURC1	119.166	0.099786	0.0494077	2.01964	0.0434203	0.252869
LTBP4	11.9965	0.218004	0.108002	2.01851	0.043538	0.253231
PDK2	9.56048	0.238214	0.118179	2.0157	0.0438312	0.253965
BMERB1	7.19662	0.364712	0.181112	2.01373	0.0440375	0.254806
MAPKAPK5-AS1	42.1327	0.15418	0.0766224	2.01221	0.044198	0.254806
TRAF1	16.4191	0.23178	0.115202	2.01194	0.0442261	0.254806
RPL41	1389.85	0.185678	0.0922886	2.01192	0.0442279	0.254806
HLA-F-AS1	7.50673	0.312039	0.155261	2.00977	0.0444553	0.255526
AC021683.5	3.77984	0.51557	0.256642	2.00891	0.0445465	0.255526
ITGB3BP	18.4077	0.236171	0.117594	2.00836	0.0446049	0.255526
ARHGDIA	64.9261	0.0968676	0.0482671	2.00691	0.0447594	0.25625
COMMD1	23.6641	0.165884	0.0826778	2.00639	0.0448147	0.256405
LMO4	7.95216	0.278322	0.138817	2.00495	0.0449687	0.256803
TRGV10	8.31989	0.380488	0.189993	2.00264	0.0452163	0.25736
TRAPPC4	15.2949	0.207332	0.103539	2.00246	0.0452355	0.25736
NUDT16	5.65466	0.332259	0.16601	2.00143	0.0453456	0.257777
UQCRFS1	79.4837	0.0896255	0.0448147	1.99991	0.0455098	0.258251
ATP6V0B	36.5239	0.136317	0.0682458	1.99744	0.0457771	0.259148
NDUFS2	38.1887	0.13356	0.0668887	1.99674	0.0458532	0.259418
CIB1	107.696	0.117138	0.0586801	1.99621	0.0459107	0.259582
RPP25L	9.81588	0.262285	0.131638	1.99246	0.0463202	0.260927
NAAA	32.169	0.188482	0.0946294	1.99179	0.0463944	0.260947
REX1BD	120.726	0.100635	0.0505645	1.99023	0.0465654	0.261179
SIVA1	60.829	0.110518	0.0556113	1.98733	0.0468859	0.262146
ANXA7	43.3088	0.125632	0.0632237	1.98711	0.0469103	0.262146
PMPCA	16.8136	0.187173	0.0942861	1.98517	0.0471261	0.262708
HTATIP2	16.9146	0.192713	0.0971619	1.98342	0.0473208	0.263632
NUDT18	6.67076	0.317908	0.160453	1.98132	0.0475549	0.264775
DBP	19.5305	0.20208	0.102113	1.97898	0.047818	0.265301
PFDN5	990.141	0.0655113	0.0331044	1.97893	0.047824	0.265301
ALDH16A1	9.31457	0.237582	0.120278	1.97527	0.0482371	0.266605
S100A9	8.97993	0.382454	0.193708	1.97439	0.0483376	0.266657
KLHDC7B	5.27247	0.309348	0.156697	1.97418	0.0483609	0.266657
PES1	11.3911	0.211081	0.106977	1.97315	0.0484787	0.266823
PSMC2	16.3125	0.185412	0.0939943	1.97259	0.0485424	0.267013
MICOS10	106.809	0.106702	0.0541028	1.97221	0.0485852	0.26705
C12orf76	19.1972	0.168593	0.0855219	1.97134	0.0486853	0.267315
COPZ1	26.6755	0.147291	0.0747987	1.96916	0.0489346	0.268257
CMC2	20.092	0.198888	0.101219	1.96493	0.0494227	0.269995
AL034550.2	6.89842	0.328269	0.167077	1.96478	0.0494399	0.269995
ITGB1	12.2825	0.237998	0.121181	1.96399	0.0495314	0.270333
PSMG4	34.9521	0.138003	0.0703479	1.96173	0.0497943	0.271245
LINC01215	14.3046	0.226749	0.115721	1.95944	0.0500613	0.272085
PSMB5	17.182	0.200341	0.102349	1.95742	0.0502982	0.273048
ARMCX5-GPRASP2	3.89313	0.38059	0.194703	1.95472	0.0506164	0.273472
ALG8	11.4159	0.225412	0.115407	1.9532	0.0507965	0.274121
RUFY3	8.29483	0.293128	0.150101	1.95288	0.050834	0.274161
LINC00243	9.96649	0.283444	0.14524	1.95156	0.0509906	0.274411
NCR3	15.4048	0.276494	0.141685	1.95147	0.0510007	0.274411
FGD3	53.5731	0.113617	0.0583164	1.94828	0.0513816	0.275943
COMMD8	18.3561	0.19604	0.100633	1.94807	0.0514065	0.275943
VKORC1L1	3.90528	0.360053	0.185022	1.946	0.0516545	0.276429
AL365295.1	4.78598	0.417367	0.214802	1.94303	0.0520121	0.277885
EOGT	3.79505	0.381147	0.196401	1.94066	0.0522997	0.278606
COPS7A	11.8937	0.217842	0.112371	1.93859	0.0525516	0.2794
EGLN2	30.928	0.151833	0.0783278	1.93843	0.0525714	0.2794
MCTS1	29.1619	0.163518	0.0843793	1.93789	0.0526363	0.279573
KRCC1	21.9902	0.155198	0.0800957	1.93766	0.0526651	0.279573
RPL36	2399.97	0.130695	0.0675476	1.93486	0.0530077	0.280895
RABL2B	17.0375	0.197635	0.102202	1.93377	0.0531412	0.280955
PFDN6	26.6119	0.17192	0.0891076	1.92935	0.0536877	0.282844
RPL10	10269.9	0.0416181	0.0215736	1.92912	0.0537156	0.282844
KRT10	145.899	0.0990476	0.05138	1.92775	0.0538867	0.283254
ISCU	112.675	0.0913142	0.0473996	1.92648	0.0540449	0.283792
AP003717.4	4.27958	0.391075	0.203005	1.92643	0.0540511	0.283792
PI4KB	16.3119	0.184619	0.0958574	1.92598	0.0541073	0.283813
C4orf3	111.408	0.0919046	0.0477266	1.92565	0.0541485	0.283813
TOR2A	5.72158	0.295954	0.153772	1.92463	0.0542759	0.284154
CXorf38	14.2505	0.218261	0.113486	1.92324	0.0544504	0.284811
NDUFB10	71.7882	0.12164	0.0632523	1.92309	0.0544682	0.284811
RBM4B	6.33896	0.276919	0.14408	1.92198	0.0546086	0.285064
NPEPL1	6.42311	0.286868	0.149266	1.92186	0.0546234	0.285064
PHF19	5.78287	0.295567	0.154195	1.91684	0.0552578	0.286499
ICAM3	91.3665	0.118096	0.0616414	1.91586	0.0553826	0.286766
AC243960.1	110.054	0.164959	0.0861067	1.91575	0.055397	0.286766
VPS29	50.7007	0.118245	0.0617243	1.9157	0.0554036	0.286766
MAEA	16.8393	0.18735	0.0978686	1.9143	0.0555813	0.287034
TSPAN31	8.36534	0.250798	0.131114	1.91283	0.0557704	0.287197
TRMT2A	14.1182	0.186501	0.0975942	1.91098	0.0560069	0.287441
SAMM50	18.4363	0.177314	0.09284	1.90989	0.0561479	0.287679
ATP5PF	120.538	0.0954577	0.0500554	1.90704	0.0565153	0.288376
FBXO3	21.7459	0.155555	0.081582	1.90673	0.0565556	0.288376
NAXD	6.28984	0.2774	0.145546	1.90593	0.0566598	0.288376
STAMBPL1	10.7179	0.234757	0.123222	1.90516	0.0567593	0.288376
AC097382.3	4.87489	0.327597	0.172001	1.90462	0.0568296	0.288399
NMRAL1	20.5872	0.169749	0.0891349	1.9044	0.0568576	0.288399
LDAH	7.84221	0.281093	0.14769	1.90326	0.0570061	0.288529
TBCD	12.2616	0.231037	0.121392	1.90324	0.0570097	0.288529
APRT	207.753	0.0778388	0.0409214	1.90215	0.0571514	0.288925
POU2F2	21.4722	0.162694	0.0856179	1.90024	0.0574023	0.290032
CDKN2AIPNL	14.4494	0.179787	0.0947249	1.89799	0.0576968	0.291198
HIGD1A	22.9251	0.168192	0.0886723	1.89678	0.0578564	0.291673
NDUFA12	78.0372	0.13845	0.0730104	1.89631	0.0579197	0.291673
ANXA11	91.3814	0.100197	0.0528782	1.89487	0.0581097	0.291673
HIST1H1E	147.96	0.159657	0.0842791	1.89438	0.0581747	0.291673
RBIS	102.261	0.118895	0.0627741	1.89401	0.0582238	0.291673
PSMB6	44.6498	0.120019	0.063382	1.89359	0.0582796	0.291673
POLR2I	43.5837	0.150409	0.0794354	1.89348	0.0582943	0.291673
SSB	72.0359	0.0990178	0.0523154	1.89271	0.0583968	0.291884
ELK3	11.0552	0.213917	0.113027	1.89262	0.0584088	0.291884
TRAV23DV6	6.3726	0.404696	0.213981	1.89128	0.0585874	0.292616
TRAV41	5.90649	0.368428	0.194873	1.8906	0.0586772	0.292744
TMEM209	15.2167	0.193144	0.102247	1.88899	0.0588932	0.293094
MLH1	10.3832	0.226507	0.120028	1.88712	0.0591445	0.293256
MESD	29.2766	0.153509	0.0813472	1.88708	0.0591492	0.293256
MUS81	10.5385	0.221759	0.117525	1.88692	0.0591717	0.293256
CD79A	22.2105	0.221277	0.117359	1.88547	0.0593669	0.293362
PCBD2	10.8503	0.269533	0.142958	1.88539	0.0593766	0.293362
ARHGDIB	675.548	0.0501036	0.026575	1.88537	0.0593801	0.293362
RTRAF	93.8662	0.0811471	0.0430593	1.88454	0.0594917	0.293754
RBCK1	35.6504	0.13471	0.0715232	1.88344	0.0596411	0.294333
CDC42EP3	20.9114	0.202743	0.107661	1.88316	0.0596783	0.294357
COX5A	84.121	0.0875729	0.0465441	1.8815	0.0599035	0.294989
PARK7	105.168	0.0878469	0.046727	1.88	0.0601077	0.295703
SMIM29	13.077	0.203168	0.10807	1.87996	0.0601132	0.295703
MT1F	37.2714	0.22901	0.121847	1.87948	0.0601785	0.295805
AC103563.7	21.0531	0.351033	0.186786	1.87933	0.0601989	0.295805
POLD4	81.972	0.0893483	0.0475679	1.87833	0.0603358	0.296158
HYI	4.82659	0.359383	0.191588	1.87582	0.0606803	0.297529
DDX24	153.805	0.0860352	0.0458843	1.87505	0.0607859	0.297565
NIF3L1	8.91361	0.250996	0.133866	1.87499	0.0607944	0.297565
COMMD2	23.6332	0.158974	0.0848559	1.87346	0.0610045	0.297704
MAP3K1	16.8622	0.232037	0.123873	1.87319	0.0610425	0.297704
NDUFS8	63.1886	0.100623	0.0537341	1.8726	0.0611236	0.297708
TBCA	166.86	0.0864363	0.0461615	1.87247	0.0611411	0.297708
PEBP1	131.206	0.076643	0.0410285	1.86804	0.0617561	0.299583
LIMD2	393.382	0.0756337	0.040499	1.86754	0.0618258	0.299602
PTPN2	36.2752	0.126906	0.0679622	1.8673	0.0618598	0.299608
LINC02273	20.0916	0.300057	0.160827	1.86571	0.0620818	0.300205
GAS5	544.253	0.0757791	0.0406434	1.86449	0.0622534	0.300716
TTC12	8.2577	0.276623	0.148629	1.86116	0.0627213	0.302187
TRBV7-6	21.6441	0.308834	0.165958	1.86092	0.0627552	0.302187
GEMIN7	6.32636	0.320174	0.172052	1.86091	0.0627568	0.302187
NDUFB4	101.623	0.100805	0.0542476	1.85823	0.0631358	0.303531
MZT1	21.2444	0.167301	0.0900504	1.85786	0.0631891	0.303627
CACNA1C-AS1	5.59914	0.294384	0.15851	1.85719	0.0632845	0.303925
RPLP1	8869.83	0.0714583	0.0384934	1.85638	0.0633996	0.304249
MRPS31	34.0297	0.195617	0.105393	1.85609	0.0634414	0.304249
MRPS33	31.1398	0.150753	0.0812762	1.85482	0.0636213	0.304352
EXOSC2	7.37048	0.246723	0.133195	1.85234	0.0639767	0.30548
TRBV25-1	6.28715	0.54863	0.296446	1.85069	0.0642142	0.306134
DMTN	5.07218	0.320779	0.173431	1.84961	0.0643698	0.306235
NIPAL3	25.9269	0.14161	0.0765802	1.84917	0.0644331	0.306377
UQCR10	134.09	0.11302	0.0611438	1.84843	0.0645402	0.306564
NPC2	39.0601	0.138599	0.0749911	1.8482	0.0645733	0.306564
PLSCR1	8.49683	0.245891	0.133117	1.84718	0.0647206	0.307103
UBA52	1502.94	0.0628822	0.0340644	1.84598	0.0648947	0.307424
YIF1B	17.152	0.182482	0.0988987	1.84514	0.0650165	0.307424
CBX5	23.3218	0.159194	0.0863107	1.84444	0.0651198	0.307424
HACD4	36.2721	0.156403	0.0848099	1.84416	0.0651602	0.307424
EEF1AKMT1	8.55772	0.259365	0.140657	1.84396	0.0651897	0.307424
TRBC2	205.533	0.108246	0.0587068	1.84385	0.0652049	0.307424
HDAC6	5.2901	0.301045	0.163316	1.84333	0.0652815	0.307424
GDI1	26.5087	0.13569	0.0736132	1.84328	0.0652882	0.307424
ANP32A	65.1746	0.0958614	0.0520437	1.84194	0.0654837	0.308158
NPRL2	17.0735	0.165796	0.0901289	1.83954	0.0658352	0.308906
GNPNAT1	7.85945	0.255705	0.139025	1.83928	0.0658743	0.308906
BST2	59.1713	0.146215	0.0795271	1.83855	0.0659812	0.308906
PPHLN1	52.8828	0.11003	0.0599019	1.83683	0.0662347	0.309265
AC012360.3	4.20881	0.339239	0.184699	1.83671	0.0662527	0.309265
ITM2B	583.792	0.0619216	0.0337152	1.83661	0.0662679	0.309265
RPS7	3305.35	0.0584998	0.0318633	1.83596	0.0663631	0.309265
MYBL1	3.91995	0.388027	0.211432	1.83523	0.0664713	0.309611
SETD9	4.20065	0.355536	0.193817	1.83439	0.0665958	0.309874
PHKA2	4.64327	0.332021	0.181129	1.83306	0.0667929	0.310633
TCEAL4	15.3362	0.237375	0.129527	1.83262	0.0668584	0.310779
XRCC6	93.5621	0.0840622	0.0458855	1.832	0.0669512	0.310993
C15orf41	6.01335	0.297667	0.162495	1.83186	0.0669725	0.310993
UFSP2	14.4611	0.192129	0.105075	1.82851	0.0674738	0.312973
METTL21A	16.3289	0.168551	0.092189	1.82832	0.067502	0.312973
ACTR10	27.9013	0.135787	0.0743282	1.82685	0.0677218	0.313283
PSMC4	20.9936	0.162458	0.0889617	1.82616	0.0678267	0.313283
TNFRSF1B	5.5357	0.313027	0.171466	1.82559	0.0679121	0.313283
TNFSF12	25.2937	0.146091	0.0800625	1.82471	0.068045	0.313427
VOPP1	29.8926	0.193811	0.106278	1.82363	0.0682085	0.313804
TFPT	13.1385	0.189963	0.104187	1.82329	0.0682598	0.313804
ZNF226	9.97084	0.215989	0.118464	1.82325	0.068266	0.313804
NPRL3	9.13576	0.230244	0.126324	1.82265	0.0683563	0.313902
NME2	254.388	0.0881344	0.0484084	1.82064	0.0686615	0.314941
FLT3LG	178.339	0.0703047	0.0386506	1.81898	0.0689139	0.315351
TAF6	14.4211	0.1791	0.0984755	1.81872	0.0689538	0.315375
MT-ND3	903.132	0.21156	0.116354	1.81824	0.0690278	0.315398
ANXA6	76.3657	0.119629	0.0659073	1.81511	0.0695064	0.317115
TRAV1-1	9.822	0.357152	0.197083	1.81219	0.0699567	0.318426
SMIM12	14.7244	0.173404	0.0957221	1.81154	0.0700573	0.318665
TMA16	11.8487	0.21501	0.118941	1.80771	0.0706519	0.32057
H2AFZ	103.359	0.0818403	0.0452842	1.80726	0.070722	0.320728
GPALPP1	12.9281	0.191103	0.105761	1.80694	0.070772	0.320796
RPL35A	3589.49	0.0839985	0.0464934	1.80668	0.0708128	0.320821
USP30-AS1	4.47731	0.315675	0.174755	1.80639	0.0708577	0.320865
CCDC107	21.8718	0.150157	0.0831457	1.80595	0.0709261	0.320947
ERP29	174.438	0.0751774	0.0418175	1.79775	0.0722166	0.323834
ESD	54.1051	0.109106	0.0606923	1.79769	0.0722266	0.323834
NME3	76.0047	0.0953786	0.0530746	1.79707	0.0723247	0.323834
BAG2	7.99432	0.232398	0.129378	1.79627	0.0724511	0.323854
EIF2B4	10.5294	0.195242	0.108703	1.79611	0.0724766	0.323854
RPS27	5115.46	0.163648	0.0912186	1.79402	0.0728096	0.324865
MDH1	44.9456	0.124461	0.0693993	1.7934	0.0729085	0.325147
EIF3K	417.841	0.0543746	0.0303403	1.79216	0.0731076	0.325716
SSBP1	98.5325	0.0896357	0.050027	1.79175	0.0731734	0.32585
HSD17B8	21.2753	0.157098	0.0877361	1.79057	0.0733619	0.32653
C11orf98	32.1563	0.161378	0.0903034	1.78706	0.0739273	0.328086
BEX2	45.103	0.134294	0.0753123	1.78316	0.0745602	0.329676
CAST	60.5789	0.126646	0.0710395	1.78275	0.074627	0.329676
MED29	14.7683	0.176378	0.0989427	1.78263	0.0746471	0.329676
SHKBP1	21.9441	0.152349	0.0855193	1.78146	0.0748372	0.330037
ALG6	8.9105	0.221464	0.124482	1.77909	0.0752247	0.331105
HDHD5	13.1368	0.180165	0.101306	1.77842	0.0753344	0.33121
TYW3	21.4892	0.146523	0.0824611	1.77687	0.0755892	0.33121
TNFRSF25	22.7723	0.160569	0.0903849	1.7765	0.075651	0.33121
GIMAP2	45.4502	0.12408	0.0698591	1.77615	0.0757089	0.33121
PFDN2	38.0214	0.135042	0.0760474	1.77577	0.0757713	0.33121
KEAP1	5.12294	0.29082	0.163841	1.77501	0.0758961	0.33121
CYB561D1	6.67343	0.252005	0.141976	1.77499	0.0758995	0.33121
PRPF6	50.7708	0.130448	0.073493	1.77497	0.0759023	0.33121
SEL1L3	11.4195	0.202329	0.114067	1.77377	0.0761008	0.331844
MRPL34	46.0643	0.121847	0.0688359	1.7701	0.0767103	0.333262
RPUSD3	15.9549	0.185455	0.104771	1.77009	0.0767121	0.333262
CDC37L1-DT	3.92485	0.337062	0.190616	1.76828	0.0770146	0.333669
ZMAT2	38.844	0.121497	0.0687321	1.76768	0.0771136	0.333781
MYDGF	29.8498	0.123461	0.06989	1.76651	0.0773109	0.334369
PTP4A3	9.29709	0.225571	0.127701	1.7664	0.077328	0.334369
LAMTOR2	23.212	0.149085	0.0844339	1.76571	0.0774452	0.334581
ALOX5AP	37.6399	0.186606	0.105805	1.76368	0.0777853	0.335167
PDF	5.37685	0.286934	0.16271	1.76347	0.0778205	0.335167
C11orf71	7.7095	0.229458	0.130263	1.7615	0.0781536	0.336208
RPL11	6007.88	0.048228	0.0273826	1.76126	0.0781937	0.336222
ZNF337-AS1	5.10733	0.3071	0.174407	1.76083	0.078268	0.336383
LYSMD2	21.6841	0.181693	0.103312	1.75869	0.0786297	0.337668
MYB	5.4311	0.30137	0.17147	1.75757	0.078821	0.338122
SLBP	22.7588	0.142061	0.0808787	1.75647	0.0790077	0.338604
SEC13	23.0324	0.140829	0.0802052	1.75586	0.079113	0.338853
CACYBP	48.1932	0.109012	0.062153	1.75394	0.0794413	0.339159
RRP36	17.4966	0.217013	0.123739	1.75379	0.0794667	0.339159
RPL14	3509.66	0.0521753	0.0297503	1.75377	0.0794692	0.339159
COX6C	291.174	0.0962474	0.0548807	1.75376	0.0794719	0.339159
ENOX2	11.8156	0.211194	0.120554	1.75186	0.0797971	0.339727
SUMO1	57.494	0.0967073	0.0552078	1.75169	0.0798263	0.339727
CD2	105.543	0.107982	0.0617037	1.75001	0.0801162	0.340225
CFDP1	28.6299	0.122578	0.070059	1.74964	0.0801796	0.340225
VPS11	6.38099	0.259232	0.148185	1.74937	0.0802263	0.340225
SARM1	7.83626	0.24887	0.142288	1.74906	0.0802801	0.340225
RUVBL2	14.2365	0.171851	0.0982656	1.74884	0.0803184	0.340225
SPATC1L	13.2433	0.344078	0.196804	1.74833	0.0804073	0.340331
FUOM	9.56492	0.218687	0.125131	1.74767	0.0805216	0.340565
NOL12	16.2941	0.179904	0.103061	1.74561	0.0808783	0.341196
GRHPR	19.7511	0.181349	0.103903	1.74536	0.0809218	0.341196
CYB5R1	13.2284	0.190878	0.109471	1.74364	0.0812216	0.341828
RPS29	1230.92	0.22942	0.131894	1.73943	0.0819595	0.343839
SNAPIN	14.7153	0.18665	0.107307	1.73941	0.0819634	0.343839
PYM1	21.7011	0.138747	0.079797	1.73876	0.0820777	0.34416
BNIP3	31.0626	0.122007	0.0702261	1.73735	0.0823254	0.344882
LIPT1	6.91707	0.255688	0.147193	1.7371	0.0823696	0.344908
OSBPL10	5.50916	0.328424	0.189113	1.73665	0.0824482	0.344961
EID2	9.3869	0.292652	0.168553	1.73626	0.082517	0.344961
ZNHIT2	6.36378	0.295527	0.170262	1.73571	0.0826147	0.344961
RPP21	42.0795	0.113198	0.0652241	1.73553	0.082647	0.344961
OXSM	5.88496	0.265119	0.152824	1.7348	0.082777	0.345055
NAA20	28.7735	0.133265	0.0768987	1.73299	0.0830976	0.345892
TES	45.2174	0.121315	0.0700678	1.7314	0.0833812	0.346914
AP1S1	6.47327	0.256049	0.148018	1.72985	0.0836573	0.34732
AC073332.1	10.4631	0.265715	0.153612	1.72978	0.0836691	0.34732
KDELR2	26.4891	0.149654	0.0865544	1.72902	0.0838051	0.347568
SVIP	66.4649	0.0900266	0.0520901	1.72828	0.0839373	0.3478
SNRPG	76.7242	0.119704	0.0692905	1.72756	0.0840669	0.347962
SARS	29.8526	0.130429	0.0755092	1.72732	0.0841099	0.347962
RNF141	9.53188	0.211207	0.122282	1.72721	0.0841298	0.347962
FDFT1	39.9763	0.169766	0.0984705	1.72403	0.0847019	0.34862
UMAD1	33.6785	0.156444	0.0907808	1.72331	0.084832	0.348813
ECI1	11.3024	0.203507	0.118253	1.72094	0.085261	0.349631
BUB3	70.5321	0.0969643	0.056417	1.71871	0.0856675	0.350825
SCAF1	8.3008	0.229573	0.133613	1.7182	0.0857608	0.350994
ABCC5	5.28931	0.273387	0.159144	1.71786	0.0858226	0.350994
FLOT1	29.3013	0.150834	0.0878331	1.71728	0.0859273	0.350994
RNF130	17.8443	0.168071	0.0978744	1.71722	0.0859396	0.350994
PIM2	69.2281	0.132865	0.0775076	1.71422	0.086489	0.352089
RPS20	763.373	0.0715118	0.0417256	1.71386	0.0865551	0.352089
TRIM34	5.59969	0.266722	0.155687	1.71319	0.0866776	0.352209
SDAD1	43.2229	0.10409	0.0607624	1.71306	0.0867015	0.352209
FBXL6	6.60002	0.261682	0.152768	1.71293	0.0867246	0.352209
ANKRD12	149.658	0.0992023	0.0579344	1.71232	0.0868378	0.352296
RPL8	2840.64	0.0770075	0.0449898	1.71167	0.0869578	0.352426
COX7C	655.877	0.101812	0.0594882	1.71146	0.0869968	0.352426
SMUG1	4.35029	0.323374	0.188963	1.71131	0.0870246	0.352426
FUNDC2	42.8657	0.100123	0.0585415	1.71029	0.087213	0.352879
TACO1	8.40317	0.231174	0.13517	1.71025	0.0872204	0.352879
EED	8.51328	0.221065	0.129273	1.71007	0.0872525	0.352879
TSTD2	10.0499	0.209392	0.12259	1.70807	0.0876231	0.353499
ENDOG	7.15718	0.253006	0.148131	1.70799	0.0876384	0.353499
AC009041.1	4.73449	0.317012	0.18572	1.70694	0.0878339	0.354131
CHST12	8.08572	0.222606	0.130458	1.70634	0.0879441	0.354262
AC018816.1	4.85177	0.382507	0.22434	1.70503	0.0881886	0.354875
H3F3A	419.489	0.0597686	0.0350569	1.7049	0.0882129	0.354875
RUNX3	35.2689	0.16527	0.0969722	1.7043	0.0883249	0.354891
CBR1	13.3183	0.233588	0.137084	1.70398	0.0883853	0.354891
TMEM165	22.1191	0.136347	0.0800268	1.70376	0.0884251	0.354891
DHRS4L2	7.65306	0.347356	0.203903	1.70354	0.0884672	0.354891
PCED1B-AS1	540.116	0.0697401	0.0409412	1.70342	0.0884892	0.354891
MVP	30.7865	0.139121	0.0817626	1.70152	0.0888455	0.355781
SH3BGRL2	5.13884	0.500717	0.294519	1.70012	0.0891083	0.356456
SMIM20	29.1175	0.134772	0.0792733	1.70009	0.0891139	0.356456
MT-ND2	629.607	0.147548	0.0868178	1.69951	0.0892224	0.356647
MTG2	8.36308	0.21506	0.126654	1.69801	0.0895053	0.357358
GORAB	5.77567	0.275624	0.162377	1.69744	0.0896139	0.357358
TMEM219	59.3633	0.0876277	0.0516726	1.69582	0.0899191	0.358066
PRF1	7.74577	0.245054	0.144593	1.69479	0.0901148	0.358572
GPS2	65.506	0.0894889	0.0528359	1.69371	0.0903195	0.359124
VAMP8	92.4533	0.0959092	0.0566288	1.69365	0.0903323	0.359124
MRPL22	19.8828	0.149271	0.0882175	1.69208	0.0906315	0.359937
IL23A	6.92535	0.249969	0.147765	1.69167	0.0907093	0.359937
ZNF169	7.22134	0.266613	0.157635	1.69133	0.0907735	0.359937
RPL35	1406.86	0.07487	0.0442822	1.69075	0.090885	0.360222
GEMIN8	5.77133	0.259669	0.153663	1.68986	0.0910546	0.360424
ZNF181	7.39663	0.223807	0.132523	1.68881	0.0912553	0.361062
SSR4	189.629	0.0609347	0.036086	1.6886	0.0912966	0.361069
AGPAT3	10.7452	0.214016	0.126764	1.6883	0.0913529	0.361135
THG1L	10.6153	0.210222	0.124536	1.68804	0.091404	0.36118
SBNO1-AS1	4.32114	0.400104	0.237103	1.68747	0.0915135	0.36133
GABARAP	196.654	0.0617626	0.0366128	1.68691	0.0916202	0.361446
ZC3H4	9.15606	0.211086	0.125165	1.68647	0.0917053	0.361546
ARRDC3-AS1	4.43344	0.414068	0.245546	1.68631	0.0917356	0.361546
TMEM126A	22.9473	0.143802	0.0852949	1.68594	0.091808	0.361546
GSTO1	31.9475	0.134391	0.0797524	1.68511	0.0919677	0.36184
SP140	18.6227	0.23743	0.140923	1.68482	0.0920237	0.361904
PPP4C	40.9846	0.11506	0.0683447	1.68353	0.0922729	0.362481
FRG1	27.899	0.1193	0.0709019	1.68261	0.0924506	0.362957
ENTPD3-AS1	6.39078	0.256504	0.152465	1.68238	0.092496	0.362979
ACTR6	24.6018	0.144195	0.0857239	1.68209	0.0925514	0.363029
PDZD11	7.00414	0.234419	0.139633	1.67883	0.0931861	0.364746
BCL2L1	7.13157	0.244539	0.145703	1.67834	0.0932812	0.364828
VAMP5	49.9755	0.137286	0.0818003	1.67831	0.0932873	0.364828
AP1M1	48.555	0.125549	0.074883	1.6766	0.0936205	0.365616
SON	238.028	0.0921304	0.0549971	1.67518	0.093898	0.365805
TRIM35	5.99069	0.251201	0.14998	1.6749	0.0939534	0.365821
VDAC3	35.1866	0.114397	0.0683078	1.67472	0.0939887	0.365821
CCL5	5.5936	0.414582	0.247578	1.67455	0.0940224	0.365821
AC008105.3	50.4049	0.141497	0.0845739	1.67306	0.0943154	0.36647
NDUFA3	86.3526	0.165144	0.0988027	1.67145	0.0946333	0.367102
DMAC2	8.49492	0.210409	0.126136	1.66811	0.0952943	0.368881
ATF1	20.4839	0.149308	0.0895609	1.66711	0.095493	0.369337
MAP3K5	8.34136	0.288881	0.173338	1.66657	0.0955994	0.36955
FAM117A	33.1146	0.174884	0.104971	1.66602	0.0957102	0.36955
NUBP1	8.70239	0.202416	0.121521	1.66568	0.095777	0.369555
GSDMD	28.6656	0.145749	0.0875287	1.66516	0.0958806	0.369555
DPY30	32.9309	0.12075	0.0725315	1.66479	0.0959545	0.369555
POLR3K	9.9831	0.217224	0.130507	1.66446	0.0960203	0.369652
SEC61G	103.326	0.131602	0.0790839	1.66408	0.0960972	0.369792
PTPN7	13.7161	0.195629	0.117581	1.66378	0.0961573	0.369867
TRBV6-2	21.8453	0.324263	0.19496	1.66323	0.0962669	0.369976
USB1	9.98228	0.217558	0.130894	1.6621	0.0964929	0.370533
SRP14	310.033	0.0562404	0.0338479	1.66156	0.096601	0.370568
NR2C2AP	13.3777	0.16947	0.102227	1.65779	0.0973596	0.372137
SSR2	243.482	0.0540642	0.0326488	1.65593	0.0977357	0.372797
MRPL11	33.7423	0.109282	0.0659945	1.65593	0.0977366	0.372797
GTF3A	156.937	0.0671538	0.0405816	1.65478	0.0979685	0.373369
RPS14	6439.63	0.0451241	0.0272844	1.65384	0.0981591	0.373939
RABL6	22.5882	0.13968	0.084543	1.65217	0.0984989	0.374303
ATP5MPL	110.473	0.120762	0.0731182	1.6516	0.0986163	0.374303
TFG	16.0818	0.170357	0.103191	1.65089	0.098762	0.37436
CCDC47	13.9802	0.175433	0.106302	1.65032	0.0988782	0.3745
DERA	8.30971	0.214368	0.129896	1.6503	0.0988811	0.3745
TMEM127	7.7602	0.217187	0.131712	1.64896	0.0991563	0.374862
RNF185	6.11993	0.246386	0.149812	1.64463	0.100045	0.376772
ZNF217	38.0913	0.11807	0.0718093	1.64422	0.100131	0.376772
MRNIP	11.5632	0.238058	0.144791	1.64415	0.100144	0.376772
RANBP1	45.9767	0.100003	0.0609125	1.64174	0.100644	0.37759
TAGLN2	219.262	0.0931289	0.0567335	1.64151	0.100691	0.37759
YIPF3	19.1952	0.147872	0.0902126	1.63915	0.101182	0.379062
ABHD3	13.3838	0.175347	0.106988	1.63894	0.101225	0.379062
ACO1	5.31871	0.279119	0.170484	1.63721	0.101587	0.379701
ZNF19	4.05433	0.304692	0.186206	1.63631	0.101774	0.38009
TPRA1	8.07589	0.221589	0.135497	1.63538	0.10197	0.380396
ATP8A2	3.85346	0.343182	0.209856	1.63532	0.101981	0.380396
M6PR	54.6268	0.127421	0.0780607	1.63233	0.102609	0.38232
LAPTM4B	5.01432	0.350751	0.215075	1.63084	0.102925	0.382821
COA6	13.4813	0.180633	0.110813	1.63007	0.103087	0.382954
RTCB	19.788	0.149722	0.0918783	1.62956	0.103194	0.383194
ST6GALNAC4	8.97337	0.209863	0.128806	1.6293	0.10325	0.383248
STMN1	48.0458	0.13168	0.0808872	1.62795	0.103536	0.383798
CASP4	35.1308	0.124697	0.0766255	1.62735	0.103662	0.383806
PWP1	32.9936	0.112759	0.0692956	1.62722	0.10369	0.383806
RNASET2	62.2626	0.193201	0.118789	1.62642	0.103859	0.383947
DCTN5	6.92741	0.221818	0.136411	1.6261	0.103929	0.38401
HEXB	15.5701	0.163788	0.100746	1.62575	0.104003	0.38401
ZNF211	5.24476	0.253215	0.155799	1.62527	0.104105	0.384221
AFAP1	4.46459	0.401262	0.247489	1.62134	0.104946	0.385657
TRIM14	16.5516	0.151788	0.0937157	1.61967	0.105304	0.386461
SHMT2	12.3764	0.176109	0.108786	1.61886	0.105478	0.38664
MRPS16	23.1006	0.134775	0.0832979	1.61799	0.105666	0.38686
EIF3M	125.74	0.0649549	0.0401902	1.61619	0.106054	0.388128
FLI1	54.7362	0.0987886	0.0611749	1.61485	0.106342	0.388714
RPL38	1044.36	0.144545	0.0895997	1.61323	0.106695	0.389692
SLC39A4	10.5198	0.205503	0.127415	1.61286	0.106774	0.389824
AASDHPPT	24.0437	0.143455	0.0889683	1.61242	0.10687	0.389957
ANTKMT	56.8098	0.120178	0.0745927	1.61113	0.107152	0.3904
MT-CO3	2035.37	0.161998	0.100571	1.61078	0.107228	0.3904
SCP2	42.7321	0.0988719	0.0614123	1.60997	0.107405	0.390536
LTA	16.045	0.179017	0.111253	1.60909	0.107597	0.390757
TPD52	15.7227	0.215329	0.133834	1.60893	0.107632	0.390757
GATA3	26.0049	0.138736	0.0862439	1.60865	0.107694	0.390757
MAD2L1	10.5568	0.206223	0.12822	1.60835	0.107758	0.390757
ATP5MD	113.198	0.142442	0.0885994	1.60771	0.107898	0.390757
HLA-DPA1	15.8519	0.254887	0.158545	1.60766	0.107909	0.390757
POP4	13.8633	0.176382	0.109938	1.60437	0.108632	0.391851
EVA1C	7.54388	0.233065	0.145294	1.6041	0.108692	0.391851
LIPE-AS1	4.84617	0.312114	0.194856	1.60177	0.109207	0.392934
ARL3	7.8595	0.22267	0.139105	1.60073	0.109437	0.393248
ATP6V1E2	6.21712	0.247802	0.154847	1.6003	0.109531	0.393385
TRBV12-3	16.3844	0.326997	0.204352	1.60017	0.109561	0.393385
IQGAP2	43.3885	0.136717	0.0855659	1.59779	0.110089	0.394969
RGS19	25.8203	0.13623	0.085302	1.59703	0.110259	0.395267
APOLD1	6.1991	0.294466	0.184427	1.59665	0.110344	0.395417
RPARP-AS1	10.0312	0.182942	0.114838	1.59305	0.11115	0.397992
ABCA7	9.65776	0.2077	0.130415	1.59262	0.111246	0.398182
ACAP2	77.9035	0.076011	0.0477452	1.59201	0.111382	0.398234
NT5DC1	29.0144	0.124249	0.0780475	1.59197	0.111392	0.398234
MRPS15	37.841	0.102029	0.0640981	1.59177	0.111436	0.398237
RABEPK	11.8333	0.172516	0.108513	1.58982	0.111876	0.399495
IRAK1BP1	6.80785	0.272661	0.171748	1.58756	0.112386	0.400676
MRPL55	27.2952	0.114352	0.0720468	1.58719	0.112471	0.400676
RPS17	372.319	0.0797919	0.0503213	1.58565	0.112819	0.401447
OGFR	22.2353	0.146934	0.0927311	1.58452	0.113076	0.401704
INTS5	5.17696	0.304319	0.192076	1.58436	0.113111	0.401704
TRBV6-6	16.0423	0.366582	0.231438	1.58394	0.113208	0.401891
MT-ND1	587.328	0.15671	0.0989969	1.58298	0.113426	0.402352
STXBP4	6.94655	0.231009	0.146009	1.58216	0.113614	0.402597
CASP8	48.0937	0.116315	0.0735464	1.58152	0.11376	0.402597
PNPLA6	6.48495	0.230374	0.145718	1.58096	0.113887	0.40289
PDCD4-AS1	22.3766	0.132104	0.083612	1.57996	0.114115	0.403146
UBE2D4	7.5448	0.207291	0.131271	1.57911	0.114311	0.403296
EIF1AX	75.3544	0.130147	0.0824412	1.57867	0.114413	0.403341
ITPR3	7.75681	0.218957	0.138918	1.57616	0.114988	0.404433
PTER	7.86448	0.210712	0.133805	1.57477	0.11531	0.405062
ZSCAN5A	3.76551	0.283046	0.180109	1.57153	0.11606	0.406477
DGAT1	10.3224	0.182813	0.11644	1.57002	0.116411	0.407237
PRDM4	8.08784	0.234867	0.149622	1.56974	0.116476	0.40731
CD99	88.3653	0.158077	0.100725	1.5694	0.116556	0.407431
ABHD16A	10.8893	0.177	0.112869	1.56819	0.116838	0.407515
WDR54	17.8777	0.15836	0.101042	1.56727	0.117052	0.407806
HAX1	50.3481	0.0921329	0.0587878	1.56721	0.117065	0.407806
GLI4	10.409	0.20929	0.133599	1.56655	0.117219	0.408185
STK32C	6.16406	0.283303	0.181016	1.56507	0.117566	0.408926
FXYD7	17.8284	0.178946	0.114411	1.56406	0.117804	0.40944
ARSA	12.7684	0.202188	0.129342	1.5632	0.118005	0.409671
POLDIP2	17.6133	0.138019	0.0883088	1.56291	0.118073	0.40975
GABARAPL2	66.7218	0.0830547	0.0531989	1.56121	0.118474	0.410517
TRAV1-2	12.1587	0.26718	0.171406	1.55876	0.119054	0.412083
UBA3	31.1399	0.124835	0.0801019	1.55846	0.119124	0.412137
ERF	6.67057	0.240794	0.154668	1.55684	0.119508	0.412691
CYB561D2.1	16.2032	0.148004	0.0950929	1.55641	0.11961	0.412765
ETFB	45.5679	0.0926108	0.0595117	1.55618	0.119666	0.412766
WDR91	5.3334	0.258599	0.166494	1.5532	0.120375	0.414742
PPP1R7	36.4457	0.0979625	0.0631139	1.55215	0.120626	0.415096
NSA2	211.985	0.0846566	0.0545459	1.55203	0.120656	0.415096
TOMM6	160.732	0.0625547	0.0403112	1.5518	0.120711	0.415096
DPM2	12.5346	0.163131	0.105156	1.55133	0.120823	0.415187
CCDC115	24.7069	0.12687	0.0818857	1.54935	0.121298	0.415691
YIF1A	16.2956	0.144961	0.0935724	1.54919	0.121336	0.415691
LSM14B	8.46115	0.251099	0.162093	1.54911	0.121356	0.415691
C1orf159	5.40725	0.255206	0.164748	1.54907	0.121365	0.415691
TRIM38	17.4908	0.13774	0.088972	1.54812	0.121592	0.416106
SLC25A28	4.65849	0.274238	0.177276	1.54696	0.121874	0.416913
RPS21	2675.28	0.137844	0.0891742	1.54578	0.122157	0.41741
MKNK2	33.0875	0.143	0.0925282	1.54548	0.122231	0.417425
ACAT1	13.8948	0.209581	0.13565	1.54501	0.122344	0.417425
ARHGAP1	14.5442	0.163387	0.105882	1.5431	0.122806	0.417931
CMC1	16.4293	0.150195	0.0973432	1.54295	0.122843	0.417931
RPL39	4936.44	0.150536	0.097565	1.54293	0.122848	0.417931
MAGOH	59.614	0.0871628	0.0565157	1.54227	0.123007	0.418219
MHENCR	49.4324	0.179226	0.116243	1.54182	0.123118	0.418219
BOLA3	25.4777	0.142049	0.0921334	1.54178	0.123127	0.418219
PGS1	12.9169	0.162951	0.105753	1.54087	0.123349	0.41845
ACTN4	9.4712	0.199601	0.12964	1.53966	0.123644	0.41845
ZNF7	7.45575	0.207054	0.134593	1.53837	0.123958	0.419168
LYZ	7.94047	0.264857	0.17224	1.53772	0.124116	0.419548
GTPBP10	24.1741	0.131204	0.0853382	1.53747	0.124179	0.419606
SLC35E2B	14.4688	0.171995	0.111952	1.53632	0.124459	0.419973
NSUN5	18.763	0.13912	0.0905678	1.53608	0.124518	0.419973
CCDC71	8.67315	0.212343	0.138422	1.53402	0.125024	0.421055
PIN4	25.6281	0.137097	0.0894093	1.53336	0.125187	0.421293
LSM8	68.1782	0.0944022	0.0616031	1.53243	0.125417	0.421756
SYCE1L	7.01345	0.225875	0.147709	1.52919	0.126217	0.423355
JPX	34.24	0.153341	0.100335	1.5283	0.126439	0.423681
SDHAF2	44.5542	0.090414	0.0591695	1.52805	0.1265	0.423681
STXBP2	29.2775	0.117781	0.0770994	1.52765	0.1266	0.423859
TRBV29-1	23.7221	0.276685	0.181618	1.52345	0.127647	0.426313
VPS36	28.9858	0.108187	0.0710174	1.52339	0.12766	0.426313
LAMTOR5	41.5057	0.0977539	0.0641852	1.523	0.127759	0.42633
PIK3R1	69.6587	0.0968738	0.0636562	1.52183	0.128052	0.426995
RPLP2	3654.05	0.0571888	0.0375963	1.52113	0.128228	0.427425
BORCS6	6.87458	0.239348	0.157604	1.51867	0.128846	0.428859
LINC01534	3.99172	0.299483	0.197332	1.51766	0.129099	0.429516
MED16	13.913	0.187983	0.123948	1.51663	0.129359	0.430098
GNAI2	119.122	0.0692874	0.0456946	1.51631	0.12944	0.430208
RNF157	20.3066	0.144611	0.0955759	1.51304	0.130269	0.431547
CCDC25	35.9411	0.115166	0.0761458	1.51243	0.130423	0.431676
WAS	71.0229	0.0764485	0.0507067	1.50766	0.131642	0.434046
RRAS	8.30168	0.238014	0.158024	1.50619	0.132019	0.435008
GPR108	12.1692	0.169578	0.112591	1.50615	0.132029	0.435008
XRCC5	107.479	0.0767976	0.051095	1.50304	0.13283	0.437173
SMAGP	7.60108	0.217923	0.145023	1.50268	0.132922	0.43732
TRBV23-1	5.76972	0.504248	0.335787	1.50169	0.133177	0.437424
TM2D1	20.2958	0.137603	0.0916783	1.50093	0.133374	0.437424
CCDC28A	17.4622	0.1473	0.0981563	1.50067	0.133442	0.437424
ZFPM1	14.418	0.201504	0.134278	1.50065	0.133447	0.437424
CENPX	25.7593	0.110169	0.0734306	1.50031	0.133533	0.437424
SAMD10	4.15652	0.332585	0.221682	1.50028	0.133543	0.437424
HIST3H2A	12.1882	0.274983	0.183327	1.49997	0.133623	0.437424
GNB1L	4.53206	0.272497	0.181738	1.4994	0.13377	0.43774
ATP2B1-AS1	16.3934	0.156982	0.10471	1.49921	0.133819	0.437743
NAALADL1	7.4659	0.205727	0.137518	1.496	0.134654	0.439687
CA5B	32.9646	0.122004	0.0816238	1.49471	0.134991	0.440523
MRPL41	50.5207	0.103255	0.0691515	1.49317	0.135391	0.441147
MKS1	5.37806	0.236646	0.158662	1.49151	0.135828	0.441828
ACVR1B	3.82377	0.265468	0.177993	1.49145	0.135843	0.441828
TTI2	4.55295	0.266639	0.178991	1.48968	0.136308	0.442371
FLYWCH2	16.8087	0.134876	0.0905485	1.48955	0.136343	0.442371
PGM1	9.94544	0.189108	0.126961	1.48949	0.136357	0.442371
TKFC	3.7586	0.27203	0.182645	1.4894	0.136383	0.442371
PCBP1	98.7157	0.143707	0.0965162	1.48894	0.136502	0.442394
RFLNB	9.77754	0.217564	0.146192	1.48821	0.136695	0.442864
AL136038.5	4.93161	0.276521	0.185884	1.4876	0.136856	0.443078
FLNA	63.7514	0.099528	0.0670604	1.48415	0.137768	0.444574
TGFBRAP1	6.88618	0.218654	0.147341	1.484	0.137808	0.444574
AC093512.2	7.87267	0.186315	0.125608	1.48331	0.137993	0.445013
EID1	79.1157	0.0939728	0.0633907	1.48244	0.138223	0.445523
TBPL1	18.1043	0.141357	0.0953722	1.48216	0.138298	0.445523
ZBTB8OS	30.5835	0.11906	0.0803844	1.48113	0.138572	0.445708
YAF2	18.0399	0.150672	0.101746	1.48087	0.138642	0.445708
ZBTB4	20.9495	0.122408	0.0826716	1.48066	0.138697	0.445708
AC016876.1	4.99822	0.251151	0.169944	1.47784	0.139451	0.447405
PEX5	6.27292	0.238323	0.161296	1.47755	0.139528	0.447405
CD74	173.909	0.069377	0.0469892	1.47645	0.139824	0.447405
SSR3	31.3659	0.0992199	0.0672725	1.47489	0.140241	0.447985
FAM13A	3.8791	0.313965	0.213439	1.47098	0.141296	0.449243
SIGIRR	66.9198	0.0825305	0.05611	1.47087	0.141326	0.449243
IMPA1	12.2191	0.179273	0.121906	1.47058	0.141403	0.449243
PITPNA	7.44083	0.220832	0.150245	1.46981	0.141613	0.449243
PLPP6	3.77811	0.293777	0.199908	1.46956	0.141682	0.449243
C5orf63	5.90967	0.242972	0.165352	1.46942	0.141718	0.449243
C16orf91	9.24086	0.178019	0.121364	1.46682	0.142424	0.450696
CNPY2	40.1393	0.0952668	0.0649962	1.46573	0.142722	0.450778
MATK	11.7165	0.197452	0.134716	1.46569	0.142733	0.450778
PHTF2	15.2643	0.173414	0.118318	1.46566	0.142742	0.450778
RPL29	3712.62	0.0432665	0.0295206	1.46564	0.142746	0.450778
AP000977.1	3.78862	0.271509	0.18547	1.4639	0.143221	0.451965
TMEM69	12.4575	0.155505	0.106236	1.46377	0.143257	0.451965
C17orf75	5.68321	0.216573	0.148223	1.46113	0.14398	0.452656
SPTSSA	7.44422	0.198252	0.135806	1.45981	0.144341	0.453147
ITFG2	39.4519	0.0932292	0.0638786	1.45948	0.144434	0.453283
ARRB1	8.28483	0.201436	0.1383	1.45652	0.14525	0.455165
TPD52L2	17.6432	0.13455	0.0923858	1.45639	0.145284	0.455165
TAFA1	9.14543	0.454626	0.312554	1.45455	0.145794	0.4552
CLN5	16.8776	0.145735	0.100282	1.45325	0.146155	0.455899
MEGF9	9.1564	0.189942	0.130747	1.45274	0.146296	0.456059
BLOC1S2	26.015	0.113565	0.0782299	1.45169	0.146589	0.456251
TGS1	31.1762	0.103442	0.0712918	1.45097	0.146789	0.456588
PIGN	9.31831	0.205043	0.141387	1.45022	0.146997	0.457078
TSPAN5	6.13459	0.239527	0.165198	1.44995	0.147074	0.457162
AC136475.5	9.57089	0.355634	0.245415	1.44911	0.147306	0.457573
RNPEP	9.07719	0.17588	0.121543	1.44706	0.147879	0.458708
RPL37	3738.09	0.115188	0.0796402	1.44636	0.148077	0.459028
PGAM5	6.01098	0.212383	0.147009	1.4447	0.148543	0.460161
ELAC1	5.76544	0.225373	0.156153	1.44329	0.14894	0.460607
SMAP1	38.2769	0.10069	0.0698644	1.44122	0.149522	0.46109
ARHGAP5	19.0726	0.145573	0.101015	1.4411	0.149556	0.46109
SLC38A5	4.39522	0.266224	0.184779	1.44077	0.14965	0.46109
SMAD4	24.0885	0.146788	0.101891	1.44063	0.149689	0.46109
MRPL51	42.5804	0.110905	0.077021	1.43993	0.149887	0.461329
ILF3-DT	51.4907	0.126361	0.0877752	1.43959	0.149983	0.461329
MFSD10	20.6884	0.128753	0.0894532	1.43933	0.150057	0.461402
EFHD2	17.2514	0.14306	0.0995896	1.43649	0.150862	0.462942
PGM2	6.21492	0.211092	0.147054	1.43548	0.151151	0.463516
LINC00653	4.8777	0.276753	0.192867	1.43494	0.151304	0.463674
NDUFB5	44.6615	0.0847484	0.0590862	1.43432	0.151481	0.463766
CTBP1	19.5743	0.20574	0.143503	1.4337	0.151657	0.463969
BRCC3	13.4528	0.159717	0.111419	1.43348	0.151721	0.463969
PSMB4	46.5779	0.087764	0.0612613	1.43262	0.151967	0.464456
ZNRD1	31.0928	0.113274	0.0791079	1.43189	0.152175	0.464471
THAP11	37.2328	0.108992	0.0761853	1.43061	0.152541	0.46512
CD2BP2	13.5673	0.142149	0.0994299	1.42964	0.15282	0.465814
BEX5	7.51241	0.216872	0.15174	1.42923	0.152938	0.466019
KXD1	33.97	0.0920342	0.06445	1.42799	0.153294	0.466791
PHB2	99.5154	0.068647	0.0481514	1.42565	0.153969	0.468066
EBNA1BP2	13.988	0.148133	0.103931	1.4253	0.15407	0.468216
PXN-AS1	6.69835	0.19962	0.140467	1.42112	0.155281	0.470602
LINC02062	4.24996	0.285907	0.201236	1.42076	0.155387	0.470602
OSBPL5	5.58711	0.284414	0.200307	1.41989	0.15564	0.470602
RAB11B	44.4873	0.0834445	0.0587683	1.41989	0.15564	0.470602
HOMEZ	5.00999	0.226942	0.159844	1.41978	0.155673	0.470602
RIC3	34.1033	0.131378	0.0925361	1.41975	0.15568	0.470602
LINC01684	5.69254	0.2562	0.180578	1.41878	0.155964	0.471156
AC021028.1	3.92704	0.31661	0.223165	1.41873	0.155979	0.471156
DPH6	18.5684	0.177119	0.124867	1.41846	0.156057	0.471156
COL18A1	12.759	0.316735	0.223709	1.41584	0.156824	0.472274
RPS10	124.026	0.274173	0.193662	1.41573	0.156855	0.472274
SDHAF1	7.72695	0.204544	0.144549	1.41506	0.157052	0.472383
TRAV22	4.43103	0.294894	0.20842	1.4149	0.157098	0.472383
RPS25	3494.26	0.0511979	0.0362245	1.41335	0.157553	0.473244
RPS5	3057.39	0.0514818	0.0364334	1.41304	0.157644	0.473244
RAB4B	22.9908	0.116688	0.0826218	1.41231	0.157858	0.47342
CCDC90B	18.0952	0.132545	0.0939132	1.41136	0.15814	0.473796
MICA	5.88129	0.228204	0.161781	1.41057	0.158371	0.474255
SDHA	32.2065	0.105199	0.074594	1.41029	0.158455	0.474255
SNRPN	95.7122	0.0749136	0.0531253	1.41013	0.158501	0.474255
VPS35	25.4456	0.122566	0.0869915	1.40894	0.158852	0.474992
PRPSAP1	15.7308	0.13608	0.0966336	1.40821	0.159069	0.475121
HEXD	24.5157	0.138251	0.0981833	1.40809	0.159103	0.475121
AK2	27.1148	0.113626	0.0807319	1.40745	0.159293	0.475189
SELENOF	75.4498	0.0635669	0.0452766	1.40397	0.160328	0.476905
SEC11C	29.7169	0.101625	0.0724826	1.40206	0.160898	0.477786
NDUFB9	137.606	0.060883	0.0434283	1.40192	0.160939	0.477786
COPS6	37.7656	0.0916115	0.065386	1.40109	0.161188	0.478216
POLE4	42.7487	0.0922293	0.0658421	1.40076	0.161284	0.478296
ADI1	16.5262	0.129076	0.092228	1.39954	0.161652	0.47897
GTF2H2C	8.45612	0.172093	0.123161	1.3973	0.162323	0.480646
ATP1A1-AS1	6.14067	0.209608	0.150123	1.39624	0.162643	0.480956
NFYC	18.8301	0.121167	0.086896	1.3944	0.163198	0.481602
PSMG2	38.744	0.0965478	0.0692886	1.39342	0.163494	0.482077
NDUFA6	51.35	0.111084	0.0797448	1.393	0.163621	0.482198
ZBTB33	7.07485	0.18358	0.13194	1.39139	0.164107	0.482791
DCTN3	47.0244	0.0824951	0.0593198	1.39068	0.164321	0.482955
NUDT1	20.9668	0.115447	0.0830303	1.39042	0.164402	0.483036
PARP9	9.70822	0.189981	0.136714	1.38962	0.164644	0.483437
MRPS24	54.7233	0.0789466	0.056849	1.38871	0.164922	0.484096
HAUS1	13.3624	0.154678	0.111627	1.38567	0.165847	0.486014
KIF21A	5.65452	0.238511	0.172132	1.38563	0.165859	0.486014
OAZ2	7.65279	0.180202	0.130062	1.38552	0.165895	0.486014
SRP72	53.1109	0.0731419	0.0528012	1.38523	0.165982	0.486113
ADAT1	5.39734	0.221218	0.160031	1.38234	0.166866	0.487034
BCR	6.57206	0.197262	0.142774	1.38164	0.167084	0.487305
GPATCH4	24.8648	0.110797	0.0802204	1.38116	0.16723	0.487331
TRAV21	26.2851	0.183783	0.133192	1.37984	0.167635	0.487528
MLST8	17.1808	0.126763	0.0919199	1.37906	0.167876	0.487638
TMEM126B	19.5406	0.125188	0.0909601	1.3763	0.168729	0.488416
CCDC112	5.47789	0.231549	0.168308	1.37575	0.1689	0.488694
HMGN1	165.202	0.0548532	0.0399027	1.37468	0.169232	0.489191
DYRK4	12.0337	0.169797	0.123702	1.37263	0.169869	0.489466
VKORC1	23.598	0.122778	0.0894576	1.37247	0.169918	0.489466
TKTL1	4.34877	0.244431	0.178123	1.37226	0.169983	0.489499
SMS	16.2615	0.133514	0.0973686	1.37122	0.170305	0.489756
SLC39A8	14.8243	0.147765	0.107784	1.37094	0.170393	0.489756
FCER1G	31.319	0.210187	0.153316	1.37094	0.170394	0.489756
BRAT1	10.7086	0.165412	0.120724	1.37016	0.170636	0.49011
XXYLT1	4.96888	0.224529	0.163908	1.36985	0.170734	0.490115
PUS7L	19.2663	0.119861	0.0875259	1.36944	0.170863	0.490293
ORMDL2	12.5643	0.186113	0.135918	1.36931	0.170904	0.490293
ANAPC5	64.1942	0.0670009	0.0490056	1.36721	0.171559	0.491486
TXNL4A	74.534	0.0682083	0.0498921	1.36712	0.171589	0.491486
MAPKAPK2	6.47403	0.218254	0.159856	1.36532	0.172153	0.492481
TRAV29DV5	21.5435	0.196654	0.144152	1.36421	0.172501	0.49264
PSMG3-AS1	3.87846	0.267145	0.195867	1.36391	0.172596	0.49264
MIR29B2CHG	5.7035	0.217224	0.159301	1.36361	0.172691	0.49264
ATG9B	10.4408	0.177689	0.130309	1.3636	0.172694	0.49264
ERO1A	20.8068	0.119007	0.0873695	1.36211	0.173163	0.49367
PPID	22.0795	0.118485	0.0870142	1.36167	0.173302	0.493883
ZSCAN16-AS1	21.1879	0.137076	0.100743	1.36066	0.173622	0.493883
PLD3	25.7951	0.11174	0.0821253	1.3606	0.17364	0.493883
ATP6AP2	47.8677	0.0802798	0.0590075	1.3605	0.173671	0.493883
HSPBP1	8.94409	0.172541	0.126884	1.35983	0.173882	0.494021
METTL26	70.6939	0.0714858	0.0525817	1.35952	0.173982	0.494029
RHBDD2	24.0906	0.124818	0.0918314	1.35921	0.174079	0.494029
ANAPC16	191.812	0.0533139	0.0392311	1.35897	0.174156	0.494029
VMP1	23.4831	0.12135	0.0893397	1.35829	0.17437	0.494337
TDP2	21.2253	0.111054	0.0817665	1.35818	0.174405	0.494337
PDHB	18.3395	0.139756	0.102943	1.3576	0.174589	0.494489
AL441992.1	9.41748	0.386055	0.284459	1.35715	0.174732	0.49474
CDK6	31.82	0.190227	0.140202	1.3568	0.174844	0.494748
SEPTIN1	150.885	0.0525095	0.0387222	1.35606	0.175081	0.49496
AC004865.2	6.44591	0.206468	0.152317	1.35552	0.175253	0.494985
EGLN3	4.66016	0.40562	0.299317	1.35515	0.175369	0.49516
INTS6-AS1	12.0331	0.153274	0.113198	1.35403	0.175728	0.495405
PDCD2L	4.61035	0.267722	0.197916	1.3527	0.176151	0.495812
EAPP	68.0535	0.0757239	0.0560017	1.35217	0.17632	0.495812
BRK1	76.2691	0.0819309	0.0606795	1.35022	0.176944	0.496779
HSPB11	25.6605	0.120364	0.0892216	1.34904	0.177324	0.497138
DHRS4	21.1663	0.107776	0.0798925	1.34901	0.177332	0.497138
LPXN	45.8096	0.0971774	0.0720434	1.34887	0.177378	0.497138
RPL36A	1512.3	0.0898688	0.0666504	1.34836	0.177542	0.497445
NDRG3	13.4524	0.140619	0.10431	1.34808	0.177632	0.497544
POLR2L	113.204	0.104504	0.0775574	1.34744	0.177839	0.497971
HMGB2	57.0931	0.109807	0.08151	1.34716	0.177929	0.49807
OXLD1	38.3437	0.12985	0.0964494	1.34631	0.178204	0.498533
MANF	16.9827	0.121325	0.0902637	1.34412	0.178909	0.499776
MVB12A	8.71624	0.166196	0.123917	1.34119	0.179859	0.501074
ALKBH3	12.652	0.148646	0.110844	1.34104	0.179908	0.501074
RITA1	4.74671	0.23089	0.172193	1.34088	0.179959	0.501074
GOT2	12.9498	0.146672	0.10943	1.34033	0.180139	0.501111
RPL32	8236.8	0.04292	0.032037	1.3397	0.180342	0.501111
AP002387.2	29.286	0.131139	0.0978947	1.33959	0.180379	0.501111
RPS26	3284.76	0.387975	0.289677	1.33934	0.18046	0.501111
STX10	26.3658	0.0982488	0.0733627	1.33922	0.180499	0.501111
ACAA1	28.2078	0.0976672	0.0729767	1.33833	0.180787	0.501363
SLC25A23	8.08674	0.185078	0.138306	1.33818	0.180838	0.501363
HERC4	35.7814	0.119861	0.0895777	1.33806	0.180876	0.501363
COX7B	104.76	0.0908583	0.0679226	1.33768	0.181002	0.501363
WDR77	13.9035	0.154672	0.115659	1.33731	0.181121	0.501464
PRKX	18.2326	0.15949	0.11934	1.33644	0.181406	0.501818
RASAL3	44.5055	0.0918287	0.0687358	1.33597	0.18156	0.501919
HNRNPLL	4.3966	0.224859	0.168355	1.33562	0.181673	0.501925
TXNRD2	6.27204	0.199923	0.149792	1.33467	0.181985	0.502636
CFAP36	23.5039	0.108751	0.0815352	1.33379	0.182273	0.503279
AL451085.2	5.06033	0.213687	0.160293	1.3331	0.182499	0.503455
ARFRP1	22.5749	0.110183	0.0826709	1.33278	0.182603	0.503579
AL035587.2	5.14369	0.234419	0.176079	1.33133	0.183081	0.504187
TRAV12-3	7.62592	0.267738	0.201255	1.33034	0.183405	0.504448
CISD3	18.5504	0.120045	0.0902456	1.3302	0.183451	0.504448
SQOR	13.7635	0.144365	0.108534	1.33014	0.183471	0.504448
CFAP298	26.8458	0.100661	0.0757104	1.32955	0.183667	0.504472
WDR13	9.97642	0.152078	0.114392	1.32945	0.183701	0.504472
RANGRF	20.9268	0.122792	0.092439	1.32836	0.184059	0.505152
GSKIP	8.70339	0.169568	0.127973	1.32503	0.185162	0.506635
RPL21	1633.47	0.111162	0.0838941	1.32503	0.185162	0.506635
ZNF641	7.28361	0.178873	0.135019	1.3248	0.185237	0.506635
L3MBTL3	13.4814	0.186984	0.141171	1.32452	0.185329	0.506655
SYVN1	8.74301	0.184343	0.13937	1.32269	0.185938	0.508014
MAGEF1	17.7008	0.143978	0.108926	1.3218	0.186236	0.50839
CST3	3.97124	0.253075	0.191466	1.32178	0.186243	0.50839
ORC3	15.0518	0.136679	0.10358	1.31955	0.186985	0.509197
BUD13	7.48627	0.176221	0.133624	1.31878	0.187243	0.509595
BTD	9.46809	0.203225	0.15419	1.31802	0.187497	0.510039
GCA	8.01075	0.201751	0.153079	1.31796	0.187518	0.510039
OGFOD1	11.3184	0.143385	0.108982	1.31568	0.188283	0.511552
DUSP16	11.1442	0.169766	0.12908	1.3152	0.188441	0.511707
ATRN	8.83953	0.185437	0.141047	1.31471	0.188606	0.511707
RDX	4.15186	0.250294	0.19039	1.31464	0.188632	0.511707
RTF1	39.4573	0.0871865	0.0663268	1.3145	0.188679	0.511707
RPL23A	1971.21	0.0471844	0.0359251	1.31341	0.189044	0.511707
ATP6V0C	103.665	0.0659739	0.0502378	1.31323	0.189104	0.511707
DRG2	16.6813	0.119415	0.0909459	1.31303	0.189172	0.511707
C1RL	7.1761	0.184369	0.140432	1.31287	0.189227	0.511707
BCL2	115.001	0.11847	0.0902807	1.31224	0.189439	0.511707
XAB2	16.2237	0.127323	0.0970862	1.31144	0.189708	0.511707
THAP3	5.52744	0.207604	0.15846	1.31014	0.190149	0.511945
EIF3G	174.19	0.0475817	0.0363284	1.30977	0.190275	0.511945
MRPL58	14.3855	0.146651	0.111976	1.30967	0.190308	0.511945
U2AF1L5	17.0171	0.471064	0.359715	1.30955	0.19035	0.511945
RNF170	6.01378	0.225072	0.171871	1.30954	0.190352	0.511945
RFXANK	16.5673	0.119265	0.0910853	1.30937	0.190408	0.511945
DCPS	10.8762	0.163037	0.124697	1.30747	0.191053	0.513075
ATPAF1	18.8888	0.113383	0.0867919	1.30637	0.191426	0.513676
TMBIM6	122.918	0.0593416	0.0454268	1.30631	0.191446	0.513676
INPPL1	4.29656	0.233765	0.179109	1.30516	0.191839	0.514132
PRPSAP2	21.4708	0.118819	0.0910656	1.30476	0.191974	0.514338
VAMP3	9.66517	0.155827	0.119447	1.30457	0.192038	0.514359
TYMP	7.5463	0.233207	0.178852	1.30391	0.192264	0.514713
MAPK9	7.21241	0.198346	0.152203	1.30317	0.192518	0.515038
MINK1	9.70029	0.163545	0.125574	1.30238	0.192786	0.515475
ALDH9A1	18.4098	0.131607	0.101061	1.30226	0.192826	0.515475
DONSON	4.41385	0.256808	0.197213	1.30218	0.192853	0.515475
IFI27L1	4.39326	0.224134	0.172169	1.30183	0.192976	0.515506
TRBV7-5	5.48979	0.388813	0.298886	1.30088	0.193301	0.515771
LMAN2	43.3058	0.0854716	0.0657456	1.30003	0.193589	0.516238
SELENOH	165.581	0.0711918	0.0547992	1.29914	0.193896	0.516514
ARFGAP3	17.1049	0.128291	0.0987847	1.29869	0.19405	0.516514
EMC1	5.97593	0.192669	0.148428	1.29806	0.194266	0.516621
DDX56	17.0017	0.117175	0.0902694	1.29805	0.194269	0.516621
FDPS	21.5906	0.104996	0.0810035	1.29619	0.19491	0.517522
UPF3A	47.1616	0.120292	0.0928071	1.29616	0.194922	0.517522
DHX29	23.2156	0.117201	0.0905027	1.295	0.195319	0.517974
TPCN1	7.34096	0.190463	0.147153	1.29432	0.195555	0.518449
ASB8	18.649	0.115179	0.089015	1.29393	0.19569	0.518505
TMEM101	11.5889	0.154244	0.119241	1.29355	0.195822	0.518548
SLU7	21.8469	0.115948	0.0896361	1.29354	0.195825	0.518548
ACYP1	11.5275	0.162767	0.125861	1.29323	0.195932	0.518548
PTPN18	19.2474	0.118652	0.0917972	1.29254	0.196169	0.518999
TNFRSF14	65.9121	0.067942	0.0525703	1.2924	0.196218	0.518999
CPQ	23.887	0.153353	0.118744	1.29146	0.196544	0.519507
DNAJC19	54.4695	0.0728912	0.0564548	1.29114	0.196655	0.519507
TRAV20	10.5314	0.292459	0.226528	1.29105	0.196687	0.519507
ALG11	8.53415	0.164814	0.127677	1.29086	0.196752	0.519507
NDUFB2	127.009	0.0701459	0.0543719	1.29011	0.197011	0.51959
ACOT9	4.42028	0.222581	0.17258	1.28973	0.197145	0.519794
RPP30	15.8601	0.133614	0.10367	1.28883	0.197457	0.520464
AC099343.3	5.80828	0.202724	0.157403	1.28793	0.197771	0.520505
SHC1	9.9845	0.160205	0.124418	1.28764	0.197872	0.520506
DCAF15	16.506	0.124212	0.0964901	1.2873	0.197988	0.520554
U2AF2	31.131	0.0945064	0.0734169	1.28726	0.198005	0.520554
TAMM41	14.3145	0.137992	0.107246	1.28668	0.198205	0.52064
ST6GALNAC6	10.6413	0.146052	0.113519	1.28658	0.19824	0.52064
ZCCHC9	9.96001	0.15617	0.121421	1.28618	0.19838	0.52064
RPL34	6217.39	0.0767974	0.0597194	1.28597	0.198453	0.520669
KHDC4	9.76207	0.171945	0.133748	1.28559	0.198587	0.520669
APEX2	4.45526	0.238305	0.185489	1.28474	0.198884	0.521062
C1orf122	19.2031	0.120167	0.0935458	1.28458	0.198941	0.521062
PAAF1	6.6307	0.191057	0.148764	1.28429	0.199039	0.52117
PSMD8	43.3388	0.083527	0.0651306	1.28245	0.199684	0.52242
USP45	5.96445	0.21853	0.170513	1.28161	0.199981	0.522531
GTF2IRD2	4.83993	0.313566	0.244726	1.28129	0.200091	0.522531
PQBP1	47.2473	0.0786928	0.0614541	1.28051	0.200364	0.522531
DENND10	7.29625	0.188893	0.14755	1.2802	0.200475	0.522531
FKBP2	25.2278	0.113035	0.0882988	1.28014	0.200495	0.522531
SUPT4H1	32.0488	0.0920247	0.0719842	1.2784	0.201108	0.523207
ALYREF	11.4245	0.28264	0.221122	1.27821	0.201176	0.523207
COPS4	14.0773	0.127858	0.100061	1.2778	0.201321	0.523317
C4orf47	5.62051	0.205115	0.160533	1.27771	0.201351	0.523317
TM7SF2	7.79043	0.177073	0.138605	1.27754	0.201412	0.523321
MCRS1	18.9123	0.113093	0.0885786	1.27675	0.201691	0.523604
HNRNPH3	68.6172	0.0645453	0.0505619	1.27656	0.201758	0.523629
RABL3	13.1935	0.155901	0.122218	1.2756	0.202098	0.524363
IL4R	15.0164	0.131428	0.103206	1.27345	0.202858	0.526186
FBXO22	7.57397	0.195215	0.153393	1.27265	0.203143	0.526326
TIMM29	7.38447	0.170247	0.133809	1.27232	0.20326	0.526479
NOP53	329.811	0.0562172	0.0441969	1.27197	0.203383	0.526623
OSGEPL1	8.66215	0.172551	0.135711	1.27145	0.203568	0.526677
MYCBP	12.7331	0.155873	0.122712	1.27024	0.204001	0.527348
C2orf49	9.74784	0.152306	0.120015	1.26906	0.204421	0.528026
GSS	13.8106	0.131505	0.103628	1.26901	0.204436	0.528026
TBC1D10A	29.812	0.0930001	0.073302	1.26873	0.204539	0.528141
SCAMP2	35.4186	0.0918221	0.0724163	1.26798	0.204807	0.528384
EXOSC8	38.486	0.0916903	0.0723444	1.26741	0.205007	0.528392
RAB5B	21.1806	0.11322	0.0895021	1.26499	0.205873	0.529678
EDF1	182.946	0.0464125	0.0367494	1.26295	0.206608	0.530823
AVEN	4.42821	0.262716	0.208151	1.26214	0.206899	0.530856
NME1	23.9281	0.119147	0.0944162	1.26193	0.206973	0.530856
GPI	48.6622	0.0721762	0.0572223	1.26133	0.20719	0.530856
DNMT1	50.4332	0.0784545	0.0622252	1.26082	0.207375	0.531105
TMEM120A	5.2841	0.200057	0.158855	1.25936	0.207899	0.531972
RRP7A	23.0132	0.123899	0.0985167	1.25765	0.208519	0.532241
LINC02580	8.2194	0.215471	0.171413	1.25703	0.208742	0.532372
RNF8	6.87423	0.190736	0.151756	1.25686	0.208804	0.532372
PYGO2	11.5968	0.14324	0.114081	1.25559	0.209264	0.533096
LIMA1	12.0946	0.147483	0.117482	1.25537	0.209343	0.533149
RECQL	19.3423	0.114063	0.0909605	1.25399	0.209847	0.533986
NT5C3B	14.9892	0.135493	0.108129	1.25306	0.210184	0.534011
ARPC4	75.1737	0.05709	0.0455629	1.25299	0.210208	0.534011
HNRNPF	86.1184	0.0713675	0.0570012	1.25203	0.210557	0.534315
NAA38	41.4309	0.113414	0.0906137	1.25163	0.210706	0.534315
MICAL1	13.1703	0.139465	0.111487	1.25095	0.210954	0.534713
TADA2A	6.40378	0.188304	0.150574	1.25057	0.21109	0.534909
FLOT2	42.6513	0.0777992	0.0622385	1.25002	0.211294	0.534938
ABCF1	25.8275	0.0942912	0.075476	1.24929	0.21156	0.534938
PLXNC1	4.69403	0.226636	0.181455	1.24899	0.211667	0.534938
PLEKHO1	15.377	0.159417	0.127639	1.24897	0.211678	0.534938
MPLKIP	21.5086	0.109165	0.0874383	1.24848	0.211854	0.535055
BLVRB	6.74235	0.1738	0.139234	1.24826	0.211937	0.535055
MLLT10	22.1888	0.106871	0.0856866	1.24723	0.212314	0.535334
PSMF1	50.3285	0.0701364	0.0562938	1.2459	0.212801	0.535904
SCGB3A1	16.1833	1.29449	1.03934	1.24549	0.212951	0.535904
PPP3CB-AS1	6.39573	0.189303	0.152032	1.24515	0.213077	0.535961
AC009041.2	8.77815	0.191581	0.153944	1.24449	0.213321	0.536094
RPSA	2099.24	0.0365559	0.0293815	1.24418	0.213433	0.536164
SERPINF1	4.49544	0.315574	0.25387	1.24305	0.213848	0.536424
AC064807.1	6.79163	0.187149	0.150601	1.24268	0.213987	0.536424
C7orf31	6.16655	0.188106	0.151435	1.24216	0.214178	0.536424
SNX17	39.5149	0.0790727	0.063674	1.24184	0.214297	0.536424
CNNM2	7.28567	0.162742	0.131117	1.2412	0.214533	0.536685
WWC3	4.81476	0.207594	0.167312	1.24076	0.214694	0.536685
HELLS	4.35669	0.29007	0.233968	1.23978	0.215057	0.536685
TRAV12-1	17.6754	0.170382	0.137621	1.23805	0.215697	0.536801
LINC01765	4.02359	0.320926	0.259228	1.23801	0.215714	0.536801
ST3GAL2	5.58795	0.188315	0.152167	1.23755	0.215883	0.537059
DDX27	21.8991	0.108583	0.0877525	1.23738	0.215945	0.537065
ACD	15.4456	0.12632	0.102247	1.23544	0.216668	0.538276
FAM114A2	8.22914	0.161147	0.130497	1.23487	0.21688	0.538656
ARMC2	3.87623	0.235069	0.190457	1.23423	0.217115	0.538784
TTC39C	53.7748	0.0696378	0.0564309	1.23404	0.21719	0.538784
TXNDC12	30.0709	0.0884468	0.0717142	1.23332	0.217455	0.538784
TVP23B	13.7044	0.13019	0.105585	1.23303	0.217566	0.538784
DNAJC24	9.98657	0.147214	0.119404	1.23291	0.21761	0.538784
DOCK3	8.19623	0.251057	0.20364	1.23285	0.217633	0.538784
ARL2BP	41.2845	0.0814264	0.0660485	1.23283	0.21764	0.538784
HMGN3	100.044	0.0660567	0.0536603	1.23102	0.218317	0.539434
BRAP	18.0075	0.124743	0.101373	1.23053	0.218497	0.539732
PRKAG2-AS1	9.95764	0.141738	0.115314	1.22915	0.219015	0.540426
DAAM1	6.54555	0.190206	0.154851	1.22831	0.219329	0.541056
MAP7D3	8.54308	0.18354	0.149561	1.2272	0.219749	0.541798
JTB	102.351	0.0509944	0.0415634	1.22691	0.219858	0.541852
ACP5	7.67822	0.185517	0.151247	1.22658	0.219979	0.541852
CRIPT	14.2182	0.130191	0.106267	1.22513	0.220526	0.54279
HEBP1	11.5752	0.150105	0.122539	1.22496	0.220592	0.54279
RELL2	9.75679	0.173037	0.141307	1.22455	0.220746	0.54279
FAM98C	13.2392	0.127029	0.103803	1.22375	0.221045	0.543145
ATP5PO	215.294	0.0437079	0.0357408	1.22292	0.221362	0.543694
WDR44	7.52468	0.18135	0.148321	1.22269	0.221447	0.543694
MIR497HG	8.35947	0.178789	0.146369	1.2215	0.221897	0.544274
CNOT3	10.5854	0.147291	0.120617	1.22115	0.222031	0.544274
TIMM8B	19.1477	0.129805	0.106303	1.22108	0.222055	0.544274
ATP5F1B	110.672	0.0544294	0.0445902	1.22066	0.222215	0.544307
SH3GLB2	15.4559	0.148041	0.121291	1.22054	0.222259	0.544307
NDUFA13	155.667	0.0489063	0.0400818	1.22016	0.222403	0.544336
MRPL17	12.0619	0.161967	0.132793	1.21969	0.222581	0.544336
ENO1	103.499	0.0623063	0.0510837	1.21969	0.222582	0.544336
SMIM19	31.1054	0.0845867	0.0694014	1.2188	0.222918	0.544558
C7orf50	24.3279	0.128428	0.105392	1.21858	0.223005	0.544558
TMEM258	109.858	0.0908135	0.0745724	1.21779	0.223304	0.545076
PPP1R12C	4.57917	0.216868	0.178149	1.21734	0.223474	0.545181
ZNF260	6.73002	0.176668	0.145138	1.21724	0.223512	0.545181
POLH	6.80957	0.173799	0.142815	1.21696	0.223621	0.5453
RPL37A	1348.7	0.102135	0.0840314	1.21544	0.224197	0.545976
RPL13	7725.38	0.0336764	0.0277339	1.21427	0.224645	0.54692
LINC02482	9.37012	0.198467	0.163565	1.21338	0.224984	0.547344
TADA3	20.8333	0.101344	0.0835459	1.21304	0.225115	0.547479
AC027644.3	6.8128	0.241646	0.199334	1.21226	0.225411	0.547977
METAP1	14.7247	0.124435	0.102666	1.21203	0.2255	0.547977
MTA2	18.0244	0.108184	0.0892762	1.21179	0.225594	0.54806
SUGCT	4.30173	0.255659	0.21104	1.21142	0.225733	0.548251
VCAN	5.73743	0.2906	0.240002	1.21082	0.225963	0.548665
WASHC1	18.3786	0.143284	0.118367	1.2105	0.226088	0.548772
MX2	23.6556	0.109283	0.0903481	1.20957	0.226442	0.549389
BET1L	20.1435	0.0985244	0.0815415	1.20827	0.226942	0.55031
RBPJ	20.7699	0.104076	0.0862169	1.20714	0.227377	0.550942
TRAV25	7.33222	0.239798	0.198704	1.20681	0.227505	0.550942
UNC45A	11.5767	0.139961	0.116037	1.20617	0.227751	0.551391
QKI	16.4754	0.134275	0.111339	1.206	0.227819	0.551408
FAM219B	12.0224	0.13523	0.112218	1.20506	0.228179	0.551841
NCF1	45.1165	0.0954342	0.0792578	1.2041	0.228552	0.552275
HTRA2	11.5828	0.136361	0.11326	1.20397	0.228601	0.552275
SRSF8	45.2039	0.0698146	0.0580013	1.20367	0.228716	0.552407
RWDD1	108.432	0.0613467	0.0511521	1.1993	0.230412	0.55479
MYO15B	6.64065	0.170174	0.142034	1.19812	0.230869	0.555158
DHX58	5.37783	0.210192	0.175441	1.19808	0.230886	0.555158
AAGAB	14.0443	0.120968	0.100969	1.19807	0.23089	0.555158
EIF2B2	7.38302	0.1636	0.136758	1.19627	0.23159	0.5557
ALG5	16.6249	0.10961	0.0916561	1.19588	0.231743	0.5557
AC078883.1	16.852	0.141875	0.118648	1.19576	0.231791	0.5557
STX8	26.3102	0.0992285	0.0830152	1.1953	0.231968	0.5557
ROGDI	5.50888	0.190268	0.159315	1.19429	0.232365	0.55611
RNF121	4.28836	0.208022	0.17422	1.19402	0.232471	0.55611
DDX39A	43.1517	0.0730023	0.0611552	1.19372	0.232586	0.556158
PRMT2	190.144	0.0668878	0.0561095	1.1921	0.233224	0.557392
FAM228B	10.0321	0.143271	0.120185	1.19209	0.233224	0.557392
RSL24D1	123.24	0.0639033	0.0536471	1.19118	0.233584	0.557849
UBR7	6.48245	0.165733	0.139138	1.19114	0.233599	0.557849
PRDX1	56.0885	0.0871658	0.0732109	1.19061	0.233806	0.558051
IL10RA	35.7228	0.0849142	0.0714415	1.18858	0.234604	0.559808
USE1	23.7979	0.0972084	0.081853	1.1876	0.234993	0.560256
TARSL2	33.306	0.103488	0.0871492	1.18748	0.235037	0.560256
IL2RB	10.8304	0.151272	0.127547	1.18601	0.235618	0.561199
ELP4	23.8027	0.142133	0.120004	1.1844	0.236255	0.561985
ZNF665	3.93867	0.253017	0.213633	1.18435	0.236273	0.561985
ATG101	6.88599	0.169348	0.14299	1.18434	0.236279	0.561985
MINCR	13.7326	0.16344	0.13803	1.18409	0.236379	0.561985
TXNDC9	14.9467	0.138202	0.116817	1.18306	0.236784	0.562585
MT-CYB	1844.27	0.112495	0.0951949	1.18174	0.237311	0.563173
C11orf21	15.0061	0.153374	0.129831	1.18134	0.237467	0.563251
ACOT8	13.4318	0.12447	0.105435	1.18054	0.237787	0.563542
GALT	22.0276	0.0985293	0.0834907	1.18012	0.237951	0.563542
CUTC	25.3977	0.0945896	0.0801645	1.17994	0.238022	0.563542
CLDND1	26.5687	0.0893365	0.0757327	1.17963	0.238147	0.563656
ATP5F1A	109.529	0.0529387	0.0449022	1.17898	0.238407	0.563866
NUP62	10.1386	0.149327	0.126683	1.17874	0.238502	0.563944
DDX28	6.4226	0.193012	0.163898	1.17764	0.238941	0.564544
ZNF783	7.84471	0.160903	0.136696	1.17709	0.23916	0.564685
DHRS12	8.52987	0.154113	0.13106	1.1759	0.239636	0.565307
TAOK2	3.89945	0.220736	0.187753	1.17567	0.239727	0.565325
MED25	6.79663	0.169542	0.144267	1.1752	0.239915	0.565527
DAP3	47.1193	0.0744108	0.0633728	1.17417	0.240325	0.566201
COX7A2L	98.8969	0.0508827	0.0433478	1.17382	0.240466	0.566241
MCM3	14.389	0.122788	0.10465	1.17332	0.240667	0.566568
CNPY3	59.0526	0.0589162	0.0502356	1.1728	0.240878	0.566656
YTHDF1	15.843	0.127757	0.108937	1.17276	0.240891	0.566656
EIF1B-AS1	6.9339	0.173898	0.148443	1.17148	0.241407	0.567285
C20orf27	21.9532	0.102452	0.0875366	1.17039	0.241845	0.567582
HMGXB3	11.3918	0.127175	0.108819	1.16869	0.24253	0.568301
AL050341.2	4.97288	0.189645	0.16228	1.16863	0.242555	0.568301
SLC43A1	4.63085	0.216648	0.1854	1.16854	0.242587	0.568301
C15orf40	32.3237	0.085198	0.0729762	1.16748	0.243018	0.56913
PRADC1	4.97037	0.185144	0.158601	1.16736	0.243066	0.56913
B3GAT3	26.3579	0.0849026	0.0727755	1.16664	0.243357	0.569366
DCUN1D5	13.5437	0.118768	0.101813	1.16653	0.2434	0.569366
ELOA-AS1	9.34925	0.185035	0.158625	1.16649	0.243416	0.569366
AC022706.1	17.0008	0.141093	0.121147	1.16464	0.244163	0.570528
SNRPC	52.3662	0.072824	0.0625459	1.16433	0.244291	0.570534
ZNF658	4.97754	0.187879	0.161529	1.16313	0.244777	0.571377
C2orf68	11.0979	0.13474	0.115907	1.16249	0.245036	0.571687
XPA	35.8906	0.0787447	0.0677584	1.16214	0.245179	0.571875
COMMD6	488.983	0.0619245	0.0533848	1.15996	0.246064	0.573645
TRBV9	33.9855	0.209455	0.180612	1.15969	0.246174	0.573653
PPP1R3E	10.9892	0.128918	0.11117	1.15965	0.246193	0.573653
ELF4	6.14648	0.195655	0.168783	1.15921	0.246371	0.573776
ASF1A	27.3033	0.088301	0.0762342	1.15829	0.246747	0.574065
CFAP97	34.5264	0.0812878	0.0702379	1.15732	0.247141	0.574249
INTS12	12.8656	0.124637	0.107843	1.15573	0.247791	0.575026
ILK	13.6329	0.140871	0.121939	1.15526	0.247984	0.575037
ZFAND6	28.8174	0.106507	0.0922408	1.15466	0.248231	0.575388
EPHB6	8.7198	0.179966	0.155939	1.15408	0.248469	0.575575
MAP3K4	18.8309	0.109091	0.0946829	1.15217	0.249251	0.576909
RWDD4	15.6871	0.110843	0.0962149	1.15204	0.249305	0.576909
FMNL1	47.3012	0.0668211	0.0580187	1.15172	0.249437	0.576909
TMCO4	5.54473	0.182937	0.158856	1.15159	0.249488	0.576909
SDHB	25.3118	0.0932665	0.0810127	1.15126	0.249626	0.576936
BCL2L12	9.7194	0.150864	0.13107	1.15102	0.249724	0.577016
PMF1	25.059	0.0889721	0.0773729	1.14991	0.25018	0.577606
RPL18A	4500.29	0.0356288	0.0309963	1.14945	0.25037	0.577777
GBP4	20.0412	0.144597	0.125917	1.14835	0.250824	0.57824
NOL11	25.015	0.0999217	0.0872109	1.14575	0.251899	0.579254
C18orf32	43.5892	0.0771453	0.0674108	1.14441	0.252455	0.580304
TRAV5	7.42863	0.22326	0.195181	1.14386	0.252683	0.580484
PET100	56.6291	0.119718	0.104663	1.14384	0.252689	0.580484
FRA10AC1	21.1671	0.100775	0.0881694	1.14297	0.253051	0.580878
ZMAT5	11.4425	0.127788	0.11185	1.14249	0.25325	0.581042
UBQLN2	39.9473	0.0817985	0.0716564	1.14154	0.253646	0.581448
METTL17	26.0932	0.0862854	0.0755927	1.14145	0.253682	0.581448
DPM3	34.5068	0.11068	0.0970929	1.13994	0.25431	0.582072
CSK	67.6778	0.0651945	0.057226	1.13925	0.254601	0.582329
METTL5	38.0532	0.0773229	0.0678721	1.13924	0.254601	0.582329
SNAPC5	21.6125	0.102824	0.0903589	1.13796	0.255139	0.582562
LINC02611	4.47121	0.188254	0.165567	1.13703	0.255526	0.582562
RAB27A	13.4313	0.122712	0.107956	1.13669	0.255667	0.582562
COG1	13.2003	0.118071	0.103878	1.13663	0.255694	0.582562
RPL10A	2214.25	0.0333069	0.0293052	1.13655	0.255726	0.582562
DDX55	12.7624	0.122114	0.107551	1.13541	0.256204	0.582981
ZNF200	6.56099	0.169231	0.149156	1.13459	0.256546	0.583118
ATP8B1	4.73219	0.247357	0.218062	1.13435	0.256649	0.583118
TMA7	427.41	0.0791507	0.0697845	1.13422	0.256703	0.583118
BRI3	40.044	0.109904	0.0969192	1.13398	0.256804	0.583118
PHB	36.5725	0.0825625	0.0728234	1.13374	0.256905	0.583118
PFKL	19.2479	0.107896	0.095186	1.13352	0.256994	0.583118
TUFM	71.5688	0.0858232	0.0758255	1.13185	0.257697	0.583773
FH	9.94567	0.135894	0.120066	1.13183	0.257705	0.583773
PSMD10	9.04101	0.15901	0.140583	1.13108	0.258021	0.583942
H1FX-AS1	7.50515	0.375032	0.331647	1.13082	0.258132	0.584015
ALKBH7	126.907	0.0490154	0.0433536	1.1306	0.258225	0.584029
TRAV26-2	7.75593	0.193549	0.171268	1.1301	0.258435	0.584122
THAP7	27.0661	0.0877352	0.0776988	1.12917	0.258826	0.58457
SURF4	19.4347	0.0974135	0.0863247	1.12846	0.259128	0.584997
MEAF6	53.4355	0.0678107	0.0602391	1.12569	0.260296	0.586726
HENMT1	10.5061	0.130336	0.115839	1.12514	0.260528	0.586831
ORC4	19.875	0.0967801	0.086032	1.12493	0.260618	0.586873
LIG1	15.6668	0.10913	0.0971572	1.12324	0.261337	0.588202
CAMTA2	6.90988	0.155918	0.138908	1.12245	0.261669	0.588659
RPL7A	2961.67	0.0280884	0.0250595	1.12086	0.262346	0.589736
TERF1	16.9171	0.102252	0.0912376	1.12072	0.262407	0.589736
AP000787.1	10.9617	0.155913	0.139246	1.1197	0.262843	0.590572
SLC35E1	6.29476	0.167407	0.14957	1.11925	0.263033	0.590707
KLRC2	4.66863	0.342673	0.306806	1.1169	0.264036	0.592166
ZSWIM7	25.7783	0.08603	0.0770808	1.1161	0.264379	0.592419
EPRS	36.0352	0.0754243	0.0676325	1.11521	0.264761	0.592837
HMGCL	6.12228	0.17944	0.161007	1.11449	0.26507	0.593091
NAALADL2	5.80186	0.329835	0.296217	1.11349	0.265496	0.593444
PSTK	5.19192	0.176144	0.158203	1.11341	0.265534	0.593444
SERPINB1	52.947	0.0815897	0.0732824	1.11336	0.265553	0.593444
COA3	19.6339	0.116256	0.104502	1.11247	0.265934	0.59393
LIME1	153.54	0.0491876	0.0442236	1.11225	0.266031	0.59393
ITFG2-AS1	6.25153	0.160145	0.144025	1.11193	0.26617	0.594095
SLC39A1	5.28884	0.176841	0.159125	1.11133	0.266425	0.594373
TRAV39	4.42124	0.250846	0.226214	1.10889	0.267479	0.594816
AUP1	57.2809	0.0583373	0.0526101	1.10886	0.267491	0.594816
RAP1GAP2	4.02559	0.250697	0.226114	1.10872	0.267552	0.594816
DPH5	22.1629	0.0914849	0.0825463	1.10829	0.267738	0.594816
ECHS1	22.6352	0.0914661	0.0825353	1.10821	0.267772	0.594816
PPP2CB	4.6104	0.197987	0.178665	1.10815	0.267798	0.594816
CCDC61	6.433	0.186398	0.168291	1.10759	0.268037	0.594914
BEX4	38.2105	0.0678775	0.061307	1.10717	0.268219	0.595092
PINX1	11.0728	0.123105	0.111195	1.10711	0.268248	0.595092
PHPT1	31.4684	0.0962271	0.0869587	1.10658	0.268474	0.595279
MRPS28	17.4379	0.104882	0.0947936	1.10643	0.268541	0.595279
TXNL1	32.813	0.0799716	0.0723142	1.10589	0.268774	0.595391
PRMT3	14.2059	0.121173	0.109586	1.10574	0.26884	0.595391
LINC02361	11.4889	0.14808	0.133943	1.10554	0.268925	0.595435
POLR3GL	58.7893	0.0635226	0.0574746	1.10523	0.26906	0.595445
GET4	13.7351	0.119662	0.1083	1.10492	0.269195	0.595599
DUSP11	19.1935	0.102912	0.0931803	1.10444	0.269403	0.595626
ANKRD10	30.4238	0.0846762	0.0766931	1.10409	0.269554	0.59567
VIPR1	14.7628	0.138839	0.125851	1.1032	0.269941	0.595999
COQ8B	7.28762	0.153274	0.139069	1.10215	0.270399	0.596506
WDR76	3.75483	0.207284	0.188172	1.10157	0.270651	0.596506
CCT7	59.2864	0.0651285	0.0591792	1.10053	0.271101	0.597001
DNAJC9	21.6181	0.0882449	0.0802342	1.09984	0.271401	0.597227
ZNF880	16.9807	0.111943	0.101803	1.09961	0.271504	0.597227
NQO2	6.27316	0.217662	0.198072	1.09891	0.271809	0.597581
TRAM1	76.2163	0.0518554	0.0472235	1.09808	0.272168	0.597825
DCAF7	24.9876	0.0862326	0.0785593	1.09768	0.272346	0.597877
TCEANC	4.62605	0.201956	0.184076	1.09713	0.272584	0.598162
DUS1L	25.6701	0.167841	0.153006	1.09696	0.27266	0.598186
ALKBH1	5.76756	0.174798	0.15955	1.09557	0.273268	0.599224
UBE2J2	23.0799	0.0952969	0.0869953	1.09543	0.27333	0.599224
SLC40A1	8.2038	0.16973	0.154988	1.09512	0.273464	0.599373
EMB	52.4763	0.073597	0.0672571	1.09426	0.273839	0.60005
PCGF3	3.78903	0.20936	0.191722	1.092	0.274832	0.601407
EMG1	16.4318	0.105524	0.0967151	1.09108	0.275236	0.601407
HEMK1	12.5014	0.120955	0.110876	1.0909	0.275315	0.601407
RPS13	5756.8	0.0346088	0.0317654	1.08951	0.275927	0.602455
GLUD1	34.1693	0.076447	0.0701833	1.08925	0.276045	0.602568
SNAPC2	6.42043	0.151047	0.138828	1.08802	0.276588	0.603358
SPSB2	4.2982	0.222159	0.204223	1.08783	0.276671	0.603358
PLAAT3	4.61596	0.230205	0.211789	1.08696	0.277057	0.603766
C8orf76	8.80596	0.134258	0.123534	1.0868	0.277123	0.603766
BX284668.5	12.3313	0.171521	0.158078	1.08504	0.277902	0.604741
MTDH	107.04	0.0445327	0.0410635	1.08449	0.27815	0.605135
R3HDM4	59.2693	0.0612795	0.0565366	1.08389	0.278413	0.605182
SHISA5	58.9077	0.0651879	0.0601594	1.08359	0.278548	0.605182
PICALM	23.8339	0.120979	0.111664	1.08341	0.278625	0.605182
AGFG2	6.19465	0.164879	0.152202	1.08329	0.278678	0.605182
CCDC130	23.3478	0.097559	0.0901033	1.08275	0.278921	0.605182
A1BG-AS1	6.21371	0.162847	0.150526	1.08185	0.279318	0.605655
AP2M1	53.2301	0.0619303	0.0572676	1.08142	0.279511	0.605927
AC020915.2	8.62261	0.14465	0.133874	1.08049	0.279925	0.606537
KIF9-AS1	5.12152	0.177488	0.164387	1.0797	0.280277	0.607156
C14orf119	11.7833	0.193895	0.179689	1.07906	0.280561	0.607626
ZW10	4.07149	0.198687	0.184177	1.07878	0.280684	0.607748
MAP3K3	14.4892	0.111536	0.103586	1.07675	0.281594	0.60914
TOR3A	8.56838	0.146582	0.136364	1.07493	0.282405	0.610239
LETMD1	41.6928	0.071071	0.066121	1.07486	0.282436	0.610239
H2AFY	38.9003	0.0666592	0.0620389	1.07447	0.28261	0.61047
EIF6	27.3106	0.0868411	0.0808648	1.07391	0.282865	0.610814
AKAP7	29.5408	0.0966865	0.0900714	1.07344	0.283072	0.610814
GPATCH1	6.43418	0.161701	0.150669	1.07322	0.283171	0.610814
PREX1	29.7509	0.0918448	0.0856679	1.0721	0.283673	0.611032
FHL3	5.75868	0.178074	0.166098	1.0721	0.283674	0.611032
IL10RB	12.9534	0.121846	0.11374	1.07127	0.284047	0.611547
CABIN1	30.6495	0.0862548	0.0805761	1.07048	0.284406	0.612173
SFT2D1	21.0964	0.103327	0.096542	1.07029	0.284491	0.612213
UBALD1	5.15348	0.176701	0.165295	1.069	0.28507	0.613201
TIMM8A	5.80377	0.163224	0.152693	1.06897	0.285085	0.613201
SLC50A1	15.9374	0.101647	0.0951758	1.068	0.285522	0.613997
MT-CO2	3139.54	0.0893756	0.0837545	1.06711	0.28592	0.614141
SPATA6L	3.94033	0.20561	0.192702	1.06699	0.285978	0.614141
BIN2	107.925	0.0487915	0.0457306	1.06693	0.286003	0.614141
ACTB	2826.29	0.0415571	0.03896	1.06666	0.286125	0.614141
MAN2B2	10.1078	0.126302	0.118426	1.06651	0.286195	0.614141
EIF2D	22.8894	0.0857873	0.0804882	1.06584	0.286497	0.614644
SLX4IP	7.45174	0.154031	0.144868	1.06325	0.287669	0.616126
LAS1L	20.199	0.0876891	0.0826784	1.0606	0.28887	0.617256
HNRNPD	93.8707	0.0578718	0.0545665	1.06057	0.288884	0.617256
FOXP1-AS1	5.60708	0.284588	0.268399	1.06032	0.289	0.617256
PPME1	6.36053	0.157678	0.148831	1.05944	0.289398	0.617522
SEC24C	9.04624	0.126407	0.119372	1.05893	0.289631	0.617522
ZCCHC10	12.5602	0.125198	0.118247	1.05878	0.289698	0.617522
TTC1	31.9316	0.0870788	0.082313	1.0579	0.290102	0.617703
HLA-C	1124.92	0.11404	0.107827	1.05763	0.290225	0.617703
SCAI	14.3975	0.11381	0.107678	1.05695	0.290533	0.617744
SFXN3	4.85365	0.174667	0.165295	1.05669	0.290651	0.617744
FGFR1OP	5.44944	0.166678	0.157871	1.05578	0.291067	0.618475
N4BP2L1	28.3011	0.080641	0.0764733	1.0545	0.291655	0.619155
DNAJC14	5.60526	0.161295	0.153043	1.05392	0.291918	0.619288
BET1	12.6323	0.108946	0.103442	1.05321	0.292244	0.619542
ASTE1	15.8577	0.120698	0.114684	1.05244	0.292597	0.61976
BIN1	76.6469	0.0653871	0.0621318	1.05239	0.292619	0.61976
TRIM37	9.92273	0.121185	0.115346	1.05062	0.293433	0.621195
CD59	7.17256	0.159037	0.151526	1.04957	0.293915	0.621355
ATXN3	15.6778	0.102993	0.098134	1.04951	0.293944	0.621355
EEF1D	1055.68	0.029298	0.0279163	1.04949	0.29395	0.621355
MGAT1	22.5508	0.0934437	0.0890624	1.04919	0.294089	0.621355
ACO2	21.3215	0.0906714	0.0865215	1.04796	0.294655	0.621991
VNN2	9.89703	0.131991	0.125953	1.04794	0.294668	0.621991
DCP1B	7.57935	0.155166	0.148188	1.04709	0.295059	0.62247
CENPH	5.59249	0.160605	0.153544	1.04599	0.295568	0.623128
CNDP2	21.0766	0.0887215	0.0850136	1.04362	0.296663	0.624544
HPCAL1	40.6202	0.0684977	0.0656707	1.04305	0.296926	0.624632
CPSF4	6.82633	0.144723	0.138775	1.04286	0.297011	0.624632
EIF2B5	21.7916	0.0843421	0.0809166	1.04233	0.297257	0.624632
NR1H2	28.2826	0.083225	0.0798543	1.04221	0.297314	0.624632
GNG10	21.0878	0.0980492	0.0940948	1.04203	0.2974	0.624632
TRBV5-5	10.0848	0.277905	0.266805	1.0416	0.297596	0.624632
NR2C1	12.5882	0.111076	0.106679	1.04121	0.297776	0.624632
EIF3H	310.916	0.0320351	0.0307747	1.04096	0.297896	0.624632
TINF2	18.1546	0.0985845	0.094726	1.04073	0.297999	0.624632
SCAMP1-AS1	11.1108	0.119596	0.114915	1.04073	0.298002	0.624632
LPAR6	5.21736	0.212445	0.204222	1.04026	0.298217	0.624665
IAH1	20.5791	0.0930685	0.0894709	1.04021	0.298243	0.624665
EIF4E	32.3847	0.0696776	0.0669909	1.0401	0.298291	0.624665
TPT1	5437.99	0.0328316	0.0315705	1.03995	0.298365	0.624676
SWSAP1	6.53706	0.150712	0.144949	1.03976	0.298453	0.624717
PPM1K	36.1523	0.0708577	0.0682086	1.03884	0.29888	0.625325
MRPS22	14.884	0.0995749	0.0959048	1.03827	0.299145	0.625333
B4GALT7	5.56759	0.159714	0.153878	1.03793	0.299304	0.625333
ERCC6L2	31.3006	0.0949239	0.0914615	1.03786	0.299337	0.625333
NOP14-AS1	5.99284	0.164367	0.158429	1.03748	0.299511	0.62546
NFE2L1	4.1184	0.181847	0.175296	1.03737	0.299562	0.62546
C2orf74	16.6356	0.120002	0.115769	1.03657	0.299938	0.626085
FAM24B	9.21307	0.138353	0.133489	1.03644	0.299999	0.626085
GBP3	9.32983	0.129317	0.124922	1.03518	0.300584	0.626804
ANKRD49	27.2044	0.101368	0.0979869	1.03451	0.300898	0.626973
RPS15A	6774.21	0.0388221	0.0375303	1.03442	0.30094	0.626973
SGK3	16.5194	0.109989	0.10648	1.03295	0.301626	0.627328
RPF1	24.1798	0.0859683	0.0835345	1.02913	0.303417	0.629567
KANSL1L	10.237	0.169657	0.165048	1.02792	0.303987	0.630081
MRPL38	29.2323	0.0818701	0.0796669	1.02765	0.304112	0.63011
CCDC126	4.65085	0.180353	0.175509	1.0276	0.304139	0.63011
MRTO4	18.5992	0.0860809	0.0837919	1.02732	0.304271	0.630112
SLC12A9	11.0399	0.112443	0.109454	1.0273	0.304278	0.630112
REEP3	11.3306	0.113743	0.110805	1.02652	0.304647	0.630733
HIST2H2AC	10.9783	0.152237	0.148388	1.02594	0.304919	0.631152
MRPS11	12.745	0.107212	0.104621	1.02476	0.305476	0.63179
LY6E	145.778	0.0561518	0.0547983	1.0247	0.305505	0.63179
ITPA	22.4313	0.0876426	0.0855398	1.02458	0.30556	0.63179
H2AFV	81.3859	0.0561344	0.0548287	1.02381	0.305923	0.632327
SEC22C	14.1757	0.113774	0.111186	1.02328	0.306177	0.632327
LOXL1-AS1	4.5613	0.171656	0.16794	1.02213	0.30672	0.633014
FUNDC1	7.86976	0.158646	0.155489	1.02031	0.307583	0.634303
ZBTB22	5.33538	0.161503	0.158317	1.02013	0.307669	0.634303
KLC1	19.2756	0.0899248	0.0881535	1.02009	0.307684	0.634303
CHCHD5	28.2214	0.0851389	0.0835213	1.01937	0.308029	0.634303
FAHD2B	8.25385	0.142264	0.139605	1.01905	0.30818	0.634303
TRBV20-1	51.9109	0.127626	0.125246	1.019	0.308203	0.634303
CYREN	13.4358	0.123039	0.120751	1.01895	0.308228	0.634303
DNPH1	35.1326	0.0850419	0.0834856	1.01864	0.308373	0.634303
POLG2	10.4439	0.144821	0.142173	1.01863	0.308379	0.634303
RPS4X	3809.02	0.0591761	0.0581098	1.01835	0.308511	0.634414
MIIP	12.9941	0.111746	0.109817	1.01757	0.308883	0.634717
MTX1	15.8408	0.109094	0.107222	1.01745	0.308937	0.634717
GTPBP8	12.125	0.109208	0.107405	1.01678	0.309256	0.635229
BDP1	42.9921	0.0645098	0.0635045	1.01583	0.30971	0.6357
TCEAL1	6.52465	0.150802	0.148469	1.01572	0.309764	0.6357
TMEM161B-AS1	22.1601	0.110123	0.108495	1.015	0.310104	0.636111
NUDT14	5.39287	0.165595	0.163183	1.01478	0.31021	0.636186
TMEM223	13.3902	0.124335	0.122616	1.01402	0.310574	0.636455
RPS12	12031.6	0.0303545	0.0299388	1.01389	0.310636	0.636455
POLM	16.1618	0.100184	0.0988326	1.01368	0.310736	0.636455
AC087623.2	4.24985	0.237452	0.234365	1.01317	0.310978	0.636455
CTSW	176.113	0.183084	0.180711	1.01313	0.310998	0.636455
OGFOD2	8.61765	0.141909	0.140095	1.01295	0.311086	0.636455
ST6GALNAC3	10.3668	0.254336	0.251291	1.01212	0.311483	0.637043
GLRX2	6.26353	0.151207	0.149413	1.012	0.311537	0.637043
GPN1	10.0247	0.121079	0.119707	1.01145	0.311799	0.637342
TSR3	23.426	0.0805208	0.0797153	1.0101	0.312445	0.638043
CARD8	35.6507	0.0730373	0.0723986	1.00882	0.31306	0.638526
DDX1	14.8505	0.114498	0.113545	1.0084	0.313262	0.638526
CDKL3	6.78012	0.173954	0.172508	1.00838	0.31327	0.638526
AL450998.2	19.5321	0.11214	0.111209	1.00836	0.313279	0.638526
FTSJ1	17.2489	0.089428	0.088776	1.00734	0.313769	0.638526
ZADH2	4.25739	0.180624	0.179307	1.00734	0.31377	0.638526
RHOA	184.635	0.0353349	0.0350828	1.00719	0.313845	0.638526
ARF5	69.1596	0.0503111	0.0499539	1.00715	0.313862	0.638526
THEM4	63.8908	0.0587812	0.0583739	1.00698	0.313946	0.638534
SLC9B1	5.08895	0.181483	0.180324	1.00643	0.314209	0.638784
HSPD1	80.1259	0.0556915	0.0553559	1.00606	0.314386	0.638797
DNAJC30	11.7791	0.116317	0.115641	1.00585	0.314488	0.638797
TSFM	9.67914	0.127165	0.126592	1.00452	0.315127	0.639258
SAR1A	15.0276	0.106182	0.105771	1.00389	0.315433	0.639436
SH2B1	18.1625	0.0961915	0.0959618	1.00239	0.316153	0.640595
NFXL1	5.50928	0.161042	0.160848	1.0012	0.316728	0.641301
LINC00861	172.458	0.068384	0.0683304	1.00078	0.316931	0.641301
HCG17	3.88394	0.273371	0.273165	1.00075	0.316946	0.641301
CMAS	9.44821	0.140396	0.140295	1.00072	0.316962	0.641301
ZNF490	10.1586	0.125421	0.125339	1.00065	0.316994	0.641301
SAMD12	13.3481	0.176398	0.176339	1.00034	0.317147	0.641462
PCED1B	121.698	0.0820094	0.0820112	0.999978	0.317321	0.641462
UNC50	13.7113	0.114064	0.114137	0.999363	0.317619	0.641462
MCCC1	10.6345	0.120643	0.120721	0.999357	0.317622	0.641462
PSMD14	18.145	0.0883375	0.0885087	0.998065	0.318248	0.641909
VTI1B	25.2938	0.0742586	0.0744457	0.997486	0.318529	0.641909
ATPAF2	4.16836	0.174698	0.175166	0.99733	0.318605	0.641909
TEX261	6.82736	0.14346	0.144048	0.995918	0.31929	0.64229
NDUFA5	40.2127	0.064209	0.0644736	0.995895	0.319301	0.64229
PLPBP	14.0006	0.104303	0.104792	0.995331	0.319576	0.64229
TRAV14DV4	22.6361	0.13494	0.135579	0.995287	0.319597	0.64229
FDXACB1	4.89837	0.169063	0.170044	0.994231	0.320111	0.642551
CEPT1	15.7604	0.113774	0.114441	0.994176	0.320137	0.642551
L3MBTL2	7.75442	0.131475	0.132398	0.99303	0.320695	0.642941
MMD	7.73939	0.129691	0.130717	0.992152	0.321123	0.643375
TRIM69	11.9644	0.164197	0.165666	0.991135	0.32162	0.643945
PACSIN2	10.1729	0.118905	0.120009	0.990796	0.321785	0.644135
OSER1-DT	12.0727	0.112862	0.114126	0.988927	0.322699	0.644407
ACAP1	117.782	0.0468133	0.047344	0.988791	0.322765	0.644407
PAXIP1-AS1	10.9968	0.124734	0.126149	0.988784	0.322769	0.644407
RRBP1	5.4694	0.169875	0.171855	0.988475	0.32292	0.644568
PPP6C	42.4322	0.0590456	0.0597619	0.988014	0.323146	0.644774
SLC25A12	18.7565	0.113536	0.114918	0.987976	0.323165	0.644774
ZNF48	5.3498	0.164959	0.167119	0.987072	0.323607	0.645375
KAT2B	10.3627	0.165631	0.167855	0.986753	0.323764	0.645546
OGFOD3	9.82217	0.121025	0.12273	0.986106	0.324081	0.646037
NLRC5	42.5734	0.0883791	0.0897034	0.985237	0.324508	0.646746
WBP2	37.4576	0.0667762	0.0678361	0.984376	0.324931	0.647448
TSG101	14.7373	0.100582	0.102253	0.983659	0.325283	0.647862
RPS27A	6802.46	0.028166	0.0286386	0.983498	0.325363	0.647862
GORASP2	32.8936	0.0719606	0.0731941	0.983148	0.325535	0.647943
HLA-DMA	6.65846	0.148215	0.1508	0.982856	0.325678	0.648088
SDF2	14.7839	0.106083	0.10798	0.982436	0.325885	0.648318
ARFIP1	9.96929	0.126626	0.129126	0.980644	0.326768	0.649406
NDUFB6	50.0228	0.0583934	0.0595566	0.980468	0.326855	0.649438
HAGH	24.9652	0.0931265	0.0952213	0.978	0.328074	0.65115
TXN2	43.1761	0.0610683	0.0624959	0.977158	0.328491	0.651348
LSM5	95.811	0.0548917	0.056177	0.977121	0.328509	0.651348
NSFL1C	21.1163	0.0827046	0.0846449	0.977078	0.328531	0.651348
SH3GL1	13.3571	0.0969017	0.099316	0.975692	0.329217	0.651859
AC239799.2	4.20085	0.298886	0.306513	0.975117	0.329502	0.652282
GCLM	7.81423	0.140564	0.144267	0.974335	0.32989	0.652625
ABHD10	14.2125	0.101583	0.104443	0.972618	0.330743	0.653126
MAP2K2	41.5089	0.100069	0.10289	0.972577	0.330764	0.653126
ATP6V1A	6.9866	0.142282	0.146307	0.972491	0.330806	0.653126
ACSL6	7.74604	0.133406	0.137191	0.972412	0.330845	0.653126
DMAP1	13.3298	0.106868	0.109915	0.972271	0.330916	0.653126
HSPA14.1	4.94805	0.162791	0.167459	0.972124	0.330989	0.653126
ZC3HC1	6.63369	0.138252	0.142297	0.971575	0.331262	0.653296
ZSCAN16	4.25153	0.175129	0.180273	0.971467	0.331316	0.653296
GYS1	4.29179	0.173416	0.178516	0.971432	0.331333	0.653296
SLC66A3	14.6142	0.0994755	0.102411	0.971333	0.331383	0.653296
ARL8A	12.9957	0.117256	0.120742	0.971126	0.331485	0.653296
UQCC2	23.7011	0.088218	0.0909863	0.969575	0.332258	0.653911
CAPNS1	46.9303	0.0819582	0.0845348	0.96952	0.332286	0.653911
NCKIPSD	3.84874	0.180004	0.185681	0.969426	0.332333	0.653911
TMEM38B	11.6559	0.115938	0.119703	0.968542	0.332774	0.654221
CD81	18.1265	0.179553	0.185417	0.968376	0.332857	0.654221
KLF13	56.4683	0.0646935	0.066808	0.96835	0.33287	0.654221
SNHG30	16.7011	0.0891798	0.0921468	0.967801	0.333144	0.654518
COPS5	30.9037	0.0689063	0.0712864	0.966612	0.333738	0.65549
C6orf99	4.29524	0.188106	0.194621	0.966524	0.333782	0.65549
ZNF33A	22.9439	0.0844065	0.0874289	0.96543	0.334329	0.656051
PSMG1	7.44153	0.138345	0.143306	0.965377	0.334356	0.656051
[truncated: 7,121 more rows]
