# Supplementary material for: Multidimensional profiling of human T cells reveals high CD38 expression, marking recent thymic emigrants and age-related naive T cell remodeling
Source: Immunity. Author manuscript; Available in PMC 2026 May 4. (PMC13138122; doi:10.1016/j.immuni.2024.08.019)
Supplement: mmc8 [file NIHMS2160335-supplement-mmc8.xlsx]

## Sheet: CD4
Gene	baseMean	log2FoldChange	lfcSE	stat	pvalue	padj
A1BG-AS1	32.723	0.26351	0.36171	0.728513	0.466299	0.80318
AAAS	2509.69	-0.0391505	0.0772826	-0.506589	0.612443	0.878116
AACS	368.152	0.563746	0.112809	4.99735	5.81222e-07	2.83452e-05
AAGAB	3114.84	-0.144609	0.0465098	-3.10921	0.00187586	0.0258408
AAK1	666.261	-0.0559498	0.100774	-0.555199	0.578758	0.863289
AAMP	5753.1	0.0139752	0.0546557	0.255695	0.798187	0.944894
AAR2	2719.12	0.0121927	0.0596049	0.204558	0.837917	0.958325
AARS1	12069.4	0.065864	0.0642594	1.02497	0.305377	0.680655
AARS2	1444.05	-0.102685	0.0823309	-1.24723	0.212314	0.582368
AARSD1	10.0016	0.00662645	0.594937	0.0111381	0.991113	0.997551
AASDH	379.008	0.152193	0.107753	1.41243	0.157825	0.502501
AASDHPPT	3233.05	-0.0509499	0.0729852	-0.698085	0.485124	0.817018
AASS	51.5318	-0.0197517	0.28102	-0.0702859	0.943966	0.985522
AATF	5285.58	0.0197759	0.0680376	0.290662	0.77131	0.935321
ABAT	203.756	0.325102	0.223368	1.45546	0.145542	0.48192
ABCA17P	29.8807	-0.691007	0.377602	-1.82999	0.0672515	0.317665
ABCA2	107.713	0.782499	0.251612	3.10995	0.00187121	0.0257995
ABCA3	98.186	0.176376	0.280855	0.627997	0.530006	0.840092
ABCA5	255.588	0.152797	0.170714	0.895046	0.370763	0.73689
ABCA7	47.5379	0.622405	0.357466	1.74116	0.0816556	0.354636
ABCB1	352.792	0.32343	0.16208	1.9955	0.0459886	0.253719
ABCB10	1840.8	0.0465082	0.0812544	0.572377	0.567066	0.857884
ABCB10P1	9.50398	-0.0505371	0.706854	-0.0714958	0.943003	0.985309
ABCB6	27.6766	-0.10691	0.330313	-0.323663	0.746193	0.928395
ABCB7	702.036	0.063192	0.0859507	0.735212	0.46221	0.801178
ABCB8	1337.65	0.0236896	0.0825085	0.287117	0.774023	0.935883
ABCB9	111.873	-0.380628	0.199221	-1.91058	0.0560589	0.28468
ABCC1	2228.28	-0.203078	0.0802781	-2.52968	0.0114165	0.0996018
ABCC10	399.896	0.0992588	0.108405	0.915628	0.359862	0.729083
ABCC2	21.901	-0.112274	0.397482	-0.282464	0.777588	0.937244
ABCC4	1941.8	-0.138815	0.0710217	-1.95455	0.0506365	0.269439
ABCC5	504.722	0.25014	0.0924048	2.70701	0.00678932	0.0680012
ABCD1	90.309	-0.164767	0.235589	-0.699381	0.484314	0.816359
ABCD2	113.413	0.715566	0.341195	2.09724	0.0359727	0.217484
ABCD3	3447.34	0.107329	0.05004	2.14487	0.0319632	0.201839
ABCD4	464.767	0.192855	0.112519	1.71398	0.0865329	0.365211
ABCE1	16366.9	-0.0356109	0.0676973	-0.526031	0.598867	0.872738
ABCF1	5954.93	-0.0292065	0.0502188	-0.581584	0.560847	0.855003
ABCF2	2467.59	-0.0426579	0.0981209	-0.434748	0.663746	0.899304
ABCF2P1	80.3946	-0.194038	0.294493	-0.658888	0.509968	0.829467
ABCF3	2770.19	-0.0140194	0.0619155	-0.226428	0.820868	0.95228
ABCG1	379.075	0.693868	0.168386	4.12068	3.77749e-05	0.00108186
ABCG2	13.9258	1.09258	0.530715	2.0587	0.0395231	0.231804
ABCG4	8.29677	0.285807	2.02683	0.141012	0.887861	0.972175
ABHD1	10.8826	-0.789626	0.826916	-0.954904	0.339626	0.710442
ABHD10	2540.88	0.0293391	0.071089	0.412709	0.679819	0.904562
ABHD11	562.803	-0.0414421	0.0809044	-0.512235	0.608486	0.87635
ABHD12	818.858	0.266221	0.0758377	3.5104	0.000447425	0.00837847
ABHD13	804.696	-0.0319126	0.0812656	-0.392695	0.694545	0.908674
ABHD14A	177.231	0.0938077	0.166733	0.562623	0.573692	0.860427
ABHD14B	540.178	0.120723	0.130253	0.926829	0.354015	0.72324
ABHD15	257.774	0.0512816	0.115775	0.442944	0.657806	0.896721
ABHD16A	12.6991	0.11269	0.528744	0.213127	0.831228	0.955087
ABHD17A	2198.04	0.102917	0.0815043	1.26271	0.206692	0.574944
ABHD17AP1	165.451	0.240998	0.157403	1.53109	0.125748	0.449566
ABHD17AP3	47.2738	0.114282	0.285577	0.40018	0.689024	0.907199
ABHD17AP5	34.2083	0.33641	0.327783	1.02632	0.304742	0.680169
ABHD17AP6	51.5977	-0.0977613	0.266672	-0.366597	0.71392	0.915133
ABHD17B	801.575	0.0777243	0.0723862	1.07374	0.282937	0.66057
ABHD17C	227.894	-0.0360193	0.15692	-0.22954	0.818449	0.951635
ABHD18	515.571	0.205837	0.0929549	2.21437	0.0268033	0.179611
ABHD2	2556.61	-0.190011	0.0570886	-3.32835	0.000873614	0.0143273
ABHD3	875.836	0.286762	0.0783613	3.65948	0.000252723	0.00520206
ABHD4	134.825	0.059094	0.221802	0.266427	0.78991	0.941463
ABHD5	599.172	0.0579489	0.0824082	0.703193	0.481935	0.814554
ABHD6	460.83	-0.0869938	0.144255	-0.603058	0.54647	0.848347
ABHD8	125.66	0.288536	0.190649	1.51344	0.130169	0.456134
ABI1	2873.75	-0.110785	0.0505499	-2.19159	0.0284088	0.186205
ABI2	646.616	0.0967775	0.0954072	1.01436	0.31041	0.686179
ABI3	2261.53	0.215994	0.132099	1.63509	0.10203	0.401016
ABI3BP	8.79999	-0.644701	0.69216	-0.931433	0.35163	0.722296
ABITRAM	877.344	-0.204113	0.0881623	-2.31519	0.0206023	0.149973
ABL1	1295.1	-0.0099278	0.0681691	-0.145635	0.88421	0.97096
ABL2	289.148	-0.162454	0.123809	-1.31213	0.189475	0.550068
ABLIM1	9158.98	-0.143755	0.111439	-1.28999	0.197055	0.561666
ABLIM2	17.7737	0.188203	0.484648	0.388328	0.697773	0.909961
ABR	1159.59	0.203708	0.0863098	2.36019	0.0182656	0.13909
ABRACL	6123.27	0.0200323	0.0638668	0.313657	0.753782	0.930238
ABRAXAS1	153.295	-0.014964	0.145241	-0.103028	0.91794	0.979824
ABRAXAS2	1230.57	-0.0291545	0.0703191	-0.414603	0.678432	0.903455
ABT1	3502.4	-0.030591	0.0618996	-0.494204	0.621162	0.880962
ABTB1	101.767	0.762955	0.242794	3.14239	0.00167573	0.0236913
ABTB2	59.4393	-0.831182	0.349926	-2.37531	0.0175343	0.134973
ABTB3	1112.24	-0.651479	0.120058	-5.42636	5.75152e-08	3.58655e-06
ACAA1	907.766	-0.222873	0.074	-3.01179	0.00259709	0.0332752
ACAA2	1377.84	0.334674	0.1108	3.02052	0.00252344	0.0326026
ACAA2P1	32.8826	0.0252194	0.400631	0.0629493	0.949807	0.986854
ACACA	2941.93	-0.181429	0.109044	-1.66382	0.0961492	0.387281
ACACB	55.038	0.0994009	0.358176	0.27752	0.781381	0.938554
ACAD10	394.379	-0.179781	0.131578	-1.36634	0.171832	0.522574
ACAD8	767.151	0.0890437	0.0765492	1.16322	0.244739	0.619503
ACAD9	1916.95	0.0443057	0.0623241	0.710893	0.477151	0.810865
ACADM	2848.56	0.0705875	0.0736805	0.958021	0.338052	0.709179
ACADS	669.168	0.0677536	0.128082	0.528986	0.596815	0.872143
ACADSB	1390.99	-0.167992	0.078132	-2.1501	0.0315474	0.20062
ACADVL	2385.2	0.259972	0.104863	2.47917	0.013169	0.110844
ACAP1	1635.41	0.235789	0.0889196	2.65171	0.00800852	0.0770202
ACAP2	1694.18	-0.0714393	0.0989361	-0.722075	0.470248	0.805639
ACAP3	492.738	0.185693	0.107148	1.73305	0.0830861	0.358384
ACAT1	2229.32	-0.119945	0.0552623	-2.17046	0.0299719	0.192778
ACAT2	2264.73	0.234242	0.0713326	3.2838	0.00102417	0.0162989
ACBD3	1222.03	0.0150759	0.0810744	0.185952	0.852483	0.962999
ACBD4	89.7661	-0.104656	0.244023	-0.428879	0.668011	0.901364
ACBD5	961.251	-0.00306044	0.0746185	-0.0410145	0.967284	0.991322
ACBD6	1674.11	-0.0239666	0.075603	-0.317006	0.751239	0.929493
ACBD7	10.6923	1.22014	0.718484	1.69821	0.0894677	0.371907
ACCS	8.52129	0.118432	0.671318	0.176418	0.859966	0.964263
ACD	2300.86	0.0107771	0.0561091	0.192074	0.847684	0.961692
ACER2	12.3265	0.511712	0.533668	0.958858	0.33763	0.709179
ACER3	556.211	-0.00631555	0.0870581	-0.072544	0.942169	0.985167
ACIN1	2090.14	-0.0783724	0.0622133	-1.25974	0.207764	0.576466
ACKR3	16.0253	-0.780332	0.535749	-1.45653	0.145247	0.481479
ACLY	10513	0.067638	0.0615417	1.09906	0.271742	0.650957
ACO1	1313.5	0.0658609	0.0716824	0.918789	0.358206	0.727431
ACO2	5209.78	0.0105905	0.055283	0.191568	0.84808	0.961927
ACOT1	25.7115	-0.326162	0.339686	-0.960185	0.336962	0.708909
ACOT11	15.4425	0.388205	0.545255	0.711969	0.476484	0.810261
ACOT13	831.434	0.00886915	0.0860765	0.103038	0.917933	0.979824
ACOT2	349.321	0.000456194	0.133791	0.00340976	0.997279	0.998946
ACOT4	23.3596	-0.298406	0.395877	-0.753784	0.450979	0.794465
ACOT7	3650.99	0.236865	0.100169	2.36466	0.0180464	0.137727
ACOT8	365.875	0.0785358	0.116839	0.67217	0.501476	0.82552
ACOT9	867.645	0.523378	0.10617	4.92962	8.2388e-07	3.80891e-05
ACOX1	1700.94	0.150556	0.0539628	2.79	0.00527087	0.0565177
ACOX3	680.765	0.166627	0.0753757	2.21062	0.0270622	0.180569
ACP1	6601.52	-0.0915936	0.0520772	-1.7588	0.078611	0.347253
ACP2	632.448	0.00526659	0.112322	0.0468885	0.962602	0.989723
ACP5	47.0097	1.36713	0.278237	4.91353	8.94504e-07	4.07021e-05
ACP6	220.841	0.023123	0.125243	0.184625	0.853523	0.963125
ACRV1	42.7692	-0.0637778	0.322224	-0.19793	0.8431	0.960039
ACSF2	10.1433	-0.0788489	0.75687	-0.104178	0.917028	0.979589
ACSF3	585.839	-0.00441268	0.0965309	-0.0457126	0.963539	0.990002
ACSL1	1504.43	0.0488115	0.111747	0.436803	0.662255	0.898461
ACSL3	3166.37	0.0066394	0.0906117	0.0732731	0.941589	0.985
ACSL4	4672.36	-0.0383863	0.0577738	-0.664423	0.50642	0.827383
ACSL5	3161.26	-0.44617	0.111912	-3.9868	6.69705e-05	0.0017049
ACSL6	127.71	-3.71915	0.2692	-13.8156	2.05346e-43	1.06643e-39
ACSM3	64.3754	0.222554	0.226135	0.984163	0.325035	0.699698
ACSS1	657.942	0.512314	0.112296	4.56217	5.06265e-06	0.00018691
ACSS2	298.335	0.479188	0.137645	3.48132	0.000498942	0.00907024
ACTA2	23.504	-0.0473259	0.382011	-0.123886	0.901405	0.976029
ACTB	540333	-0.120058	0.0523428	-2.29369	0.0218084	0.156795
ACTBP1	30.7163	-0.443125	0.387352	-1.14398	0.252631	0.6294
ACTBP11	408.265	-0.0521848	0.108592	-0.480557	0.630831	0.885599
ACTBP15	13.7356	-0.0560001	0.555435	-0.100822	0.919692	0.980887
ACTBP2	2906.1	-0.103781	0.0696053	-1.49099	0.135964	0.465483
ACTBP7	49.6625	-0.0313042	0.255189	-0.122671	0.902368	0.976598
ACTBP8	32.0317	-0.0563785	0.318322	-0.177111	0.859421	0.964263
ACTBP9	11.9115	-0.0731953	0.518526	-0.14116	0.887743	0.972175
ACTG1	115170	-0.159865	0.0573729	-2.78642	0.00532942	0.0570277
ACTG1P20	59.1385	0.168948	0.233777	0.722689	0.469871	0.805434
ACTG1P23	9.62491	0.218871	0.60245	0.363301	0.71638	0.916486
ACTG1P9	57.063	-0.596449	0.285844	-2.08662	0.0369223	0.22142
ACTL10	85.6359	0.306246	0.227031	1.34891	0.177365	0.530902
ACTL6A	3915.13	-0.0988322	0.0663306	-1.48999	0.136226	0.465948
ACTMAP	141.639	0.296739	0.189089	1.56931	0.116576	0.431722
ACTN1	9647.41	0.0440595	0.0583789	0.754717	0.450419	0.794431
ACTN4	715.174	-0.0224921	0.174117	-0.129178	0.897217	0.975464
ACTR10	1085.66	0.03979	0.0776248	0.512594	0.608235	0.87635
ACTR1A	2976.39	0.0310696	0.0701947	0.44262	0.65804	0.896855
ACTR1B	435.031	-0.155539	0.138126	-1.12607	0.260136	0.637391
ACTR2	14165.1	-0.000369958	0.0483552	-0.00765084	0.993896	0.99792
ACTR3	26289.3	0.0399066	0.036029	1.10762	0.268024	0.64619
ACTR3-AS1	25.0153	-0.554825	0.417133	-1.33009	0.183489	0.541226
ACTR3B	624.55	0.00559497	0.0930987	0.0600972	0.952078	0.987049
ACTR3C	60.8356	0.248213	0.246226	1.00807	0.313421	0.688789
ACTR3P2	9.23551	-0.0440803	0.560545	-0.0786383	0.93732	0.984932
ACTR5	822.043	0.0134371	0.0889428	0.151076	0.879916	0.970005
ACTR6	1150.38	0.0601997	0.0834727	0.72119	0.470793	0.80595
ACTR8	1543.84	-0.035403	0.0719004	-0.49239	0.622444	0.881847
ACTRT3	36.9953	0.319883	0.315979	1.01235	0.31137	0.687248
ACVR1	399.57	0.618399	0.142458	4.34092	1.41885e-05	0.000459577
ACVR1B	158.629	-0.111038	0.198453	-0.559518	0.575808	0.861517
ACVR1C	21.5354	-1.24704	0.619879	-2.01175	0.0442465	0.247882
ACVR2A	120.842	-0.646064	0.184706	-3.49779	0.000469131	0.0086857
ACVR2B	244.396	-0.0455802	0.155231	-0.293628	0.769042	0.934479
ACY1	36.1366	0.137238	0.339035	0.404789	0.685632	0.906439
ACYP1	247.221	-0.150698	0.120407	-1.25157	0.210725	0.580258
ACYP2	81.4736	0.102145	0.282012	0.362201	0.717202	0.91718
ADA	321.155	0.361143	0.116225	3.10727	0.00188825	0.0259655
ADA2	41.6456	-1.27529	0.383697	-3.32368	0.000888376	0.0145235
ADAD1	9.70067	1.05318	0.962921	1.09373	0.274072	0.652568
ADAL	263.361	-0.0447418	0.134064	-0.333735	0.738579	0.926905
ADAM10	4375.2	0.0380585	0.0737483	0.516059	0.605813	0.8754
ADAM15	899.29	0.0607165	0.129838	0.467632	0.640048	0.889717
ADAM17	738.286	0.0957377	0.0978936	0.977976	0.328086	0.70204
ADAM19	114.183	0.971169	0.246219	3.94433	8.00224e-05	0.00196187
ADAM22	65.0761	-0.123684	0.316084	-0.391301	0.695574	0.908674
ADAM8	448.58	0.216578	0.193866	1.11716	0.263927	0.641362
ADAM9	365.039	-0.460741	0.113331	-4.06544	4.79427e-05	0.00130585
ADAMTS17	26.931	-0.220567	0.361352	-0.610394	0.541601	0.845509
ADAMTS3	10.8296	-2.19509	1.04516	-2.10024	0.0357074	0.216721
ADAMTS4	29.1836	-0.380468	0.397879	-0.956241	0.33895	0.709982
ADAMTS6	17.9219	0.221115	0.499172	0.442963	0.657793	0.896721
ADAMTSL5	50.7777	-0.391677	0.316688	-1.23679	0.216164	0.586323
ADAP1	742.728	-0.435489	0.142814	-3.04934	0.00229348	0.0302304
ADAR	13603.7	-0.0610295	0.0794572	-0.76808	0.44244	0.789356
ADARB1	2017.87	-0.423681	0.120095	-3.52788	0.000418896	0.00797848
ADAT1	825.352	0.0411899	0.0810708	0.508073	0.611402	0.877388
ADAT2	958.083	0.05039	0.0800182	0.629732	0.52887	0.839452
ADAT3	73.1462	0.296476	0.234554	1.264	0.206229	0.573965
ADCK1	424.942	-0.0694191	0.103733	-0.66921	0.503361	0.825953
ADCK2	743.086	-0.00477132	0.0955556	-0.0499324	0.960176	0.98893
ADCK5	190.883	0.146043	0.158947	0.918812	0.358194	0.727431
ADCY3	1129.29	0.356191	0.10457	3.40625	0.000658628	0.0113511
ADCY7	944.79	-0.171826	0.0754566	-2.27715	0.0227771	0.161597
ADCY9	284.938	-0.384332	0.172358	-2.22985	0.0257573	0.175199
ADD1	4144.39	-0.0163661	0.0626511	-0.261227	0.793918	0.942881
ADD2	755.894	0.228636	0.13824	1.65391	0.0981462	0.392887
ADD3	1552.51	-0.363529	0.145976	-2.49034	0.0127622	0.108327
ADGRA3	1485.84	-0.0240543	0.105308	-0.228419	0.81932	0.951831
ADGRA3P1	11.367	-0.285105	0.631247	-0.451654	0.651519	0.894331
ADGRE1	123.378	0.492732	0.240439	2.0493	0.040433	0.235582
ADGRE2	130.305	-0.00194471	0.165859	-0.0117251	0.990645	0.997374
ADGRE5	7797.57	-0.0794022	0.101435	-0.782791	0.43375	0.784265
ADGRF3	21.4349	-0.399861	0.439058	-0.910726	0.36244	0.731441
ADGRG1	97.623	2.38654	0.343172	6.95437	3.54136e-12	5.30523e-10
ADGRG5	48.2267	-0.26168	0.494295	-0.529399	0.596529	0.872143
ADGRG6	75.9287	-0.7949	0.308923	-2.57313	0.0100782	0.0916095
ADGRL1	130.362	0.00187363	0.225703	0.0083013	0.993377	0.99792
ADH5	3224.45	-0.0167471	0.0554405	-0.302073	0.762596	0.932877
ADH5P2	13.4797	-0.40078	0.539733	-0.742553	0.457753	0.79846
ADH5P3	8.93931	0.493096	0.702971	0.701446	0.483025	0.81551
ADH5P4	71.2716	0.194791	0.235763	0.826215	0.408682	0.767709
ADI1	2108.07	0.063779	0.0540786	1.17938	0.238248	0.612419
ADIPOR1	5965.7	-0.0370418	0.0667181	-0.555199	0.578758	0.863289
ADIPOR2	375.238	-0.0854012	0.165204	-0.516943	0.605196	0.875153
ADISSP	2666.03	-0.0681385	0.0607462	-1.12169	0.261994	0.639123
ADK	2848.37	-0.150597	0.0638653	-2.35805	0.0183713	0.139465
ADM2	83.9887	0.394197	0.3083	1.27861	0.201033	0.567308
ADNP	1374.58	0.0446742	0.0682601	0.65447	0.512809	0.830948
ADNP-AS1	16.471	0.528671	0.525897	1.00527	0.314765	0.690029
ADNP2	1105.97	-0.166833	0.0776978	-2.1472	0.031777	0.201408
ADO	913.556	-0.307088	0.179304	-1.71267	0.086773	0.365582
ADORA2A	18.32	0.012354	0.468609	0.0263632	0.978968	0.993768
ADORA2B	105.303	-0.590595	0.20128	-2.93419	0.00334414	0.0400272
ADPGK	2583.18	-0.00915203	0.0547154	-0.167266	0.867161	0.966368
ADPGK-AS1	16.6768	-0.543006	0.594685	-0.913098	0.361191	0.730319
ADPRH	83.7276	-0.253683	0.278759	-0.910046	0.362798	0.731521
ADPRHL1	11.4284	-0.101961	0.599237	-0.170152	0.864891	0.965673
ADPRM	184.425	0.0215864	0.1605	0.134495	0.893012	0.973936
ADPRS	1661.38	-0.0708607	0.0652439	-1.08609	0.27744	0.65573
ADRM1	4497.41	0.0856073	0.0740514	1.15605	0.24766	0.623551
ADSL	385.177	0.0552821	0.137385	0.40239	0.687397	0.907123
ADSS2	2476.04	-0.0816504	0.0611713	-1.33478	0.181948	0.538225
ADTRP	412.396	0.282492	0.148828	1.89812	0.0576805	0.290172
AEBP1	1493.14	0.0532342	0.0844803	0.630138	0.528604	0.839395
AEBP2	1026.04	0.0321074	0.0949728	0.338069	0.735311	0.925814
AEN	4527.66	-0.132909	0.106109	-1.25257	0.21036	0.579825
AFAP1	213.507	-0.232513	0.164762	-1.41121	0.158184	0.503166
AFAP1L1	28.4969	1.33562	0.478619	2.79057	0.00526159	0.056457
AFAP1L2	22.1843	0.186837	0.599191	0.311815	0.755181	0.930611
AFDN	82.8619	-0.289176	0.238626	-1.21184	0.225575	0.598764
AFF1	553.08	-0.319872	0.101438	-3.15336	0.00161403	0.0229649
AFF2	40.1027	-0.0737266	0.283333	-0.260212	0.7947	0.943337
AFF3	97.833	-0.123768	0.345354	-0.358381	0.720058	0.918385
AFF4	809.048	-0.177271	0.124984	-1.41835	0.156089	0.499624
AFG1L	73.7415	-0.555283	0.242876	-2.28628	0.022238	0.158784
AFG3L1P	254.658	-0.0172177	0.138669	-0.124164	0.901186	0.975982
AFG3L2	4406.35	-0.0380518	0.056057	-0.678805	0.497261	0.823571
AFG3L2P1	36.9793	0.239026	0.334776	0.713989	0.475234	0.809373
AFMID	158.311	0.334013	0.224004	1.4911	0.135935	0.465483
AFTPH	1271.84	0.0218431	0.0861564	0.253528	0.79986	0.945567
AFTPH-DT	43.4986	0.505815	0.328181	1.54127	0.123252	0.444609
AGA	499.007	0.249112	0.0945379	2.63505	0.00841251	0.0797701
AGAP2	256.804	0.0762526	0.169433	0.450047	0.652677	0.894585
AGAP3	396.126	-0.135128	0.102594	-1.31712	0.1878	0.547886
AGAP4	14.7046	-0.363252	0.558775	-0.650085	0.515637	0.833562
AGBL2	11.9305	0.00670453	0.613215	0.0109334	0.991277	0.997551
AGBL3	49.6704	0.306106	0.287279	1.06554	0.286633	0.665138
AGBL5	330.865	0.0236722	0.115096	0.205673	0.837046	0.958208
AGFG1	11749.5	0.0950966	0.0565626	1.68126	0.0927119	0.37932
AGFG2	1380.59	0.12986	0.0837559	1.55046	0.12103	0.440627
AGGF1	683.781	0.0721151	0.0914958	0.788179	0.430592	0.782895
AGK	2927.81	-0.326498	0.0732265	-4.45875	8.244e-06	0.000287341
AGKP2	11.4651	-0.0190338	0.554934	-0.0342992	0.972639	0.991937
AGL	2315.92	-0.0207929	0.0650087	-0.319848	0.749084	0.929356
AGMAT	782.677	-0.193539	0.0900144	-2.15009	0.0315481	0.20062
AGO1	2553.03	-0.0675304	0.0691979	-0.975903	0.329113	0.702717
AGO2	5468.62	-0.354463	0.0797128	-4.44675	8.71793e-06	0.000299175
AGO3	822.272	-0.202652	0.0908686	-2.23017	0.0257362	0.175173
AGO4	116.695	0.163998	0.275347	0.595602	0.551441	0.850426
AGPAT1	216.42	-0.163104	0.125345	-1.30124	0.193177	0.555577
AGPAT2	529.461	0.408568	0.113034	3.61455	0.000300865	0.00599421
AGPAT3	3044.95	-0.115995	0.0674436	-1.71988	0.0854535	0.362869
AGPAT4	49.4191	0.100477	0.319603	0.31438	0.753232	0.929976
AGPAT5	6689.43	0.0496797	0.0678335	0.732377	0.463938	0.802254
AGPS	6210.07	-0.0163378	0.0644561	-0.253472	0.799904	0.945567
AGRN	155.228	0.275461	0.213777	1.28854	0.197557	0.562283
AGTPBP1	974.857	0.107225	0.0913195	1.17418	0.240323	0.614873
AGTRAP	187.365	0.181406	0.200881	0.90305	0.366499	0.734696
AHCTF1	5869.77	-0.121861	0.0830127	-1.46798	0.142111	0.476045
AHCTF1P1	303.365	-0.115603	0.141661	-0.816051	0.414471	0.771771
AHCY	4298.41	0.00386775	0.0662905	0.0583455	0.953473	0.987158
AHCYL1	4170.67	0.107099	0.047113	2.27325	0.0230113	0.162593
AHCYL2	462.203	0.24053	0.100345	2.39702	0.016529	0.129213
AHDC1	83.2285	0.376253	0.295926	1.27145	0.20357	0.570199
AHI1	778.294	0.226982	0.171001	1.32737	0.184387	0.543154
AHNAK	33.1219	-0.604974	0.358391	-1.68803	0.0914062	0.376481
AHR	1291.54	0.0909375	0.11861	0.766692	0.443265	0.789716
AHRR	31.5473	-0.281534	0.486586	-0.57859	0.562866	0.85589
AHSA1	8202.31	0.00353259	0.0550921	0.0641215	0.948874	0.986716
AHSA2P	107.86	0.275606	0.227475	1.21159	0.225669	0.598764
AIDA	910.126	-0.0305485	0.0860852	-0.354864	0.722692	0.920122
AIDAP1	25.1387	-0.0833361	0.357754	-0.232942	0.815806	0.951275
AIDAP2	19.9186	-0.121691	0.444781	-0.273596	0.784395	0.939396
AIF1	402.359	0.0343076	0.144214	0.237893	0.811964	0.950015
AIF1L	83.6084	0.350935	0.229209	1.53107	0.125751	0.449566
AIFM1	3049.6	-0.0299003	0.0429313	-0.69647	0.486135	0.817659
AIFM2	657.65	0.0325556	0.107103	0.303965	0.761155	0.93268
AIG1	184.953	0.522676	0.179175	2.91712	0.00353282	0.0416664
AIM2	36.6549	1.56913	0.43247	3.62829	0.000285301	0.00573548
AIMP1	2221.37	-0.118258	0.0628983	-1.88015	0.0600877	0.298142
AIMP2	2102.32	-0.0732292	0.0708742	-1.03323	0.301497	0.678159
AIP	3234.31	-0.0168312	0.065988	-0.255064	0.798674	0.945017
AJM1	12.5811	0.239133	0.510262	0.468648	0.639321	0.889287
AJUBA	107.437	-0.0925075	0.21332	-0.433656	0.664538	0.899838
AK2	12594.2	0.0692993	0.0665671	1.04105	0.297855	0.674728
AK2P2	14.7253	0.106303	0.481825	0.220627	0.825383	0.954139
AK3	1103.34	0.247147	0.0781286	3.16334	0.00155969	0.0224169
AK4	514.143	-0.965867	0.207286	-4.65959	3.16837e-06	0.0001231
AK4P1	12.871	-0.690367	0.730043	-0.945652	0.344326	0.716139
AK4P3	30.1376	-0.869178	0.45275	-1.91977	0.0548865	0.281479
AK5	153.71	-0.456697	0.228805	-1.99601	0.045933	0.253719
AK6	3485.15	-0.0285201	0.0880719	-0.323827	0.746069	0.928395
AK6P2	12.9874	0.435781	0.569854	0.764725	0.444436	0.790265
AK7	10.7841	0.591635	0.79129	0.747684	0.454651	0.797328
AK9	102.724	0.225926	0.238167	0.948602	0.342823	0.714157
AKAP1	2449.46	-0.0500907	0.0672761	-0.744554	0.456541	0.797801
AKAP10	1394.06	-0.0703958	0.064493	-1.09153	0.275041	0.653621
AKAP11	709.795	-0.133755	0.0904987	-1.47798	0.139413	0.47157
AKAP12	9.70162	-0.0341663	0.770979	-0.0443154	0.964653	0.99027
AKAP13	1851.1	-0.139992	0.127766	-1.09569	0.273214	0.651937
AKAP3	40.9441	-0.00741572	0.28618	-0.0259128	0.979327	0.993841
AKAP5	34.9094	-0.242076	0.358604	-0.675051	0.499643	0.824317
AKAP6	36.3982	-0.284035	0.350757	-0.809777	0.418068	0.773851
AKAP7	133.775	-0.382555	0.236557	-1.61718	0.10584	0.408975
AKAP8	1984.85	-0.0798814	0.0684598	-1.16684	0.243276	0.618194
AKAP8L	633.481	-0.0199274	0.0858605	-0.23209	0.816468	0.951387
AKAP9	720.384	-0.0279702	0.103588	-0.270013	0.787151	0.940589
AKIP1	428.552	0.0154548	0.107369	0.14394	0.885548	0.971352
AKIRIN1	4072.72	-0.122728	0.0504619	-2.43209	0.0150119	0.121531
AKIRIN2	1025.65	-0.0436692	0.0744884	-0.586255	0.557704	0.853195
AKNA	646.871	-0.279019	0.139071	-2.00631	0.0448236	0.249947
AKR1A1	3824.36	0.025579	0.0643999	0.39719	0.691228	0.907961
AKR1B1	3432.22	0.12386	0.0705882	1.75468	0.0793139	0.349398
AKR1B1P2	14.3291	0.222828	0.54885	0.405991	0.684749	0.906415
AKR1C3	12.1603	1.22325	0.523555	2.33644	0.0194685	0.144506
AKR1E2	67.6855	-0.331166	0.249988	-1.32473	0.185262	0.544704
AKR7A2	683.909	0.205085	0.119778	1.71221	0.0868572	0.365739
AKT1	4089.03	0.42905	0.0589123	7.28287	3.26793e-13	5.78573e-11
AKT1S1	458.274	0.0304002	0.0981794	0.309639	0.756835	0.93081
AKT2	1561.79	0.0183558	0.105429	0.174106	0.861782	0.964263
AKT3	127.655	-0.671363	0.191092	-3.51331	0.000442567	0.0083353
AKTIP	825.178	-0.0207392	0.0806802	-0.257055	0.797137	0.944584
AKTIPP2	43.3751	0.0674193	0.279008	0.241639	0.80906	0.949057
ALAD	648.822	-0.0617474	0.106373	-0.58048	0.561591	0.85512
ALAS1	3420.29	-0.152942	0.052316	-2.92343	0.00346195	0.0409857
ALCAM	612.567	-0.347091	0.137051	-2.53257	0.0113229	0.0991633
ALDH16A1	939.132	0.279423	0.10407	2.68495	0.00725403	0.071485
ALDH18A1	7311.41	-0.0494581	0.0491037	-1.00722	0.313829	0.688948
ALDH1B1	2003.64	-0.131128	0.095339	-1.37538	0.169013	0.520033
ALDH1L2	36.563	0.911491	0.461526	1.97495	0.0482737	0.262069
ALDH2	35.5998	1.59489	0.364044	4.38103	1.18118e-05	0.000393221
ALDH3A2	1069.83	0.104365	0.0996928	1.04686	0.295162	0.673741
ALDH4A1	161.843	0.54357	0.151291	3.59287	0.000327053	0.00643369
ALDH5A1	1201.48	0.133639	0.0931742	1.43429	0.151489	0.492734
ALDH6A1	208.521	0.369963	0.178049	2.07787	0.0377209	0.224139
ALDH7A1	24.5702	-0.456344	0.446278	-1.02256	0.306518	0.682072
ALDH9A1	2416.05	-0.0883974	0.0542043	-1.63082	0.102929	0.403405
ALDOA	165.966	0.0444002	0.175643	0.252787	0.800433	0.945613
ALDOAP2	67.9562	0.170945	0.263127	0.649669	0.515906	0.833712
ALDOC	741.924	0.116973	0.0981485	1.1918	0.23334	0.607933
ALG1	2020.04	-0.0686941	0.0660193	-1.04052	0.2981	0.675041
ALG10	152.242	0.102997	0.185252	0.555987	0.57822	0.863147
ALG10B	178.113	-0.0622615	0.147331	-0.422595	0.67259	0.902503
ALG11	368.782	-0.0084408	0.0968586	-0.0871456	0.930556	0.983635
ALG12	423.676	-0.0406096	0.101853	-0.398707	0.690109	0.907548
ALG13	1468.71	-0.177486	0.0804853	-2.2052	0.0274404	0.18239
ALG14	207.344	0.306032	0.137627	2.22363	0.0261732	0.176703
ALG1L15P	54.2708	-0.31791	0.327072	-0.97199	0.331055	0.703871
ALG1L6P	11.9074	0.810363	0.592591	1.36749	0.171472	0.522566
ALG2	947.71	-0.0473689	0.105162	-0.450436	0.652396	0.894585
ALG3	2891.99	-0.0855368	0.0793251	-1.07831	0.280897	0.658101
ALG5	2121.66	0.0840583	0.0759627	1.10657	0.268479	0.646907
ALG6	1173.06	0.0685279	0.0763848	0.89714	0.369644	0.736076
ALG8	2260.89	0.0464344	0.0611969	0.758772	0.447989	0.792514
ALG9	129.808	0.190346	0.182116	1.04519	0.295933	0.674151
ALKBH1	641.511	-0.089984	0.0948044	-0.949154	0.342542	0.713859
ALKBH2	1421.97	-0.0783226	0.104015	-0.752992	0.451455	0.794764
ALKBH3	1074.9	-0.175182	0.0712792	-2.45769	0.0139833	0.116006
ALKBH3-AS1	19.8415	-0.577905	0.393431	-1.46888	0.141864	0.475556
ALKBH4	383.588	0.294999	0.106417	2.7721	0.00556956	0.0585913
ALKBH5	6210.18	0.0428628	0.0451733	0.948851	0.342696	0.713989
ALKBH6	8.15413	-0.51952	0.618077	-0.840542	0.400605	0.761342
ALKBH7	284.896	0.258948	0.115768	2.23679	0.0253002	0.172896
ALKBH8	1081.47	-0.115248	0.0729756	-1.57927	0.114274	0.426746
ALMS1	430.173	0.0636656	0.131544	0.483987	0.628395	0.88478
ALOX12-AS1	50.3448	0.052966	0.257528	0.205671	0.837048	0.958208
ALOX12B	15.3284	-0.613319	0.614557	-0.997986	0.318286	0.694041
ALOX5AP	135.669	-0.219215	0.258631	-0.847597	0.396662	0.758561
ALPK1	192.134	0.0847437	0.227151	0.373072	0.709095	0.913313
ALS2	643.667	0.0126005	0.0857805	0.146892	0.883217	0.970623
ALS2CL	52.8439	0.132656	0.286218	0.46348	0.64302	0.891086
ALYREF	5366.23	-0.0503367	0.0706532	-0.712448	0.476187	0.810143
AMBRA1	906.571	0.0492423	0.087624	0.561973	0.574134	0.860609
AMD1	12024	0.0300389	0.0645452	0.465394	0.64165	0.890359
AMDHD1	31.3551	-0.222534	0.361624	-0.615373	0.538308	0.844049
AMDHD2	237.246	0.225141	0.150259	1.49836	0.13404	0.463769
AMER1	8.83283	0.0620195	0.600981	0.103197	0.917807	0.979824
AMFR	1262.64	0.242548	0.0734983	3.30006	0.000966651	0.0155789
AMIGO1	198.636	0.0973253	0.166886	0.583185	0.559769	0.854539
AMIGO2	1241.95	0.223259	0.102586	2.17631	0.0295321	0.190687
AMMECR1	881.698	-0.116505	0.0959916	-1.2137	0.224864	0.597744
AMMECR1L	1130.63	-0.251829	0.0886947	-2.83928	0.00452155	0.0505349
AMN	22.0239	0.470041	0.484826	0.969504	0.332294	0.705284
AMN1	96.5181	0.363285	0.18661	1.94676	0.0515635	0.271449
AMOT	17.3284	0.443275	0.515025	0.860686	0.389411	0.75152
AMOTL1	29.5555	2.80283	0.687156	4.07889	4.52505e-05	0.00126571
AMPD2	2880.81	-0.140062	0.0763224	-1.83514	0.0664847	0.315706
AMPD3	407.045	-0.161667	0.133197	-1.21375	0.224844	0.597744
AMZ2	2812.21	-0.0630621	0.0515176	-1.22409	0.220919	0.593536
AMZ2P1	17.8981	0.689024	0.486651	1.41585	0.15682	0.500611
ANAPC1	6639.41	-0.122309	0.0604268	-2.02409	0.0429607	0.243727
ANAPC10	148.639	0.198129	0.155215	1.27648	0.201786	0.56811
ANAPC10P1	8.17613	0.750277	0.612464	1.22501	0.22057	0.59313
ANAPC11	2912.7	0.0494426	0.0710895	0.695498	0.486743	0.817977
ANAPC13	2258.6	0.0556284	0.0697893	0.797091	0.425398	0.778786
ANAPC15	138.401	-0.0170326	0.156301	-0.108973	0.913224	0.978947
ANAPC16	2540.72	0.0458301	0.0708111	0.647216	0.517492	0.834804
ANAPC1P1	56.162	-0.244924	0.234372	-1.04502	0.296012	0.674151
ANAPC1P6	69.6996	-0.0196695	0.257426	-0.0764082	0.939094	0.985
ANAPC2	217.846	-0.130534	0.154565	-0.844529	0.398374	0.759876
ANAPC4	1748.91	-0.00764752	0.0695162	-0.110011	0.912401	0.978947
ANAPC5	9770.04	-0.0312349	0.0593235	-0.526518	0.598528	0.872617
ANAPC7	1363.02	0.0543353	0.0713886	0.76112	0.446585	0.791497
ANGEL1	933.846	-0.0355344	0.0760763	-0.467089	0.640436	0.889771
ANGEL2	1598.45	-0.0952389	0.0778879	-1.22277	0.221417	0.594021
ANGPT2	51.3821	-0.214429	0.337317	-0.635689	0.524979	0.838271
ANGPTL6	20.5593	0.608672	0.461002	1.32032	0.186727	0.546534
ANK1	68.8591	0.621841	0.337979	1.83988	0.0657858	0.314496
ANK3	298.936	-0.582386	0.584721	-0.996008	0.319246	0.69507
ANKAR	40.2731	-0.0589805	0.287785	-0.204946	0.837614	0.958304
ANKDD1A	17.4865	0.454832	0.48955	0.929083	0.352846	0.722859
ANKEF1	289.59	0.00783479	0.151755	0.051628	0.958825	0.988405
ANKFY1	1919.45	-0.111426	0.0663109	-1.68036	0.0928876	0.379939
ANKH	1864.14	-0.12808	0.0724667	-1.76743	0.0771558	0.344833
ANKHD1	71.2745	-0.392091	0.279672	-1.40197	0.160925	0.507822
ANKHD1-DT	39.7412	-0.00296609	0.302243	-0.00981358	0.99217	0.997862
ANKIB1	535.834	-0.143112	0.11906	-1.20201	0.229359	0.602803
ANKLE1	1000.78	-0.359388	0.095913	-3.74702	0.000178949	0.00389934
ANKLE2	5478.86	0.0344732	0.0532267	0.647668	0.5172	0.834695
ANKMY1	178.37	-0.175448	0.145148	-1.20875	0.226758	0.600422
ANKMY2	425.05	0.0128879	0.105856	0.121749	0.903098	0.976755
ANKRA2	199.411	0.123522	0.134335	0.91951	0.357829	0.727106
ANKRD10	1028.76	0.0866448	0.0698368	1.24068	0.214726	0.584661
ANKRD10-IT1	20.9226	0.00272047	0.486201	0.00559537	0.995536	0.998285
ANKRD11	2153.84	-0.018676	0.0861629	-0.216752	0.828401	0.954883
ANKRD12	999.729	0.117075	0.0839407	1.39474	0.163096	0.509956
ANKRD13A	1520.69	-0.202039	0.065951	-3.06347	0.00218787	0.0290789
ANKRD13B	239.995	0.023138	0.120163	0.192555	0.847307	0.961631
ANKRD13C	2419.37	-0.161755	0.0757085	-2.13655	0.0326348	0.203841
ANKRD13D	575.866	-0.0558536	0.0933301	-0.598452	0.549538	0.849876
ANKRD16	244.683	0.0211905	0.131271	0.161426	0.871758	0.967309
ANKRD17	3838.85	-0.0598234	0.0732011	-0.817247	0.413787	0.771241
ANKRD17-DT	8.46584	0.0788279	0.612263	0.128748	0.897557	0.975464
ANKRD18A	16.5471	-0.631461	0.418269	-1.5097	0.13112	0.458234
ANKRD18DP	9.55955	-1.63316	1.02624	-1.59141	0.111518	0.420998
ANKRD26	296.875	-0.0149072	0.173446	-0.0859472	0.931508	0.983708
ANKRD27	2014.94	0.115193	0.0553932	2.07956	0.0375662	0.223535
ANKRD28	1071.73	0.105558	0.0800557	1.31856	0.187316	0.547246
ANKRD31	44.4471	-0.314505	0.358319	-0.877724	0.380093	0.744438
ANKRD33B	326.517	-1.59358	0.184481	-8.63814	5.71379e-18	2.11955e-15
ANKRD34A	536.269	-0.37454	0.13308	-2.81439	0.00488701	0.053544
ANKRD35	41.2038	0.216671	0.452043	0.479314	0.631715	0.886119
ANKRD36	364.847	-0.0707632	0.139213	-0.508307	0.611238	0.877388
ANKRD36B	217.642	-0.0435142	0.125652	-0.346306	0.729113	0.92283
ANKRD36C	358.445	0.151537	0.148214	1.02242	0.306583	0.682075
ANKRD37	103.716	-0.236698	0.185767	-1.27416	0.202605	0.569268
ANKRD39	302.207	0.10579	0.112652	0.93909	0.347685	0.719284
ANKRD40	1120.55	-0.133251	0.0986374	-1.35092	0.176723	0.530406
ANKRD42	261.619	-0.29755	0.157849	-1.88503	0.0594263	0.295992
ANKRD42-DT	105.647	-0.323613	0.226588	-1.4282	0.153235	0.495602
ANKRD44	3447.72	-0.200825	0.0796952	-2.51991	0.0117383	0.101658
ANKRD44-AS1	15.0544	-1.45609	0.555542	-2.62103	0.00876656	0.0826549
ANKRD44-IT1	27.9509	-1.10576	0.428169	-2.58252	0.00980809	0.0898882
ANKRD46	887.799	-0.0746663	0.100206	-0.745131	0.456192	0.797801
ANKRD49	463.266	-0.00879286	0.0913797	-0.0962233	0.923343	0.981422
ANKRD50	25.8545	1.29157	0.443083	2.91496	0.00355735	0.0417976
ANKRD52	1268.47	0.0560541	0.0828045	0.676945	0.498441	0.823773
ANKRD54	731.487	0.04543	0.0719534	0.631381	0.527791	0.839395
ANKRD55	12.8586	-0.88578	0.671341	-1.31942	0.187029	0.54711
ANKRD6	46.0451	0.151771	0.31454	0.482518	0.629438	0.884903
ANKRD61	12.4385	-0.032127	0.608242	-0.0528194	0.957876	0.988296
ANKRD7	9.34564	-0.0476223	1.01333	-0.0469958	0.962517	0.989723
ANKRD9	128.832	-0.0386728	0.191346	-0.202109	0.839832	0.958921
ANKS1A	610.999	-0.0035363	0.100631	-0.0351414	0.971967	0.991868
ANKS3	219.138	-0.21537	0.134692	-1.59898	0.109824	0.416622
ANKS6	1102.92	0.158625	0.0640042	2.47835	0.013199	0.110977
ANKZF1	988.108	0.0245213	0.0771259	0.317939	0.750531	0.929356
ANLN	392.327	0.759965	0.153813	4.94083	7.77912e-07	3.6396e-05
ANO10	285.069	-0.0676144	0.126266	-0.535493	0.592309	0.870432
ANO6	1119.66	0.14509	0.0644303	2.25189	0.0243291	0.168691
ANO7	24.5683	-0.432003	0.45744	-0.944393	0.344969	0.716711
ANO9	99.3086	-0.02886	0.184622	-0.156319	0.875781	0.968868
ANP32A	6329.79	-0.00719409	0.0905232	-0.0794723	0.936657	0.98457
ANP32AP1	80.0346	0.146141	0.255107	0.572862	0.566738	0.857884
ANP32B	8293.3	0.0365949	0.0442647	0.82673	0.40839	0.767709
ANP32BP1	333.067	0.0694825	0.121828	0.570332	0.568452	0.858847
ANP32C	18.0557	0.462518	0.450063	1.02767	0.304103	0.680001
ANP32E	6313.53	0.0925915	0.0759308	1.21942	0.222685	0.595304
ANTKMT	518.472	0.271225	0.100278	2.70472	0.00683626	0.0683145
ANTXR1	21.2916	-1.31446	0.479008	-2.74412	0.00606725	0.0625183
ANTXR2	93.7642	-1.16816	0.304585	-3.83526	0.000125432	0.00286124
ANXA1	295.702	-0.913758	0.19282	-4.73893	2.14853e-06	8.7172e-05
ANXA11	5865.33	-0.00514399	0.0835492	-0.0615685	0.950906	0.986854
ANXA2	385.287	-0.339795	0.125109	-2.716	0.00660756	0.0667459
ANXA2P2	24.7964	-0.230993	0.364105	-0.634414	0.525811	0.83863
ANXA2R	29.3322	-0.447624	0.360056	-1.24321	0.213792	0.583869
ANXA2R-AS1	42.9133	-0.496761	0.327358	-1.51748	0.129145	0.454577
ANXA2R-OT1	93.1625	-0.29191	0.201017	-1.45217	0.146455	0.484005
ANXA4	270.75	0.015506	0.191389	0.0810185	0.935427	0.984219
ANXA5	1403.53	-0.167298	0.129891	-1.28799	0.197749	0.562479
ANXA6	6568.06	-0.406599	0.0816719	-4.97845	6.40948e-07	3.05381e-05
ANXA7	7259.1	0.0226	0.0694682	0.325328	0.744933	0.928248
AOAH	227.583	-0.142276	0.413808	-0.343822	0.73098	0.924178
AOC2	19.7625	-0.523348	0.429487	-1.21854	0.223019	0.595712
AOPEP	173.845	-0.0523611	0.135724	-0.385792	0.699651	0.910504
AP1AR	1649.97	-0.0690293	0.079458	-0.868752	0.384983	0.747249
AP1B1	4908.23	-0.0876215	0.0665392	-1.31684	0.187892	0.547886
AP1G1	3852.9	-0.0849527	0.0461356	-1.84137	0.0655676	0.313935
AP1G2	529.381	0.224525	0.127128	1.76613	0.0773732	0.345309
AP1M1	4474.71	0.035274	0.0561614	0.628083	0.52995	0.840092
AP1S1	411.382	0.0614262	0.1306	0.470337	0.638114	0.888615
AP1S2	1208.59	-0.222482	0.0931303	-2.38893	0.0168976	0.131167
AP1S3	69.0393	-0.250858	0.253998	-0.987637	0.32333	0.698298
AP2A1	1201.59	-0.067963	0.0706302	-0.962237	0.33593	0.707939
AP2A2	613.68	-0.0919298	0.0897737	-1.02402	0.305827	0.681268
AP2B1	7361.22	-0.01732	0.0653684	-0.264961	0.79104	0.941667
AP2B1P1	99.1337	-0.121306	0.202722	-0.598385	0.549583	0.849876
AP2M1	12365.4	0.0296989	0.0420682	0.705972	0.480206	0.813395
AP2S1	1707.2	0.0211171	0.0605424	0.348798	0.727241	0.922244
AP3B1	2899.18	0.0290686	0.0497067	0.584802	0.558681	0.853951
AP3D1	2819.96	-0.0206613	0.065931	-0.313377	0.753994	0.930326
AP3M1	4442.95	-0.0540937	0.0473316	-1.14287	0.253094	0.629879
AP3M2	1559.54	0.216314	0.0746715	2.89687	0.00376901	0.0436913
AP3S1	1524.76	0.0462072	0.0683651	0.675888	0.499112	0.824085
AP3S2	124.415	-0.373712	0.183615	-2.0353	0.0418209	0.240343
AP4B1	540.223	-0.0541232	0.101913	-0.531073	0.595368	0.87197
AP4E1	1809.35	-0.0724121	0.0865832	-0.83633	0.402969	0.763222
AP4M1	317.955	0.0871919	0.114113	0.764081	0.444819	0.790494
AP4S1	295.71	-0.107208	0.125487	-0.854335	0.392919	0.754925
AP5B1	1167.65	0.132283	0.0905781	1.46043	0.144171	0.479921
AP5M1	2459.39	-0.0414234	0.0511776	-0.809405	0.418282	0.773958
AP5S1	360.546	0.132338	0.104355	1.26816	0.204742	0.571662
AP5Z1	1412.71	-0.00746122	0.0897881	-0.0830981	0.933774	0.984219
APAF1	403.49	0.11771	0.133148	0.884057	0.376665	0.741246
APBA2	1228.95	-0.512878	0.127167	-4.03311	5.50441e-05	0.00144863
APBA3	931.009	0.154391	0.0804113	1.92001	0.0548563	0.281479
APBB1	961.687	0.39304	0.0859598	4.57237	4.82247e-06	0.000179856
APBB1IP	1787.15	-0.67912	0.145204	-4.677	2.91102e-06	0.000113668
APBB2	78.6178	-0.385453	0.235571	-1.63625	0.101788	0.400328
APBB3	22.3781	-0.569786	0.425081	-1.34042	0.18011	0.536336
APC	681.102	-0.178768	0.0924896	-1.93285	0.0532548	0.276294
APEH	5419.28	0.0160286	0.049981	0.320694	0.748442	0.929356
APEX1	6525.65	-0.00518626	0.0476805	-0.108771	0.913384	0.978947
APEX2	2111.32	0.0124459	0.0553755	0.224755	0.82217	0.953081
APH1A	1412.84	0.0245724	0.0886193	0.277281	0.781565	0.938554
APH1B	182.951	0.643602	0.195335	3.29487	0.000984685	0.0158322
API5	14236.6	0.00963991	0.0549338	0.175482	0.860701	0.964263
API5P1	398.406	0.0543023	0.139333	0.389731	0.696736	0.909276
API5P2	55.7165	0.018443	0.251655	0.0732867	0.941578	0.985
APIP	1057.63	-0.0397072	0.0799151	-0.496867	0.619283	0.880256
APLF	106.658	0.126618	0.189558	0.667966	0.504155	0.825953
APLN	9.77422	-1.1418	1.11541	-1.02366	0.305996	0.681546
APLP2	2052.43	0.0669886	0.0798652	0.83877	0.401598	0.762107
APMAP	3103.58	0.138346	0.0481085	2.87571	0.00403124	0.0462494
APOBEC2	16.3578	-0.218862	0.49343	-0.443551	0.657367	0.896721
APOBEC3B	13.3631	0.474905	0.658259	0.721455	0.47063	0.805936
APOBEC3C	1374.38	0.021703	0.122852	0.17666	0.859775	0.964263
APOBEC3D	33.975	0.0319301	0.378346	0.084394	0.932743	0.983962
APOBEC3F	534.189	-0.00946717	0.145389	-0.0651159	0.948082	0.986592
APOBEC3G	1052.59	-0.308438	0.11796	-2.61477	0.00892876	0.0837004
APOBR	15.5211	0.77867	0.697954	1.11565	0.264573	0.641965
APOL1	321.798	0.428034	0.340295	1.25783	0.208453	0.577062
APOL2	1284.81	0.214632	0.230833	0.929814	0.352467	0.722859
APOL3	630.482	-0.3134	0.154841	-2.02401	0.0429694	0.243727
APOL6	2693.71	-0.356248	0.185884	-1.9165	0.0553009	0.2825
APOLD1	69.0536	0.0987117	0.227852	0.433228	0.664849	0.899861
APOM	20.405	-0.20955	0.492539	-0.425448	0.67051	0.90212
APOO	615.935	-0.13859	0.101952	-1.35937	0.17403	0.526179
APOOL	568.996	-0.254083	0.132577	-1.91649	0.0553033	0.2825
APP	1023.35	-0.0568392	0.267971	-0.212109	0.832022	0.955439
APPBP2	1526.74	0.00450082	0.0730199	0.0616383	0.950851	0.986854
APPBP2-DT	14.4008	-0.241099	0.490811	-0.491226	0.623266	0.882379
APPL1	2678.74	0.0603381	0.0686992	0.878295	0.379784	0.744283
APPL2	270.103	-0.119261	0.13556	-0.879767	0.378985	0.743464
APRG1	9.68599	0.984653	0.649712	1.51552	0.12964	0.455524
APRT	7937.42	-0.0552849	0.0731639	-0.75563	0.449871	0.79377
APTR	74.1302	-0.0891643	0.202584	-0.440136	0.659839	0.898113
APTX	2393.9	-0.0914081	0.0681052	-1.34216	0.179544	0.535676
AQP11	31.3472	0.064584	0.30792	0.209742	0.833869	0.956775
AQP3	94.2164	0.268446	0.296241	0.906174	0.364844	0.733278
AQR	5546.92	-0.0664884	0.0515539	-1.28969	0.19716	0.561666
ARAF	2881.94	0.089365	0.0601087	1.48672	0.137088	0.467016
ARAP1	1209.51	0.0624588	0.0898883	0.694849	0.48715	0.818054
ARAP2	1122.05	0.298408	0.0942197	3.16715	0.00153942	0.0222694
ARAP3	30.5167	-0.306091	0.428882	-0.713694	0.475416	0.809401
ARC	28.1018	0.155282	0.452677	0.343032	0.731575	0.924182
ARCN1	12588.2	-0.0828674	0.0610776	-1.35676	0.174859	0.527604
AREL1	1748.1	0.131773	0.0664856	1.98198	0.0474814	0.259292
ARF1	17792	-0.0597905	0.0564081	-1.05996	0.289161	0.668049
ARF3	1335.34	0.0161095	0.0837012	0.192465	0.847378	0.961631
ARF4	6306.95	-0.0703349	0.0535332	-1.31386	0.188895	0.549492
ARF4P1	28.9639	0.273184	0.348871	0.783052	0.433596	0.784265
ARF5	1416.62	0.172904	0.0984614	1.75606	0.0790778	0.348899
ARF6	12197.5	-0.0239409	0.0476896	-0.502015	0.615657	0.879763
ARFGAP1	1513.07	0.020048	0.0524197	0.382452	0.702126	0.911138
ARFGAP2	3096.91	-0.00112929	0.0580199	-0.0194638	0.984471	0.995719
ARFGAP3	1249.99	-0.104525	0.0956465	-1.09283	0.274469	0.652895
ARFGEF1	2723.45	-0.10438	0.0593097	-1.75992	0.0784213	0.347103
ARFGEF2	3347.77	-0.166209	0.0607354	-2.73661	0.00620752	0.063619
ARFGEF3	37.1164	-0.0178669	0.470935	-0.0379392	0.969736	0.991518
ARFIP1	576.765	0.026677	0.0881096	0.302771	0.762064	0.93268
ARFIP2	1671.64	-0.0076837	0.0651061	-0.118018	0.906053	0.977642
ARFRP1	1169.53	0.0554637	0.0798273	0.694796	0.487183	0.818054
ARG2	250.284	0.505559	0.14347	3.52379	0.000425426	0.00807326
ARGLU1	2994.06	0.0567542	0.0665941	0.85224	0.394081	0.756503
ARHGAP1	2831.4	-0.0843478	0.0602223	-1.40061	0.161331	0.507974
ARHGAP10	190.935	-0.126017	0.178439	-0.706219	0.480052	0.81332
ARHGAP11A	968.397	0.0269471	0.0936583	0.287717	0.773563	0.935883
ARHGAP12	175.487	-0.0260725	0.19572	-0.133213	0.894025	0.97455
ARHGAP15	1184.34	-0.00636712	0.115195	-0.0552727	0.955921	0.987305
ARHGAP17	3139.24	-0.364765	0.0657744	-5.54569	2.92799e-08	1.98339e-06
ARHGAP18	158.98	-0.335632	0.178964	-1.87541	0.060736	0.300307
ARHGAP19	546.153	-0.0172733	0.0845388	-0.204324	0.8381	0.958356
ARHGAP20	12.3251	-1.31144	0.815669	-1.60781	0.107877	0.413054
ARHGAP21	186.242	0.352762	0.214127	1.64745	0.0994663	0.39544
ARHGAP25	1386.3	-0.019528	0.0844417	-0.23126	0.817113	0.951497
ARHGAP26	544.843	-0.104465	0.124884	-0.836498	0.402875	0.763222
ARHGAP27	774.943	0.0665478	0.0820951	0.810619	0.417585	0.773636
ARHGAP27P1-BPTFP1-KPNA2P3	13.8506	0.32097	0.468535	0.685049	0.493313	0.821065
ARHGAP30	4660.91	-0.12804	0.0895013	-1.43059	0.152548	0.494458
ARHGAP31	1219.5	-0.47206	0.0871539	-5.4164	6.08114e-08	3.73008e-06
ARHGAP31-AS1	11.4609	0.191703	0.573435	0.334306	0.738149	0.926905
ARHGAP32	192.231	0.339867	0.199968	1.69961	0.0892047	0.371408
ARHGAP35	527.274	-0.00864447	0.124895	-0.0692138	0.944819	0.985522
ARHGAP39	22.548	-0.240436	0.417399	-0.576035	0.564592	0.856675
ARHGAP4	1954.09	0.133446	0.0778666	1.71378	0.0865694	0.365211
ARHGAP42	14.98	1.68416	0.75917	2.21843	0.0265257	0.178057
ARHGAP44	12.8123	0.269094	0.59029	0.455867	0.648485	0.893463
ARHGAP45	5986.71	0.05126	0.0855228	0.599372	0.548925	0.849702
ARHGAP5	1211.38	-0.0979631	0.0897318	-1.09173	0.274951	0.653606
ARHGAP9	1341.81	0.0678844	0.0997251	0.680716	0.496051	0.822791
ARHGDIA	6219.82	-0.242055	0.0761855	-3.17717	0.00148719	0.0217359
ARHGDIB	11872.9	-0.353987	0.0872282	-4.05817	4.94592e-05	0.00134246
ARHGEF1	7123.99	-0.179251	0.0822416	-2.17957	0.0292893	0.18982
ARHGEF11	69.1193	0.0388478	0.257691	0.150753	0.88017	0.970186
ARHGEF12	536.265	0.0551348	0.128031	0.430635	0.666734	0.900461
ARHGEF18	1626.73	0.00602235	0.0770919	0.0781191	0.937733	0.984932
ARHGEF19	228.182	-0.0945462	0.165593	-0.570957	0.568029	0.858545
ARHGEF2	1715.01	-0.347264	0.0950117	-3.65496	0.000257225	0.00527312
ARHGEF26	12.8802	0.232792	0.561749	0.414405	0.678577	0.903455
ARHGEF3	6295.46	-0.575682	0.115304	-4.99274	5.95297e-07	2.88035e-05
ARHGEF34P	42.5215	0.0904019	0.274798	0.328976	0.742174	0.928165
ARHGEF35	16.5002	-1.58514	0.892571	-1.77592	0.0757455	0.340582
ARHGEF35-AS1	28.3597	0.233679	0.363627	0.642633	0.520462	0.836449
ARHGEF37	11.5019	0.25343	0.586146	0.432366	0.665475	0.900009
ARHGEF38	15.1597	-0.143488	0.433433	-0.331049	0.740608	0.927583
ARHGEF39	78.7392	0.406922	0.220381	1.84645	0.064827	0.31173
ARHGEF5	105.981	0.104456	0.223534	0.467293	0.64029	0.889736
ARHGEF6	1964.7	-0.128824	0.0884049	-1.4572	0.14506	0.481167
ARHGEF7	1607	-0.076122	0.0742401	-1.02535	0.305199	0.680354
ARHGEF9	197.26	0.0329524	0.14812	0.22247	0.823948	0.953723
ARID1A	1872.64	-0.0415169	0.0848691	-0.489187	0.624709	0.883075
ARID1B	1590.21	-0.114491	0.0765419	-1.49579	0.134708	0.464838
ARID2	1397.17	-0.0793293	0.0656024	-1.20924	0.226569	0.600261
ARID3A	44.404	1.0112	0.306427	3.29998	0.000966932	0.0155789
ARID3B	720.191	0.302917	0.149484	2.02642	0.042722	0.243189
ARID3BP1	11.457	0.305193	0.61164	0.498975	0.617797	0.879966
ARID4A	378.381	0.0362164	0.1191	0.304083	0.761064	0.93268
ARID4B	1407.95	0.0509318	0.0782901	0.650552	0.515336	0.833222
ARID5A	2083.83	0.622733	0.112881	5.51672	3.45379e-08	2.30945e-06
ARID5B	2106.41	0.991104	0.0963914	10.2821	8.48827e-25	7.77925e-22
ARIH1	2206.11	-0.13466	0.0645679	-2.08556	0.0370183	0.221717
ARIH2	3735.37	-0.0952086	0.0528702	-1.8008	0.0717345	0.329708
ARIH2OS	14.8587	-0.142679	0.518403	-0.275228	0.783141	0.938926
ARL1	2421.26	-0.142194	0.0681794	-2.08559	0.0370156	0.221717
ARL10	116.165	-0.0631175	0.192206	-0.328384	0.742621	0.928217
ARL11	27.2359	0.561861	0.379457	1.4807	0.138687	0.470478
ARL13B	399.837	0.044356	0.112489	0.394315	0.693348	0.908609
ARL14EP	1495.54	0.108836	0.0693023	1.57045	0.116311	0.431327
ARL15	218.899	0.0570869	0.148439	0.384581	0.700548	0.910826
ARL16	503.892	0.0960992	0.100625	0.955024	0.339565	0.710442
ARL17A	65.1514	-0.131969	0.251501	-0.524724	0.599775	0.87296
ARL17B	64.8299	0.0645556	0.266473	0.242259	0.808579	0.948905
ARL2	1363.17	-0.114231	0.104153	-1.09676	0.272746	0.651788
ARL2BP	23.1514	0.57056	0.360282	1.58365	0.113274	0.424566
ARL3	381.788	0.295779	0.110993	2.66485	0.00770223	0.0750943
ARL4A	313.826	-0.0916178	0.163725	-0.559584	0.575763	0.861517
ARL4AP5	9.97832	-0.362174	0.552866	-0.655084	0.512414	0.830818
ARL4C	2820.77	-0.686776	0.0994233	-6.9076	4.92936e-12	7.11106e-10
ARL4D	72.388	0.0781089	0.24591	0.317632	0.750764	0.929356
ARL5A	1993.5	-0.042761	0.0994116	-0.430141	0.667093	0.900627
ARL5AP5	30.2876	-0.213769	0.369311	-0.578833	0.562702	0.85589
ARL5B	1242.91	-0.0159761	0.0997664	-0.160135	0.872775	0.967696
ARL6	464.845	0.0583392	0.117995	0.494421	0.621009	0.880962
ARL6IP1	3571.34	0.00890267	0.053364	0.166829	0.867504	0.966509
ARL6IP1P2	11.755	-0.26416	0.616199	-0.428693	0.668147	0.901364
ARL6IP5	2819.59	0.0646953	0.0835751	0.774098	0.438873	0.787021
ARL6IP6	977.82	0.0639774	0.092505	0.69161	0.489183	0.819161
ARL8A	497.294	-0.0725202	0.112541	-0.644387	0.519324	0.835992
ARL8B	3028	0.0623668	0.05471	1.13995	0.254307	0.631108
ARL8BP2	19.1697	0.269425	0.436158	0.617722	0.536759	0.843439
ARL9	8.76207	-0.164282	0.622908	-0.263735	0.791984	0.942061
ARMC1	4275.61	-0.0436767	0.0575153	-0.759393	0.447618	0.792037
ARMC10	2689.68	-0.00263691	0.067585	-0.0390162	0.968877	0.991322
ARMC10P1	223.626	-0.0422358	0.143426	-0.294478	0.768392	0.934329
ARMC2	35.455	0.0212548	0.298905	0.071109	0.943311	0.985309
ARMC5	378.998	-0.128768	0.120675	-1.06706	0.285944	0.663836
ARMC6	3009.25	0.081564	0.0651969	1.25104	0.21092	0.580588
ARMC7	94.6476	0.0536455	0.183676	0.292066	0.770236	0.935043
ARMC8	2750.52	-0.0393228	0.0520364	-0.755679	0.449841	0.79377
ARMC9	152.56	-0.0948394	0.21502	-0.441072	0.659161	0.897546
ARMCX1	277.395	1.13421	0.197883	5.73171	9.94205e-09	7.51928e-07
ARMCX2	63.1256	0.581804	0.253339	2.29654	0.0216448	0.155835
ARMCX3	1896.81	0.286237	0.0789652	3.62485	0.00028913	0.00579748
ARMCX4	21.6473	0.102156	0.467519	0.218507	0.827034	0.954883
ARMCX5	409.907	0.0400063	0.101959	0.392377	0.69478	0.908674
ARMCX5-GPRASP2	120.784	-0.0658365	0.182421	-0.360904	0.718171	0.917369
ARMCX6	323.26	0.199527	0.124341	1.60467	0.108567	0.414288
ARMCX7P	10.7539	0.355522	0.574691	0.618631	0.536159	0.843366
ARMH1	649.965	0.23106	0.115292	2.00414	0.0450554	0.250611
ARMH3	1159.33	0.024406	0.0844835	0.288885	0.77267	0.935659
ARMT1	1016.1	0.170887	0.0746666	2.28866	0.022099	0.158091
ARNT	2489.93	0.0312952	0.0601576	0.52022	0.60291	0.874369
ARPC1A	357.733	0.0719016	0.132807	0.541399	0.588233	0.868619
ARPC1B	86.1925	0.0868882	0.208048	0.417635	0.676214	0.902997
ARPC2	24141.8	-0.10927	0.0558553	-1.9563	0.0504296	0.268954
ARPC3	6065.87	0.0736256	0.0550181	1.33821	0.180829	0.536883
ARPC3P1	194.694	0.139256	0.200792	0.693535	0.487974	0.818397
ARPC3P2	15.2907	0.505069	0.511393	0.987633	0.323333	0.698298
ARPC3P3	167.847	0.181591	0.149391	1.21554	0.224161	0.59669
ARPC3P4	12.9887	0.112712	0.574365	0.196238	0.844424	0.960511
ARPC3P5	42.9405	0.198658	0.287223	0.69165	0.489157	0.819161
ARPC4	3255.55	0.0377192	0.0724679	0.520496	0.602718	0.874252
ARPC5	11023.7	0.0690098	0.0572191	1.20606	0.227794	0.601122
ARPC5L	3676.25	0.19953	0.0801309	2.49006	0.0127723	0.108327
ARPP19	11573	0.0128714	0.0769675	0.167232	0.867188	0.966368
ARRB1	700.692	-0.141123	0.100677	-1.40175	0.160991	0.507822
ARRB2	1429.15	-0.0131816	0.0783689	-0.1682	0.866426	0.966265
ARRDC1	761.498	-0.0663042	0.0994641	-0.666614	0.505019	0.82656
ARRDC1-AS1	224.404	0.050183	0.148909	0.337005	0.736113	0.926385
ARRDC2	331.853	0.0523381	0.160121	0.326866	0.743769	0.928248
ARRDC3	420.863	-0.158178	0.174202	-0.90801	0.363873	0.732347
ARRDC4	73.9102	0.438477	0.228377	1.91996	0.0548624	0.281479
ARSA	51.293	-0.274163	0.324486	-0.844914	0.398159	0.759745
ARSB	795.507	-0.204906	0.112993	-1.81343	0.0697655	0.323976
ARSD	21.4246	-0.25819	0.542355	-0.476054	0.634036	0.887214
ARSG	70.4209	0.147132	0.233867	0.629126	0.529266	0.839626
ARSK	259.679	-0.0914638	0.134791	-0.67856	0.497416	0.823636
ARV1	694.264	0.0928622	0.086449	1.07419	0.282739	0.660347
ARVCF	27.2322	-0.414199	0.464429	-0.891846	0.372475	0.738347
ASAH1	910.039	0.218702	0.0825299	2.64997	0.00804993	0.0772152
ASAH1-AS1	12.6674	0.40799	0.521879	0.781771	0.434349	0.784507
ASAH2	196.664	-0.44311	0.189014	-2.34432	0.019062	0.142439
ASAH2B	372.808	-0.139515	0.13468	-1.0359	0.300247	0.67638
ASAP1	1497.03	-0.154129	0.0839046	-1.83695	0.0662174	0.315398
ASAP3	21.8208	-0.0490552	0.560333	-0.0875465	0.930237	0.98354
ASB1	1023.6	-0.0723397	0.0667836	-1.08319	0.278722	0.657057
ASB13	643.659	-0.447138	0.0993706	-4.4997	6.80499e-06	0.000241507
ASB14	13.0695	0.432954	0.531873	0.814017	0.415635	0.772519
ASB16-AS1	83.7627	0.100597	0.240853	0.417669	0.676189	0.902997
ASB2	850.571	0.568757	0.1411	4.03089	5.55662e-05	0.0014599
ASB3	576.295	0.052952	0.0903456	0.586105	0.557805	0.853195
ASB6	1361.35	-0.0952866	0.100179	-0.951161	0.341523	0.71221
ASB7	936.639	-0.0146928	0.06916	-0.212447	0.831758	0.955381
ASB8	813.603	0.0734422	0.0937884	0.783063	0.43359	0.784265
ASCC1	1165.73	0.0240407	0.0622912	0.38594	0.699541	0.910504
ASCC2	3818.39	-0.0793982	0.0527111	-1.50629	0.131993	0.459643
ASCC3	6870.96	-0.0070056	0.0568887	-0.123146	0.901992	0.976423
ASCL2	10.2104	-0.373464	0.985708	-0.378879	0.704777	0.911903
ASF1A	1789.58	-0.0165309	0.0686634	-0.240753	0.809746	0.94936
ASF1B	1916.92	0.556101	0.12328	4.5109	6.45542e-06	0.000230678
ASGR1	38.2338	-0.213213	0.475688	-0.448219	0.653995	0.894784
ASH1L	597.639	-0.189562	0.129568	-1.46303	0.143458	0.478809
ASH1L-AS1	36.1124	-0.187893	0.341415	-0.550337	0.582088	0.864861
ASH2L	1943.59	0.173763	0.0564788	3.0766	0.00209374	0.0280485
ASIC1	106.856	0.871425	0.262808	3.31582	0.00091374	0.0149069
ASIC3	10.9328	-1.12802	0.624059	-1.80755	0.070676	0.326649
ASL	162.573	0.496589	0.197586	2.51328	0.0119614	0.103132
ASNS	20.4467	-0.454337	0.404933	-1.122	0.26186	0.639123
ASNSD1	1557.55	-0.0103954	0.0750615	-0.138492	0.889852	0.972904
ASPH	308.32	-0.220204	0.123255	-1.78657	0.0740063	0.336738
ASPHD1	9.17659	0.0780431	0.738873	0.105624	0.91588	0.979222
ASPHD2	481.298	0.33496	0.171797	1.94974	0.0512068	0.270479
ASPM	189.62	1.20832	0.191716	6.30265	2.92608e-10	2.97963e-08
ASPSCR1	645.889	0.0978464	0.0906293	1.07963	0.280306	0.657408
ASRGL1	177.503	0.252248	0.1852	1.36203	0.173189	0.524653
ASS1	65.1215	0.688064	0.490978	1.40141	0.16109	0.507822
ASTE1	495.736	0.0558071	0.0823526	0.677661	0.497987	0.823669
ASTL	26.3308	-0.602839	0.375306	-1.60626	0.108216	0.413745
ASTN2	108.8	0.0310142	0.207662	0.14935	0.881277	0.97041
ASXL1	1789.48	-0.0570142	0.0957131	-0.595678	0.55139	0.850426
ASXL2	974.884	-0.341079	0.145678	-2.34132	0.0192156	0.143243
ATAD1	3648.17	-0.0884977	0.065606	-1.34893	0.177361	0.530902
ATAD2	5979.26	0.183766	0.0842222	2.18192	0.0291156	0.189178
ATAD2B	770.392	-0.0848699	0.0862417	-0.984093	0.32507	0.699698
ATAD3A	6351.1	-0.109531	0.0738525	-1.48311	0.138046	0.468881
ATAD3B	6198.1	-0.195803	0.10496	-1.8655	0.0621117	0.304507
ATAD3C	19.0368	-0.370147	0.437109	-0.846808	0.397102	0.75875
ATAD5	1609.55	-0.0321668	0.0823549	-0.390588	0.696102	0.908999
ATAT1	107.755	0.1084	0.191057	0.567368	0.570464	0.860003
ATE1	3035.14	0.00105271	0.055054	0.0191214	0.984744	0.995737
ATF1	1228.11	0.0978069	0.0927366	1.05467	0.291574	0.670932
ATF2	2629.56	0.157586	0.048056	3.27921	0.00104097	0.0165324
ATF3	401.754	0.475428	0.201943	2.35427	0.0185592	0.140229
ATF4	4895.8	-0.0130675	0.0910208	-0.143566	0.885843	0.971453
ATF4P3	443.331	-0.00496528	0.104644	-0.0474492	0.962155	0.989695
ATF4P4	79.6309	-0.143535	0.223486	-0.642255	0.520707	0.836449
ATF5	70.5172	-0.187536	0.249809	-0.750719	0.452822	0.79577
ATF6	2386.8	-0.127442	0.0616202	-2.06819	0.0386222	0.228276
ATF6-DT	12.3275	0.140668	0.49115	0.286406	0.774567	0.936211
ATF6B	213.678	0.0510422	0.168445	0.30302	0.761874	0.93268
ATF7	333.925	0.113526	0.122159	0.929333	0.352717	0.722859
ATF7IP	2470.9	0.13697	0.0945597	1.44851	0.147476	0.485997
ATF7IP2	470.397	0.363748	0.0987673	3.68288	0.000230615	0.00480988
ATG10	228.842	0.20346	0.157071	1.29533	0.195205	0.559679
ATG101	797.696	0.060755	0.115401	0.526469	0.598562	0.872617
ATG12	1346.63	-0.118566	0.0639578	-1.85382	0.0637652	0.309297
ATG12P1	16.6682	0.0830922	0.456991	0.181825	0.85572	0.963626
ATG13	1368.66	0.117105	0.0894898	1.30859	0.190674	0.551709
ATG14	175.835	0.0176722	0.234105	0.0754886	0.939826	0.985
ATG16L1	771.776	-0.0619332	0.0804043	-0.770273	0.441138	0.788449
ATG16L2	292.4	-0.0934855	0.144363	-0.647572	0.517262	0.834695
ATG2A	328.568	0.0794687	0.122125	0.650717	0.515229	0.833136
ATG2B	1376.41	0.0505593	0.0807619	0.626029	0.531296	0.840706
ATG3	3459.74	-0.0250778	0.0651286	-0.38505	0.7002	0.910715
ATG4A	654.06	-0.0048341	0.0844995	-0.0572086	0.954379	0.987158
ATG4B	2007.73	0.0321568	0.0613471	0.524178	0.600155	0.87296
ATG4C	863.173	0.112105	0.0900683	1.24466	0.213255	0.583491
ATG4D	432.267	0.0453965	0.10951	0.414541	0.678478	0.903455
ATG5	1930	-0.00641733	0.0700422	-0.0916209	0.926999	0.982382
ATG7	1246.54	-0.0477179	0.0763217	-0.62522	0.531826	0.840713
ATG9A	915.529	0.0538481	0.0853471	0.630931	0.528086	0.839395
ATG9B	118.961	-0.00600757	0.17295	-0.0347358	0.97229	0.991899
ATIC	11858.8	0.00440314	0.0507546	0.0867534	0.930868	0.983635
ATL1	15.9122	-0.268962	0.523248	-0.514024	0.607235	0.875995
ATL2	2312.64	-0.15268	0.085744	-1.78065	0.0749689	0.338752
ATL3	5922.6	-0.209531	0.0422849	-4.95522	7.22479e-07	3.41097e-05
ATM	1005.84	-0.919587	0.161034	-5.71051	1.12635e-08	8.27762e-07
ATMIN	2879.89	-0.00323583	0.0504383	-0.0641542	0.948847	0.986716
ATN1	346.843	0.083643	0.116426	0.718425	0.472495	0.806916
ATOSA	112.456	0.125366	0.211273	0.593381	0.552926	0.850914
ATOSB	62.7581	-0.0812008	0.244975	-0.331466	0.740292	0.927583
ATOX1	977.52	0.0337263	0.0689408	0.489207	0.624695	0.883075
ATP10A	1513.91	-0.0991813	0.0790481	-1.2547	0.209589	0.578664
ATP10D	199.869	-0.173006	0.163991	-1.05498	0.291437	0.670932
ATP11A	1087.5	-0.0741552	0.0973868	-0.76145	0.446388	0.791497
ATP11B	3616	-0.0265603	0.0675446	-0.393227	0.694152	0.908674
ATP11C	1174.69	-0.462873	0.0926296	-4.99703	5.82186e-07	2.83452e-05
ATP13A1	4511.74	-0.11073	0.0562365	-1.969	0.0489533	0.263812
ATP13A2	2025.15	0.266182	0.071561	3.71965	0.000199498	0.00425195
ATP13A3	7986.18	-0.14007	0.0700136	-2.00062	0.0454338	0.251818
ATP13A3-DT	25.3044	-0.456363	0.389046	-1.17303	0.240784	0.615388
ATP1A1	3046.24	0.0518785	0.0665133	0.779971	0.435408	0.784691
ATP1A1-AS1	78.8404	-0.177559	0.248642	-0.714113	0.475157	0.809331
ATP1A3	10.5668	0.372663	0.652155	0.571434	0.567706	0.858224
ATP1B1	58.2062	-0.37724	0.385729	-0.977993	0.328078	0.70204
ATP1B3	13289.9	0.0824024	0.0655175	1.25772	0.208494	0.577062
ATP1B3P1	195.65	0.431869	0.167419	2.57957	0.00989231	0.0902883
ATP23	238.943	0.210712	0.143333	1.47008	0.141539	0.475243
ATP2A1	24.5373	0.456875	0.491665	0.929241	0.352764	0.722859
ATP2A1-AS1	23.0725	-0.386287	0.403431	-0.957504	0.338313	0.709315
ATP2A2	4567.03	-0.174277	0.0930823	-1.87229	0.0611662	0.301756
ATP2A3	2766.03	0.159777	0.104083	1.53508	0.124764	0.447163
ATP2B1	1707.98	-0.0932079	0.0772995	-1.2058	0.227894	0.601282
ATP2B4	116.852	0.976847	0.302192	3.23253	0.00122697	0.0187414
ATP2C1	2477.69	-0.0436881	0.0801605	-0.545008	0.585748	0.866895
ATP5F1A	29440.2	-0.00849809	0.037166	-0.228652	0.819139	0.951763
ATP5F1AP2	17.0293	-0.265122	0.442137	-0.599637	0.548748	0.849616
ATP5F1AP3	72.381	0.0399294	0.232294	0.171892	0.863523	0.965183
ATP5F1B	44997.3	-0.145162	0.0578849	-2.50778	0.0121494	0.104579
ATP5F1C	8828.12	-0.0771958	0.041786	-1.84741	0.0646878	0.311425
ATP5F1CP1	146.898	-0.0802203	0.174097	-0.460779	0.644957	0.891846
ATP5F1D	4038.1	0.141542	0.0674622	2.09809	0.035897	0.217194
ATP5F1E	5866.21	0.0844194	0.0758563	1.11289	0.265757	0.643636
ATP5F1EP2	68.8851	-0.0618599	0.257028	-0.240674	0.809808	0.94936
ATP5IF1	1216.6	0.0174795	0.0886605	0.197151	0.843709	0.96023
ATP5MC1	4945.79	-0.152726	0.0647634	-2.35822	0.0183629	0.139465
ATP5MC1P2	30.7141	-0.338694	0.373593	-0.906584	0.364627	0.733017
ATP5MC1P4	9.82949	-0.388647	0.546196	-0.711553	0.476742	0.810435
ATP5MC1P5	9.54443	-0.420758	0.540242	-0.778833	0.436078	0.785263
ATP5MC2	3892.52	0.0234317	0.0504987	0.464007	0.642643	0.891075
ATP5MC2P4	8.34897	-0.0480771	0.737078	-0.0652266	0.947994	0.986592
ATP5MC3	11327	-0.103185	0.0428991	-2.40528	0.01616	0.126841
ATP5ME	592.386	0.0469681	0.0991147	0.473877	0.635588	0.887676
ATP5MF	1437.6	-0.0328062	0.07287	-0.450202	0.652565	0.894585
ATP5MFP2	18.1031	0.243238	0.458673	0.530308	0.595899	0.872143
ATP5MG	1302.19	0.0373691	0.0735639	0.507982	0.611466	0.877388
ATP5MGL	34.3473	-0.0385311	0.340673	-0.113103	0.909949	0.97864
ATP5MGP2	36.3995	0.0489596	0.328492	0.149043	0.881519	0.970423
ATP5MJ	3196.68	-0.035044	0.0536648	-0.653018	0.513745	0.831762
ATP5MK	2979.21	0.0384424	0.0806387	0.476725	0.633558	0.887107
ATP5MKP1	91.2755	5.19309e-05	0.200491	0.000259018	0.999793	1
ATP5PB	9126.04	-0.041746	0.0428884	-0.973364	0.330372	0.703392
ATP5PBP6	18.6943	-0.308117	0.439188	-0.701561	0.482953	0.815477
ATP5PBP7	36.6475	0.231769	0.333679	0.694588	0.487314	0.818054
ATP5PD	1174.98	0.0692185	0.0660319	1.04826	0.294519	0.673509
ATP5PDP4	33.9847	0.165721	0.379312	0.436899	0.662185	0.898461
ATP5PF	4965.8	-0.0316083	0.0535398	-0.590372	0.554942	0.8517
ATP5PO	1343.45	0.0383063	0.0742278	0.516065	0.605809	0.8754
ATP6AP1	2098.23	0.111158	0.0745326	1.4914	0.135856	0.465483
ATP6AP1-DT	28.6375	-0.189755	0.35619	-0.532737	0.594216	0.871576
ATP6AP1L	23.5325	-0.0285594	0.383004	-0.0745668	0.940559	0.985
ATP6AP2	3731.05	-0.0257555	0.0603415	-0.426828	0.669505	0.901701
ATP6V0A1	516.771	0.152466	0.158947	0.959224	0.337446	0.709179
ATP6V0A2	3333.82	0.124331	0.068712	1.80945	0.070381	0.325921
ATP6V0B	5920.96	0.0725018	0.0806934	0.898485	0.368927	0.735776
ATP6V0D1	2261.21	0.108797	0.0627691	1.73329	0.0830441	0.358384
ATP6V0D1-DT	52.9644	0.286943	0.246479	1.16417	0.244356	0.618832
ATP6V0E1	5181.57	0.029458	0.0460755	0.639343	0.5226	0.837062
ATP6V0E2	1689.58	0.159853	0.0717719	2.22724	0.0259313	0.176039
ATP6V0E2-AS1	51.9979	0.640006	0.284823	2.24703	0.0246381	0.169926
ATP6V1A	5674.05	-0.0514054	0.0712462	-0.721517	0.470591	0.805936
ATP6V1B2	9231.3	-0.146932	0.0822534	-1.78633	0.0740455	0.336738
ATP6V1C1	2717.94	0.0412381	0.0689373	0.598198	0.549708	0.849923
ATP6V1C2	13.7367	-0.255193	0.483969	-0.527292	0.597991	0.872617
ATP6V1D	1270.33	0.0595207	0.0683306	0.871069	0.383717	0.746749
ATP6V1E1	2694.19	0.00455158	0.0708424	0.0642493	0.948772	0.986716
ATP6V1E1P1	23.6781	-0.459595	0.430347	-1.06796	0.285537	0.663682
ATP6V1E1P3	34.3836	-0.0336064	0.395068	-0.0850649	0.93221	0.983708
ATP6V1E2	53.3288	0.040194	0.2848	0.14113	0.887767	0.972175
ATP6V1F	1561.53	-0.0655616	0.0653507	-1.00323	0.315751	0.691607
ATP6V1G1	1960.86	0.0497859	0.0605447	0.8223	0.410906	0.769329
ATP6V1H	1419.42	0.172187	0.0725583	2.37309	0.01764	0.135444
ATP7A	456.521	0.285569	0.110224	2.5908	0.00957543	0.0884426
ATP7B	45.2437	-0.366156	0.327996	-1.11634	0.264275	0.641741
ATP8A1	1280.65	0.682047	0.156872	4.34779	1.37514e-05	0.000448214
ATP8A2	212.358	0.121334	0.198246	0.612039	0.540512	0.845071
ATP8B1	43.7586	0.260988	0.464093	0.562363	0.573869	0.860565
ATP8B1-AS1	64.0418	0.218608	0.264826	0.825476	0.409101	0.767928
ATP8B2	2515.78	-0.0336118	0.105704	-0.31798	0.7505	0.929356
ATP8B4	27.7519	1.97334	0.64562	3.05651	0.00223931	0.0295916
ATP8B5P	21.8115	0.464064	0.48665	0.953589	0.340292	0.710969
ATP9B	598.125	0.0588582	0.098689	0.5964	0.550908	0.850426
ATPAF1	3029.22	0.0438405	0.057275	0.765438	0.444011	0.789781
ATPAF2	298.083	0.0956822	0.123469	0.774951	0.438369	0.786932
ATPSCKMT	566.518	0.0259193	0.0936324	0.27682	0.781919	0.938554
ATR	2531.71	-0.0015127	0.0672029	-0.0225095	0.982042	0.994495
ATRAID	2169.75	0.083245	0.0739783	1.12526	0.260478	0.637514
ATRIP	746.352	-0.0578456	0.104363	-0.554275	0.57939	0.863801
ATRN	515.012	0.157622	0.112489	1.40122	0.161147	0.507822
ATRX	1904.66	0.0488699	0.0820339	0.595728	0.551357	0.850426
ATXN1	359.343	-0.0567632	0.183475	-0.309378	0.757034	0.930907
ATXN10	3409.69	0.12219	0.0624131	1.95777	0.0502573	0.268522
ATXN1L	318.851	-0.0691375	0.113858	-0.607223	0.543703	0.846768
ATXN2	1024.14	0.0592096	0.0777125	0.761906	0.446116	0.791447
ATXN2L	2495.39	-0.0974961	0.0893707	-1.09092	0.275309	0.65403
ATXN3	763.773	0.0472409	0.0856723	0.551413	0.58135	0.864589
ATXN7	704.884	-0.148865	0.0991	-1.50217	0.133054	0.461893
ATXN7L1	49.1251	-0.262997	0.281104	-0.935588	0.349486	0.720467
ATXN7L2	450.162	-0.107708	0.0982005	-1.09681	0.272723	0.651788
ATXN7L3	660.537	0.0406189	0.096719	0.419968	0.674509	0.902632
ATXN7L3B	2295.61	0.0528152	0.0682251	0.774132	0.438853	0.787021
AUH	271.234	0.236962	0.136626	1.73438	0.0828499	0.357959
AUNIP	286.468	0.371427	0.129499	2.86818	0.00412843	0.0470526
AUP1	5034.58	-0.0420142	0.0664116	-0.632633	0.526973	0.839395
AURKA	470.501	0.122786	0.10567	1.16197	0.245247	0.620284
AURKAIP1	3589.44	0.0386942	0.06765	0.571977	0.567338	0.857993
AURKB	474.257	2.21382	0.302031	7.32979	2.3051e-13	4.12798e-11
AUTS2	10.8971	1.83841	0.827001	2.22298	0.0262169	0.176743
AVEN	716.119	-0.0703365	0.0796535	-0.883031	0.37722	0.741962
AVIL	44.3115	0.0435142	0.287803	0.151194	0.879823	0.970005
AVL9	944.913	0.0179495	0.0778563	0.230546	0.817668	0.951497
AVPI1	91.0046	0.211301	0.235527	0.89714	0.369644	0.736076
AXIN1	516.635	-0.0519827	0.101832	-0.510473	0.60972	0.876494
AXIN2	109.303	-0.0525611	0.251463	-0.209021	0.834432	0.957005
AZI2	365.175	0.258421	0.111989	2.30756	0.0210235	0.152431
AZIN1	8217.73	-0.0600971	0.0501415	-1.19855	0.230702	0.604965
AZIN2	15.4566	-0.173973	0.596722	-0.291549	0.770632	0.935146
B2M	172143	0.0952833	0.0695197	1.37059	0.170502	0.521377
B3GALNT1	283.05	0.0452569	0.199715	0.226608	0.820729	0.95228
B3GALNT1P1	8.82126	0.0571429	0.623683	0.0916216	0.926999	0.982382
B3GALNT2	508.881	-0.0452803	0.116409	-0.388974	0.697295	0.909737
B3GALT4	16.4068	0.256789	0.517461	0.496247	0.61972	0.88039
B3GALT6	1402.69	0.169847	0.0705027	2.40908	0.0159928	0.126148
B3GALT9	300.163	-0.218479	0.183903	-1.18801	0.234828	0.609059
B3GAT2	9.10243	-0.044328	0.663473	-0.066812	0.946731	0.986236
B3GAT3	1576.33	0.0296685	0.073857	0.401702	0.687903	0.907123
B3GAT3P1	48.4154	-0.110421	0.305407	-0.361554	0.717685	0.917347
B3GLCT	476.14	0.0364849	0.106224	0.343472	0.731244	0.924182
B3GNT2	2857.32	0.00780145	0.06859	0.11374	0.909444	0.97864
B3GNT5	603.689	-0.0401661	0.199269	-0.201567	0.840255	0.958921
B3GNT9	24.3085	-0.123097	0.386221	-0.318722	0.749937	0.929356
B3GNTL1	405.896	-0.065629	0.112773	-0.581954	0.560598	0.855003
B4GALNT1	150.09	-0.0670975	0.218019	-0.307759	0.758265	0.931562
B4GALNT3	88.7503	-0.824658	0.367913	-2.24145	0.0249972	0.171491
B4GALNT4	24.5895	0.160143	0.483547	0.331185	0.740505	0.927583
B4GALT1	887.033	0.0526092	0.0996898	0.527729	0.597687	0.872617
B4GALT2	739.506	0.207999	0.130284	1.59651	0.110376	0.418205
B4GALT3	1962.58	-0.0108626	0.0906204	-0.11987	0.904586	0.977016
B4GALT4	540.476	-0.153637	0.093676	-1.64008	0.100988	0.398527
B4GALT5	823.03	-0.0976788	0.101953	-0.958075	0.338025	0.709179
B4GALT6	46.9691	0.111395	0.394264	0.282539	0.777531	0.937244
B4GALT7	789.728	-0.212971	0.0928916	-2.29268	0.0218663	0.156994
B4GAT1	508.313	0.358067	0.089362	4.00693	6.15133e-05	0.001598
B4GAT1-DT	25.9431	0.0550805	0.424651	0.129708	0.896798	0.975464
B9D1	94.0422	-0.207609	0.196548	-1.05627	0.290843	0.670043
B9D2	101.298	0.667975	0.226825	2.94489	0.00323074	0.0391844
BAALC-AS1	13.1452	-0.490798	0.584338	-0.839921	0.400953	0.761466
BABAM1	656.867	0.0287523	0.0995064	0.288949	0.77262	0.935659
BABAM2	1011.73	0.0206323	0.0967932	0.213159	0.831203	0.955087
BACE1	10.2157	0.137903	0.560318	0.246116	0.805592	0.947449
BACE1-AS	17.3438	-0.397665	0.535808	-0.742177	0.45798	0.79846
BACE2	26.81	0.650763	0.597245	1.08961	0.275886	0.654331
BACH1	667.912	0.0153607	0.104005	0.147692	0.882586	0.970568
BACH1-IT1	9.5582	0.243193	0.684431	0.355321	0.722349	0.919911
BACH2	4794.66	-0.62993	0.114914	-5.48177	4.211e-08	2.76824e-06
BAD	211.405	0.358501	0.131165	2.7332	0.00627216	0.0641209
BAG1	2669.16	0.0537523	0.0611104	0.879593	0.37908	0.743555
BAG2	1686.5	-0.363396	0.104004	-3.49405	0.000475752	0.00876148
BAG3	939.148	-0.051732	0.0960474	-0.538609	0.590156	0.869162
BAG4	1848.48	0.0227439	0.0825427	0.275541	0.782901	0.938709
BAG5	3304.72	-0.0682236	0.0504225	-1.35304	0.176043	0.529488
BAG6	1689.35	-0.143298	0.0837042	-1.71196	0.0869037	0.3658
BAHD1	490.319	-0.145188	0.152207	-0.95389	0.340139	0.710753
BAIAP2	140.441	0.272139	0.165883	1.64055	0.100891	0.398441
BAIAP2-DT	12.1168	2.23031	0.736661	3.02759	0.00246512	0.0320055
BAIAP2L1	21.4681	0.0727364	0.457852	0.158864	0.873776	0.96822
BAK1	1619.94	-0.0125552	0.0822287	-0.152686	0.878646	0.969833
BAK1P1	34.1868	0.017469	0.320949	0.0544292	0.956593	0.98759
BAMBI	26.3349	-1.26216	0.385213	-3.27651	0.00105097	0.0166067
BANF1	3940.22	0.0265678	0.057572	0.461471	0.644461	0.891556
BANF1P3	187.893	0.339618	0.143565	2.3656	0.018001	0.137546
BANP	645.649	-0.147578	0.101062	-1.46028	0.144214	0.479921
BAP1	1856.95	-0.0182566	0.0708413	-0.257712	0.796629	0.944535
BARD1	865.005	0.177785	0.113271	1.56956	0.116517	0.431606
BATF	2094.54	0.868873	0.105797	8.21264	2.16382e-16	6.48313e-14
BATF3	959.126	-0.289701	0.167641	-1.7281	0.0839702	0.359509
BAX	2898.3	-0.0195583	0.0817386	-0.239279	0.810889	0.949685
BAZ1A	2666.75	0.0375219	0.103862	0.361265	0.717901	0.917369
BAZ1A-AS1	63.5981	0.343483	0.297333	1.15521	0.248003	0.624216
BAZ1B	3284.81	-0.0935774	0.0447199	-2.09253	0.0363916	0.219081
BAZ2A	1518.99	-0.141738	0.0761179	-1.86208	0.0625921	0.30618
BAZ2B	272.681	0.251378	0.179797	1.39812	0.162078	0.508904
BBC3	70.3001	0.521906	0.261852	1.99313	0.0462468	0.254519
BBIP1	279.2	0.0370029	0.12002	0.308307	0.757849	0.931273
BBLN	719.673	0.158569	0.142974	1.10907	0.267398	0.645464
BBOF1	38.9003	0.138234	0.29903	0.462274	0.643885	0.891086
BBS10	353.823	0.127041	0.108944	1.16612	0.243568	0.618233
BBS12	94.5738	0.0813943	0.190929	0.426306	0.669885	0.901748
BBS2	135.667	0.335105	0.223763	1.49759	0.13424	0.464046
BBS4	448.515	-0.044583	0.146295	-0.304748	0.760558	0.932664
BBS5	120.5	-0.204602	0.203523	-1.00531	0.31475	0.690029
BBS7	991.578	-0.208447	0.0916533	-2.2743	0.0229479	0.162218
BBS9	292.109	0.170806	0.123874	1.37887	0.167935	0.518623
BBX	1514.24	-0.0221616	0.0753854	-0.293977	0.768775	0.934479
BCAP31	5291.54	0.0154601	0.0530357	0.291503	0.770667	0.935146
BCAP31P2	16.2271	0.374787	0.483069	0.775845	0.437841	0.786709
BCAR1	99.4156	-0.881522	0.279918	-3.14921	0.00163713	0.0232088
BCAS2	2944.26	0.0845105	0.0548276	1.54139	0.123223	0.444609
BCAS2P2	25.0143	-0.41122	0.407193	-1.00989	0.312548	0.688273
BCAS3	137.169	0.151319	0.189656	0.79786	0.424952	0.778637
BCAS4	854.468	-0.12988	0.106759	-1.21658	0.223764	0.59654
BCAT1	1428.67	1.24656	0.144793	8.60921	7.35663e-18	2.66549e-15
BCAT2	2487.9	-0.0944518	0.0610953	-1.54598	0.122111	0.44211
BCCIP	6425.6	-0.0988332	0.0553725	-1.78488	0.074281	0.337149
BCDIN3D	86.6025	0.103086	0.224741	0.458687	0.646459	0.892722
BCDIN3D-AS1	13.3116	-0.261756	0.504345	-0.519003	0.603759	0.874661
BCKDHA	8.49632	-0.415663	0.594519	-0.699159	0.484453	0.816505
BCKDHB	472.475	0.0136619	0.101088	0.135148	0.892495	0.973908
BCKDK	2395.56	0.0137127	0.0678821	0.202008	0.839911	0.958921
BCL10	830.631	0.164606	0.108909	1.51141	0.130683	0.457436
BCL11A	25.1747	2.60405	0.536332	4.85528	1.20215e-06	5.23168e-05
BCL11B	640.726	0.13931	0.12913	1.07883	0.280662	0.657944
BCL2	1205.7	-0.0513911	0.118126	-0.435053	0.663524	0.899304
BCL2A1	2008.78	0.0891729	0.0723502	1.23252	0.217756	0.589548
BCL2L1	3854.31	-0.713048	0.0850749	-8.38141	5.22975e-17	1.77129e-14
BCL2L11	658.068	-0.444616	0.164312	-2.70592	0.00681154	0.0681154
BCL2L12	900.707	0.193248	0.0829075	2.33089	0.0197591	0.146081
BCL2L12P1	9.24374	-0.0582858	0.584536	-0.099713	0.920572	0.981185
BCL2L13	2246.08	-0.144532	0.0518907	-2.78532	0.00534745	0.057103
BCL2L14	41.9671	1.06008	0.542158	1.9553	0.050548	0.269275
BCL3	403.901	1.81421	0.299245	6.06263	1.33917e-09	1.20602e-07
BCL6	109.506	0.465324	0.376703	1.23525	0.216736	0.587465
BCL6B	17.1675	-0.629793	0.525083	-1.19942	0.230366	0.604735
BCL7A	324.912	0.00163808	0.13981	0.0117164	0.990652	0.997374
BCL7B	2615.93	0.174245	0.054969	3.16987	0.00152507	0.022144
BCL7C	716.103	0.145782	0.103882	1.40335	0.160514	0.507503
BCL9	1202.27	-0.142127	0.08571	-1.65824	0.0972698	0.390382
BCL9L	65.2782	-0.23584	0.322026	-0.732361	0.463948	0.802254
BCLAF1	7082.43	-0.0251397	0.0666037	-0.377452	0.705838	0.912432
BCLAF1P1	98.4804	0.0027261	0.190576	0.0143045	0.988587	0.997144
BCLAF1P2	274.697	-0.179336	0.157581	-1.13805	0.255098	0.632115
BCLAF3	106.796	0.221671	0.21486	1.0317	0.302212	0.678437
BCOR	2182.83	-0.0187405	0.0647483	-0.289436	0.772248	0.93547
BCORL1	166.836	0.124327	0.175643	0.707837	0.479046	0.812336
BCR	2557.96	-0.0263744	0.0700129	-0.376708	0.70639	0.912483
BCS1L	1254.89	-0.181486	0.0910043	-1.99426	0.0461237	0.254015
BDH1	2342.38	0.039069	0.0842994	0.463455	0.643038	0.891086
BDH2	234.343	0.141716	0.158537	0.893893	0.371379	0.737457
BDH2P1	11.6308	0.266354	0.602353	0.44219	0.658352	0.896994
BDNF-AS	22.5	-0.589852	0.393859	-1.49762	0.134231	0.464046
BDP1	1195.69	-0.0255789	0.0815735	-0.313569	0.753848	0.930238
BECN1	2658.24	0.140547	0.0526815	2.66786	0.0076335	0.074611
BEGAIN	44.6143	-0.0530197	0.289354	-0.183235	0.854614	0.96341
BEND3	701.602	-0.0797655	0.117311	-0.67995	0.496536	0.823333
BEND3P1	35.3488	0.705866	1.07813	0.654711	0.512654	0.830923
BEND3P3	20.8155	-0.373098	0.427182	-0.873392	0.382449	0.746252
BEND4	23.7992	1.18206	0.654493	1.80608	0.0709062	0.327333
BEND5	19.6523	1.20125	0.590736	2.03348	0.0420041	0.240597
BEST4	9.1163	-1.00233	0.770443	-1.30098	0.193267	0.555577
BET1	711.961	-0.0200266	0.0848207	-0.236105	0.813351	0.950286
BET1L	1253.18	-0.154943	0.07191	-2.15468	0.0311872	0.199057
BEX1	9.53057	-0.275621	0.724033	-0.380675	0.703445	0.911439
BEX2	433.796	0.554633	0.13607	4.07608	4.58012e-05	0.00127198
BEX3	311.554	0.219843	0.152113	1.44526	0.148385	0.487159
BEX4	673.677	0.49522	0.089859	5.51108	3.56644e-08	2.37458e-06
BEX5	47.2075	-0.160197	0.305439	-0.524481	0.599944	0.87296
BFAR	1368.15	-0.0873975	0.0717446	-1.21818	0.223157	0.59585
BHLHE40	3539.58	-0.993893	0.215258	-4.61722	3.88913e-06	0.000147428
BHLHE40-AS1	25.7394	-0.620038	0.400196	-1.54933	0.121301	0.440978
BICD1	543.829	-0.134282	0.103327	-1.29958	0.193745	0.556183
BICD2	1976.62	0.043484	0.0816438	0.532606	0.594306	0.871627
BICDL1	1482.9	0.319643	0.132246	2.41703	0.0156479	0.124639
BICRA	18.8405	-0.589084	0.408559	-1.44186	0.149343	0.488507
BICRAL	467.856	-0.278831	0.117819	-2.36661	0.0179521	0.137374
BID	1507.33	0.176015	0.0958922	1.83555	0.0664235	0.315706
BIK	254.726	0.0844617	0.16928	0.498947	0.617816	0.879966
BIN1	1595.45	0.163202	0.0926114	1.76222	0.0780321	0.346751
BIN2	740.795	0.137603	0.129789	1.06021	0.28905	0.668049
BIN2P1	9.47095	-0.50251	0.697479	-0.720466	0.471238	0.806238
BIN3	734.376	0.238703	0.0879332	2.7146	0.00663568	0.0669151
BIRC2	1556.17	-0.220023	0.0747162	-2.94478	0.00323183	0.0391844
BIRC3	1638.83	-0.724203	0.0878119	-8.2472	1.62143e-16	4.95331e-14
BIRC5	1328.66	0.695622	0.20798	3.34466	0.000823824	0.0135999
BIRC6	3697.2	-0.0897799	0.100625	-0.89222	0.372275	0.7382
BISPR	104.174	-0.365783	0.238121	-1.53612	0.124508	0.446804
BIVM	138.73	0.112607	0.205161	0.54887	0.583095	0.865385
BLCAP	732.519	-0.0221198	0.0936879	-0.236101	0.813354	0.950286
BLK	21.5208	-0.205365	0.555404	-0.369758	0.711563	0.914584
BLM	1700.12	0.218186	0.0876202	2.49013	0.0127697	0.108327
BLMH	3550.8	-0.0986575	0.0710083	-1.38938	0.164717	0.513362
BLOC1S1	110.086	0.0980429	0.2019	0.485601	0.62725	0.884214
BLOC1S2	2375.25	0.0772855	0.0626315	1.23397	0.217213	0.588553
BLOC1S3	254.393	0.126118	0.161595	0.780458	0.435121	0.784614
BLOC1S4	819.593	0.0573582	0.0736875	0.778398	0.436334	0.785346
BLOC1S5	831.136	0.043128	0.0858202	0.502539	0.615288	0.879555
BLOC1S6	2725.5	0.0640951	0.0548279	1.16902	0.242394	0.617276
BLTP1	242.942	-0.165699	0.177265	-0.934752	0.349916	0.720646
BLTP2	7787.48	-0.0377052	0.0517527	-0.728565	0.466268	0.80318
BLTP3A	1295.28	-0.0858158	0.0712538	-1.20437	0.228447	0.60193
BLTP3B	3132.25	0.0667988	0.101286	0.659507	0.50957	0.829467
BLVRA	1090.17	-0.274845	0.119108	-2.30753	0.0210252	0.152431
BLVRB	444.388	0.116708	0.126389	0.923401	0.355798	0.724714
BLZF1	384.143	0.0893173	0.141169	0.632696	0.526932	0.839395
BMAL1	263.011	-0.169669	0.168362	-1.00776	0.31357	0.688789
BMAL2	219.705	0.203522	0.158923	1.28063	0.200324	0.566432
BMERB1	490.093	-0.741186	0.116242	-6.37625	1.81479e-10	1.89761e-08
BMF	168.105	0.0728885	0.505403	0.144219	0.885328	0.971352
BMI1	2252.99	-0.370043	0.0783901	-4.72053	2.3523e-06	9.30175e-05
BMP1	52.3941	0.259547	0.33126	0.783515	0.433325	0.784265
BMP2K	353.911	-0.0496719	0.143192	-0.346891	0.728673	0.92283
BMP2K-DT	16.7946	0.251592	0.445417	0.564847	0.572178	0.860182
BMP8A	9.55294	-0.820932	0.623383	-1.3169	0.187873	0.547886
BMPR1A	153.479	-0.244217	0.161114	-1.51581	0.129568	0.455374
BMPR2	318.996	0.0768205	0.170005	0.451873	0.651361	0.894306
BMS1	9989.02	-0.183515	0.0684871	-2.67956	0.00737191	0.0724633
BMS1P1	8.85747	-0.239805	0.576255	-0.416145	0.677304	0.902997
BMS1P11	13.8153	0.0123876	0.488129	0.0253777	0.979754	0.993866
BMS1P20	31.245	-0.340608	0.338164	-1.00723	0.313826	0.688948
BMT2	469.833	0.00950339	0.118746	0.080031	0.936213	0.98429
BNIP1	618.225	-0.00224748	0.100707	-0.022317	0.982195	0.994495
BNIP2	5162.18	-0.00707946	0.0521256	-0.135815	0.891967	0.973908
BNIP3	1541.12	-0.0165845	0.0903965	-0.183464	0.854434	0.963387
BNIP3L	353.334	0.509254	0.188717	2.69851	0.00696516	0.0691652
BNIP3P1	111.108	0.0766383	0.194011	0.39502	0.692828	0.908521
BNIP3P17	41.8207	0.179438	0.431357	0.415985	0.677421	0.902997
BOD1	226.98	0.00544401	0.139747	0.0389563	0.968925	0.991322
BOD1L1	700.573	0.0906143	0.0866611	1.04562	0.295738	0.674151
BOLA1	284.367	0.291189	0.132524	2.19726	0.0280017	0.184468
BOLA3	508.802	-0.0882901	0.0932456	-0.946855	0.343713	0.715341
BOLA3-DT	77.6919	0.142901	0.240034	0.595338	0.551618	0.850426
BOLA3P3	16.958	-0.409593	0.522561	-0.783818	0.433147	0.784063
BOP1	12715.8	-0.0324835	0.0686586	-0.473116	0.63613	0.887676
BORA	423.826	0.0790937	0.102336	0.772884	0.439591	0.787329
BORCS5	481.252	0.091225	0.0952058	0.958188	0.337968	0.709179
BORCS6	104.406	0.375042	0.205654	1.82365	0.0682045	0.319972
BORCS7	318.812	0.0437413	0.116354	0.375932	0.706967	0.912741
BORCS8	198.992	-0.0335696	0.140999	-0.238084	0.811816	0.950015
BPGM	638.365	0.0495408	0.102592	0.482891	0.629173	0.884903
BPHL	75.2268	-0.395783	0.217324	-1.82117	0.0685811	0.320484
BPNT1	584.102	-0.0109972	0.132088	-0.0832565	0.933648	0.984219
BPNT2	4344.58	-0.164443	0.0819311	-2.00709	0.0447401	0.24966
BPTF	677.52	-0.179188	0.109291	-1.63955	0.101099	0.398866
BRAF	658.456	-0.226885	0.116115	-1.95396	0.050706	0.269601
BRAP	1572.56	-0.0075596	0.0526194	-0.143666	0.885764	0.971453
BRAT1	3251.42	0.107555	0.0589111	1.82571	0.0678934	0.319281
BRCA1	1859.43	0.182596	0.107585	1.69723	0.0896535	0.372084
BRCA2	873.769	-0.0477842	0.124224	-0.384661	0.700489	0.910826
BRCC3	1851.43	-0.0231905	0.0743916	-0.311735	0.755242	0.930613
BRCC3P1	17.2538	0.194473	0.466093	0.417241	0.676502	0.902997
BRD1	830.228	0.0457576	0.111681	0.409717	0.682014	0.905169
BRD2	4223.17	-0.227	0.0509581	-4.45464	8.4036e-06	0.000290951
BRD3	1289.92	0.213881	0.105344	2.0303	0.042326	0.24173
BRD3OS	798.775	0.242313	0.0986117	2.45725	0.0140006	0.116088
BRD4	2267.92	-0.0754426	0.0720099	-1.04767	0.29479	0.673741
BRD7	1858.28	0.0977928	0.0694057	1.409	0.158834	0.504548
BRD7P2	103.229	0.271067	0.189528	1.43022	0.152652	0.494587
BRD7P5	9.78237	0.398484	0.638822	0.62378	0.532772	0.841077
BRD8	682.041	0.175767	0.0889531	1.97595	0.0481604	0.261624
BRD9	1201.53	0.0264295	0.0599651	0.440748	0.659395	0.897787
BRF1	594.215	0.0375395	0.113365	0.331139	0.740539	0.927583
BRF2	231.958	-0.0139335	0.14523	-0.0959408	0.923568	0.981439
BRI3	138.287	0.083438	0.177392	0.470359	0.638099	0.888615
BRI3BP	1538.68	0.0398975	0.0788768	0.50582	0.612983	0.878208
BRIP1	727.035	0.28319	0.121483	2.33112	0.019747	0.146081
BRIX1	8078.1	-0.0707973	0.0965379	-0.733363	0.463337	0.801821
BRK1	4034.09	0.10893	0.0552519	1.97152	0.0486646	0.263374
BRME1	230.925	0.190727	0.167589	1.13807	0.255093	0.632115
BRMS1	3829.95	-0.0364506	0.0603994	-0.603493	0.546181	0.848171
BRMS1L	542.175	-0.0120017	0.108507	-0.110608	0.911927	0.978849
BROX	1283.28	-0.0579502	0.0788339	-0.735092	0.462283	0.801178
BRPF1	1740.53	-0.139584	0.0807326	-1.72897	0.0838151	0.359438
BRPF3	690.18	0.00043182	0.0923898	0.0046739	0.996271	0.998451
BRSK1	9.35533	-0.0139166	0.641053	-0.0217089	0.98268	0.994713
BRSK2	18.0087	0.119708	0.418181	0.286258	0.774681	0.936241
BRWD1	1088.3	0.0128898	0.086011	0.149862	0.880873	0.97041
BRWD3	90.3983	0.271969	0.213278	1.27518	0.202244	0.56856
BSCL2	29.3629	0.538554	0.409237	1.31599	0.188176	0.548121
BSDC1	689.445	0.099505	0.0928617	1.07154	0.283927	0.661124
BSG	9081.82	0.104433	0.0436448	2.3928	0.0167205	0.13034
BSPRY	200.164	-0.250536	0.208175	-1.20348	0.228789	0.602321
BST2	2085.14	-0.593192	0.260368	-2.27828	0.0227098	0.161266
BTAF1	4535.39	-0.0349549	0.0651851	-0.536241	0.591792	0.870312
BTBD1	3265.73	0.0365575	0.0739123	0.494607	0.620878	0.880962
BTBD10	1012.42	0.0251413	0.0843103	0.2982	0.76555	0.933788
BTBD10P1	16.0919	-0.0847147	0.454421	-0.186424	0.852113	0.96279
BTBD18	18.6461	-0.395815	0.436256	-0.907301	0.364248	0.732634
BTBD19	27.7978	-0.354859	0.36513	-0.97187	0.331115	0.703871
BTBD2	344.66	0.368233	0.124803	2.95052	0.0031724	0.0387047
BTBD3	249.073	0.228825	0.192884	1.18633	0.235492	0.609693
BTBD6	1140.23	0.0841008	0.08293	1.01412	0.310526	0.686339
BTBD6P1	18.5305	0.300569	0.495179	0.606992	0.543856	0.846768
BTBD7	523.689	-0.0500006	0.105913	-0.472093	0.63686	0.8879
BTBD8	20.1073	-0.308667	0.419236	-0.73626	0.461572	0.800816
BTBD9	396.409	-0.117229	0.118107	-0.992562	0.320924	0.696378
BTD	74.1443	0.289231	0.267787	1.08008	0.280107	0.657286
BTF3	16323	-0.0690644	0.056544	-1.22143	0.221924	0.594511
BTF3-DT	8.18198	0.107298	0.651537	0.164685	0.869192	0.966995
BTF3L4	2967	0.0324513	0.0565264	0.574091	0.565906	0.857468
BTF3L4P1	38.0393	0.209373	0.273296	0.766106	0.443613	0.789716
BTF3L4P2	41.5488	-0.0506067	0.287677	-0.175915	0.860361	0.964263
BTF3L4P3	43.5612	0.114184	0.271787	0.420122	0.674396	0.902632
BTF3P10	59.608	-0.0186899	0.225542	-0.0828668	0.933957	0.984219
BTF3P16	423.597	-0.000616007	0.110053	-0.00559736	0.995534	0.998285
BTF3P3	20.3371	-0.0419767	0.434851	-0.0965312	0.923099	0.981236
BTF3P4	33.1279	0.287894	0.350429	0.821547	0.411335	0.769379
BTF3P5	37.317	0.55973	0.361938	1.54648	0.121989	0.442099
BTF3P7	53.9795	0.0436405	0.246282	0.177197	0.859354	0.964263
BTF3P8	21.3305	0.258572	0.463229	0.558194	0.576712	0.861639
BTF3P9	9.94435	0.415894	0.555105	0.749216	0.453727	0.796425
BTG1	2799.85	-0.62171	0.0987637	-6.29492	3.07554e-10	3.11149e-08
BTG1-DT	10.6232	-0.380267	0.592906	-0.641361	0.521288	0.836608
BTG2	5325.98	-0.0232628	0.0786798	-0.295664	0.767487	0.934175
BTG3	1433.24	-0.049796	0.106639	-0.46696	0.640528	0.889771
BTG3-AS1	14.5711	0.181301	0.5291	0.34266	0.731854	0.92435
BTLA	4223.89	-0.833972	0.233103	-3.5777	0.000346633	0.00675914
BTN2A1	302.024	-0.294905	0.144237	-2.04459	0.040895	0.237386
BTN2A2	158.42	0.381013	0.195142	1.95249	0.0508797	0.269727
BTN3A1	263.446	0.318088	0.135077	2.35487	0.0185292	0.140071
BTN3A2	793.281	0.0297738	0.0993198	0.299777	0.764348	0.933724
BTN3A3	466.753	0.191569	0.11645	1.64508	0.0999539	0.396556
BTRC	1366.8	0.00516975	0.0719834	0.0718186	0.942746	0.985309
BUB1	1774.07	-0.0561128	0.104124	-0.538902	0.589955	0.869162
BUB1B	906.579	0.472666	0.116544	4.0557	4.99842e-05	0.00135163
BUB3	8280.15	0.0126843	0.0536644	0.236363	0.813151	0.950286
BUB3P1	28.3646	0.272386	0.414488	0.657164	0.511075	0.830054
BUD13	1027.54	0.0646682	0.085115	0.759774	0.44739	0.791813
BUD23	4638.04	-0.0235624	0.0602151	-0.391303	0.695573	0.908674
BUD31	1552.09	0.109651	0.0831308	1.31902	0.187163	0.54719
BYSL	3024.93	-0.106101	0.0767634	-1.38218	0.166916	0.51695
BZW1	24901.1	0.212019	0.0469817	4.5128	6.39759e-06	0.000229137
BZW1P1	111.228	0.387873	0.182621	2.12393	0.0336763	0.208619
BZW1P2	1341.69	0.275584	0.1085	2.53994	0.0110872	0.097957
BZW2	6209.76	-0.0373397	0.0654817	-0.570232	0.568521	0.858847
C10orf143	96.6634	0.0772082	0.196237	0.393444	0.693991	0.908674
C10orf67	57.6653	0.144972	0.407819	0.35548	0.72223	0.919835
C10orf88	556.417	0.0597105	0.123178	0.484748	0.627855	0.884685
C10orf88B	92.255	-0.0377364	0.213806	-0.176498	0.859902	0.964263
C10orf95-AS1	299.3	-0.108868	0.132498	-0.821662	0.411269	0.769379
C11orf21	15.5946	-0.0197393	0.55738	-0.0354144	0.971749	0.991802
C11orf24	1443.99	-0.142397	0.0851961	-1.6714	0.0946426	0.383892
C11orf54	457.929	-0.00876792	0.106133	-0.082613	0.934159	0.984219
C11orf58	8394.93	0.108871	0.0574856	1.89388	0.0582414	0.292185
C11orf65	14.7198	-0.124806	0.483956	-0.257888	0.796494	0.944535
C11orf68	258.703	0.369991	0.176217	2.09964	0.0357608	0.216876
C11orf71	148.792	0.0719952	0.191567	0.375821	0.70705	0.912741
C11orf80	65.8467	0.520043	0.22347	2.32713	0.0199584	0.146983
C12orf29	1332.93	-0.00906585	0.0989507	-0.0916199	0.927	0.982382
C12orf4	1007.36	0.0623754	0.103783	0.601018	0.547828	0.849301
C12orf43	1334.25	0.000476984	0.0808292	0.00590113	0.995292	0.998285
C12orf57	523.753	0.26716	0.0838852	3.18483	0.00144841	0.0213898
C12orf60	120.8	0.177263	0.173318	1.02276	0.30642	0.682054
C12orf75	207.683	0.241279	0.241551	0.998874	0.317856	0.693682
C12orf76	51.4347	-0.092008	0.302561	-0.304098	0.761054	0.93268
C14orf119	1401.07	0.149385	0.0696517	2.14475	0.0319729	0.201839
C14orf132	30.9483	-0.755394	0.362314	-2.08491	0.0370772	0.221837
C14orf28	31.0012	0.49106	0.326143	1.50566	0.132155	0.460105
C14orf93	62.773	0.0350602	0.275359	0.127325	0.898683	0.975737
C15orf39	551.784	-0.178375	0.103541	-1.72275	0.0849331	0.361744
C15orf40	617.469	-0.104071	0.0797002	-1.30578	0.191627	0.552819
C15orf61	141.485	0.00696591	0.180365	0.0386212	0.969192	0.991465
C16orf54	69.3886	0.290315	0.298595	0.972269	0.330917	0.703871
C16orf86	9.5596	0.695591	0.760369	0.914807	0.360293	0.729482
C16orf87	640.644	0.26217	0.103561	2.53154	0.0113562	0.0992724
C16orf95	10.7485	0.136837	0.559125	0.244735	0.806662	0.947654
C16orf95-DT	10.6093	-0.128318	0.580397	-0.221087	0.825025	0.954117
C17orf100	48.9067	-0.0717592	0.283835	-0.25282	0.800407	0.945613
C17orf107	16.9744	-0.904965	0.521154	-1.73646	0.0824817	0.356764
C17orf58	311.008	0.204902	0.158596	1.29198	0.196365	0.561044
C17orf67	53.1102	0.287384	0.276586	1.03904	0.298786	0.675414
C17orf75	927.386	-0.184482	0.0764434	-2.41331	0.0158084	0.125325
C17orf80	557.767	-0.0486168	0.0860473	-0.565001	0.572073	0.860182
C18orf21	354.464	0.21899	0.134826	1.62424	0.104324	0.406018
C18orf25	2672.77	-0.347471	0.0710708	-4.88909	1.01306e-06	4.4967e-05
C18orf32	58.0946	-0.420486	0.243658	-1.72572	0.0843974	0.360546
C18orf54	323.972	0.425121	0.120111	3.53941	0.000401025	0.00768508
C19orf12	1414.98	-0.0559756	0.0838796	-0.667333	0.50456	0.826434
C19orf25	680.748	-0.0119898	0.0952276	-0.125907	0.899806	0.975807
C19orf38	9.64292	-0.285503	0.642753	-0.444188	0.656907	0.896672
C19orf44	85.0871	-0.124181	0.232165	-0.534883	0.59273	0.870794
C19orf47	712.971	0.0740757	0.0784188	0.944616	0.344855	0.716661
C19orf48P	5312.63	-0.183647	0.0532169	-3.45092	0.000558687	0.00993647
C19orf53	2818.72	-0.0482376	0.0574884	-0.839084	0.401422	0.762051
C19orf73	23.5797	0.219893	0.422813	0.520072	0.603013	0.874382
C1D	1563.75	0.024417	0.0871931	0.280034	0.779452	0.937853
C1DP1	34.2839	-0.342813	0.317414	-1.08002	0.280133	0.657286
C1DP2	9.56645	-0.263266	0.635998	-0.413942	0.678916	0.90383
C1GALT1	1229.22	-0.0427273	0.0799707	-0.534286	0.593143	0.870906
C1GALT1C1	841.252	0.1967	0.0685788	2.86824	0.00412763	0.0470526
C1QBP	25833.8	-0.0824807	0.0563315	-1.4642	0.143139	0.478255
C1QL3	25.0833	-0.259319	0.706845	-0.366869	0.713717	0.9151
C1QTNF12	9.62435	0.0162108	0.626628	0.0258699	0.979361	0.993841
C1RL	15.0266	0.557219	0.524276	1.06284	0.287857	0.666786
C1RL-AS1	13.2791	0.347171	0.478193	0.726007	0.467834	0.803938
C1orf109	2140.88	-0.0908709	0.108648	-0.836378	0.402942	0.763222
C1orf112	1163.27	-0.0255978	0.0774246	-0.330615	0.740935	0.927583
C1orf115	18.8721	-0.718399	0.414698	-1.73234	0.0832128	0.358476
C1orf122	748.365	-0.132439	0.104398	-1.2686	0.204585	0.57143
C1orf131	1081.83	0.0590043	0.0856893	0.688584	0.491085	0.819966
C1orf159	514.225	0.133498	0.118661	1.12504	0.26057	0.637514
C1orf162	86.0069	-0.500059	0.295322	-1.69327	0.0904047	0.374021
C1orf174	2616.65	0.000489651	0.0577203	0.00848316	0.993231	0.99792
C1orf198	468.796	0.284435	0.0980391	2.90124	0.00371693	0.0432707
C1orf21	13.2901	0.874671	0.652043	1.34143	0.17978	0.535969
C1orf216	1171.91	0.146343	0.0724518	2.01987	0.0433969	0.24515
C1orf35	682.514	-0.0165302	0.10682	-0.154748	0.87702	0.969133
C1orf43	6198.62	-0.0634316	0.0702329	-0.90316	0.366441	0.734674
C1orf50	48.2918	0.171041	0.260278	0.657149	0.511085	0.830054
C1orf52	1321.13	0.00365139	0.0871593	0.0418933	0.966584	0.990976
C1orf53	14.4796	-0.296906	0.573917	-0.517332	0.604924	0.875153
C1orf56	54.9264	-0.152006	0.358499	-0.424006	0.671562	0.902314
C20orf96	41.1209	0.0330573	0.310456	0.10648	0.915202	0.979222
C21orf58	57.1377	0.259807	0.287893	0.902442	0.366822	0.735083
C21orf62-AS1	10.4452	-0.120269	0.563594	-0.213396	0.831018	0.955087
C21orf91	2057.52	-0.594804	0.0707591	-8.40604	4.24087e-17	1.46828e-14
C22orf39	461.724	0.0694183	0.0948449	0.731914	0.464221	0.802459
C22orf46P	143.771	0.0250893	0.203524	0.123275	0.901889	0.976405
C2CD2	293.256	0.110006	0.171033	0.643187	0.520103	0.836243
C2CD2L	674.299	-0.0404826	0.106945	-0.378536	0.705033	0.912099
C2CD3	1102.2	-0.15785	0.0868891	-1.81668	0.0692663	0.322718
C2CD4A	10.3827	-0.315748	1.0319	-0.305987	0.759614	0.93224
C2CD4C	11.2414	3.6692	1.13746	3.22578	0.00125632	0.0190774
C2CD4D	28.6251	0.519608	0.369823	1.40502	0.160016	0.506613
C2CD4D-AS1	132.965	0.544311	0.201844	2.6967	0.00700311	0.0693978
C2CD5	1312.8	0.0727297	0.0602632	1.20687	0.227483	0.601015
C2orf15	21.1185	0.279599	0.389398	0.718027	0.472741	0.806979
C2orf16	61.0885	-0.266658	0.473925	-0.562659	0.573667	0.860427
C2orf27A	115.362	-0.2372	0.19502	-1.21629	0.223875	0.59654
C2orf42	644.856	-0.127058	0.0883829	-1.43759	0.150551	0.490709
C2orf49	942.34	0.0776514	0.0796173	0.975308	0.329408	0.702717
C2orf49-DT	46.5833	-0.426422	0.305266	-1.39689	0.162448	0.509345
C2orf68	402.794	0.103646	0.153248	0.676329	0.498832	0.824006
C2orf69	1487.11	-0.0880433	0.0863252	-1.0199	0.307774	0.68325
C2orf74-DT	88.2915	0.365262	0.224668	1.62579	0.103994	0.405644
C2orf76	345.837	-0.0648228	0.107257	-0.60437	0.545598	0.847816
C2orf92	10.7921	-0.573824	0.587563	-0.976617	0.328759	0.702615
C3	11.3118	0.844251	0.551581	1.5306	0.125868	0.449878
C3AR1	14.8341	-1.80933	0.69597	-2.59972	0.00932988	0.0865235
C3orf14	367.313	-0.477409	0.150477	-3.17264	0.00151057	0.0219958
C3orf18	183.307	0.347513	0.193844	1.79275	0.0730131	0.334277
C3orf33	23.7913	0.179864	0.411135	0.437482	0.661762	0.898461
C3orf38	853.677	0.210701	0.0656228	3.2108	0.00132368	0.0198871
C3orf52	129.687	-0.0282998	0.189838	-0.149073	0.881496	0.970423
C3orf62	49.9278	-0.023791	0.306452	-0.0776338	0.938119	0.985
C4orf3	2065.2	0.0486452	0.080584	0.603658	0.546071	0.848149
C4orf33	93.0593	0.0479407	0.239862	0.199868	0.841584	0.959453
C4orf46	2042.41	0.155126	0.104582	1.4833	0.137995	0.468881
C4orf46P1	12.5958	0.341736	0.551439	0.619717	0.535444	0.843015
C4orf46P2	18.547	0.930157	0.508949	1.82761	0.0676088	0.318616
C4orf48	242.661	0.419354	0.126876	3.30523	0.000948994	0.0153854
C5	18.0065	0.376741	0.424882	0.886696	0.375243	0.740504
C5orf15	2163.45	-0.163236	0.0776533	-2.10211	0.0355432	0.216145
C5orf22	2006.03	-0.0236174	0.0585884	-0.403107	0.686869	0.907054
C5orf24	677.564	-0.135718	0.0955748	-1.42002	0.155603	0.499446
C5orf34	202.599	-0.0339801	0.146776	-0.231511	0.816918	0.951497
C5orf63	146.416	0.12624	0.165236	0.763998	0.444869	0.790494
C6orf120	1072.41	-0.0786532	0.0860606	-0.913928	0.360754	0.729847
C6orf136	310.831	-0.240105	0.0989233	-2.42718	0.0152165	0.122455
C6orf163	14.4958	-0.305941	0.508974	-0.601094	0.547777	0.849301
C6orf226	32.1802	0.0864005	0.373822	0.231127	0.817216	0.951497
C6orf47	500.455	0.179924	0.0956161	1.88173	0.0598721	0.297357
C6orf52	37.519	-0.128349	0.317191	-0.404644	0.685739	0.906439
C6orf58	8.77518	0.358023	0.93941	0.381115	0.703118	0.911332
C6orf62	4592.44	0.0733371	0.0578882	1.26687	0.2052	0.572327
C6orf89	1754.22	0.0211429	0.0680958	0.310488	0.75619	0.930669
C7orf31	106.713	-0.163071	0.21624	-0.754124	0.450775	0.794465
C7orf50	2072.77	0.0823479	0.0725069	1.13572	0.256072	0.63337
C7orf57	12.265	-0.30158	0.605251	-0.498272	0.618292	0.879966
C8orf33	4869.3	-0.0801271	0.0721419	-1.11069	0.266703	0.644778
C8orf44	12.0551	0.564541	0.572062	0.986852	0.323715	0.698631
C8orf48	13.7794	-0.727675	0.927272	-0.784748	0.432601	0.78353
C8orf58	73.9893	0.128821	0.278497	0.462559	0.643681	0.891086
C8orf76	134.436	-0.0497663	0.2077	-0.239606	0.810636	0.949658
C8orf82	287.016	0.0873955	0.132801	0.658095	0.510477	0.829758
C8orf88	28.121	0.901743	0.467406	1.92925	0.0537	0.277679
C9orf153	9.94128	-0.259445	0.578204	-0.44871	0.653641	0.894784
C9orf40	837.004	0.0038181	0.100094	0.0381451	0.969572	0.991518
C9orf43	20.1912	-0.199268	0.441804	-0.451033	0.651966	0.894471
C9orf64	1122.67	-0.0212768	0.0617972	-0.344301	0.73062	0.923874
C9orf72	327.555	0.0128802	0.105969	0.121546	0.903258	0.976755
C9orf78	4492.24	-0.145526	0.0645865	-2.25319	0.024247	0.168477
C9orf85	366.332	0.0612155	0.105629	0.579533	0.56223	0.855591
CA11	93.9867	0.825794	0.2217	3.72482	0.000195452	0.00418864
CA13	14.083	0.627448	0.580021	1.08177	0.279356	0.657162
CA2	105.217	1.40472	0.274324	5.12066	3.04463e-07	1.58118e-05
CA5B	71.1928	-0.00122779	0.205643	-0.00597047	0.995236	0.998285
CA5BP1	132.406	0.0808228	0.180074	0.448832	0.653553	0.894784
CA6	73.5857	0.473673	0.37911	1.24944	0.211506	0.581483
CA8	10.0429	2.67694	0.776219	3.4487	0.000563299	0.00999567
CA9	15.353	1.58814	0.923394	1.71989	0.0854526	0.362869
CAAP1	1501.99	0.109168	0.0919974	1.18664	0.235368	0.609648
CAB39	8949.01	0.159532	0.0419449	3.80337	0.000142739	0.00319751
CAB39L	336.708	0.207715	0.108121	1.92114	0.0547135	0.28124
CABIN1	591.873	-0.0966537	0.0927261	-1.04236	0.297246	0.674314
CABLES1	271.767	0.334521	0.232465	1.43902	0.150145	0.490104
CABLES2	479.16	0.127002	0.0954243	1.33092	0.183214	0.540724
CACFD1	29.5314	0.794719	0.397427	1.99966	0.0455372	0.252301
CACHD1	163.907	-0.411121	0.310013	-1.32614	0.184793	0.543934
CACNA1H	9.36645	0.422252	0.712546	0.592597	0.553451	0.850914
CACNA2D2	9.86819	-0.0152248	0.582903	-0.026119	0.979162	0.993826
CACNA2D4	19.1302	0.720892	0.473394	1.52281	0.127805	0.453577
CACNB1	148.257	0.314326	0.161342	1.9482	0.0513914	0.271131
CACNB2	30.1105	0.47433	0.456536	1.03898	0.298816	0.675414
CACNB3	24.3817	0.704374	0.37127	1.8972	0.0578013	0.290686
CACTIN	781.425	-0.00075494	0.076517	-0.0098663	0.992128	0.997862
CACUL1	2177.43	-0.241043	0.0735844	-3.27574	0.00105386	0.0166354
CACYBP	13467.8	0.0398529	0.0645491	0.617405	0.536968	0.843472
CACYBPP2	1446.44	0.123968	0.103794	1.19437	0.232334	0.606467
CAD	12890.2	-0.0783055	0.042969	-1.82237	0.0683985	0.32008
CALCB	66.734	0.959686	0.393808	2.43694	0.0148121	0.120319
CALCOCO1	106.875	0.518193	0.271529	1.90842	0.0563368	0.28519
CALCOCO2	1978.32	-0.0550379	0.102048	-0.539335	0.589656	0.86913
CALCRL	38.4678	1.25606	0.41084	3.0573	0.00223339	0.0295384
CALD1	10.2144	-1.23705	0.695948	-1.7775	0.0754867	0.340023
CALHM2	86.1956	0.676976	0.312328	2.16752	0.0301954	0.193918
CALM1	17078.5	-0.0116465	0.0600668	-0.193893	0.84626	0.961436
CALM2	22767.8	0.0592279	0.0574137	1.0316	0.30226	0.678437
CALM2P2	200.741	0.161539	0.147348	1.09631	0.272945	0.651788
CALM2P3	220.852	0.15279	0.131677	1.16033	0.245913	0.621117
CALM3	8741.47	-0.372259	0.0551881	-6.74528	1.52732e-11	1.98297e-09
CALR	13815.2	-0.0597645	0.0452624	-1.3204	0.186702	0.546534
CALU	4374.26	-0.00690114	0.075993	-0.0908128	0.927641	0.982814
CAMK1	58.4701	0.665114	0.303719	2.1899	0.0285314	0.186537
CAMK1D	141.802	-0.444622	0.202733	-2.19314	0.028297	0.185676
CAMK2B	21.622	0.628362	0.395992	1.5868	0.112557	0.423381
CAMK2D	4834.13	-0.208855	0.0952774	-2.19207	0.0283745	0.186058
CAMK2G	105.478	-0.0783614	0.209295	-0.374407	0.708102	0.912961
CAMK2N1	8.75433	-1.00368	0.793073	-1.26555	0.205673	0.573132
CAMK2N2	9.62058	0.102108	0.737079	0.13853	0.889821	0.972904
CAMK4	2205.41	-0.809935	0.107555	-7.53042	5.05779e-14	1.02338e-11
CAMKK1	241.006	0.119241	0.136428	0.87402	0.382108	0.74606
CAMKK2	2792.67	-0.0107185	0.0562644	-0.190502	0.848916	0.962179
CAMKMT	461.327	-0.0057948	0.0934802	-0.0619896	0.950571	0.986854
CAMKV	212.451	-0.25489	0.298259	-0.854591	0.392778	0.754839
CAMLG	752.352	0.246989	0.0830475	2.97407	0.00293881	0.0365709
CAMSAP1	510.921	0.189311	0.0928697	2.03846	0.0415038	0.239404
CAMSAP1-DT	11.1011	-0.126333	0.546621	-0.231115	0.817225	0.951497
CAMSAP2	362.265	-0.0836777	0.127636	-0.655595	0.512085	0.830686
CAMSAP3	34.5596	-0.362598	0.382515	-0.947931	0.343164	0.714677
CAMTA1	883.155	-0.0422187	0.0817188	-0.516633	0.605412	0.875198
CAMTA2	1547.46	-0.0662106	0.0760086	-0.871093	0.383703	0.746749
CAND1	15994.7	-0.019822	0.0389571	-0.508815	0.610882	0.877112
CAND2	81.8317	-0.168589	0.263175	-0.640596	0.521785	0.836608
CANT1	848.706	0.123875	0.105354	1.1758	0.239674	0.614245
CANX	35743	0.0806445	0.0567561	1.4209	0.155347	0.49893
CAP1	21218.6	-0.0895262	0.0693914	-1.29016	0.196994	0.561666
CAP1P1	113.821	0.163104	0.207549	0.78586	0.43195	0.783092
CAP1P2	243.758	-0.150545	0.151375	-0.994523	0.319968	0.695283
CAPG	76.925	1.44864	0.368417	3.93207	8.42177e-05	0.00205338
CAPN1	2308.36	0.190892	0.0860442	2.21853	0.0265184	0.178057
CAPN10	468.552	0.054762	0.0991268	0.552444	0.580644	0.864447
CAPN10-DT	39.4138	0.221434	0.403985	0.548124	0.583607	0.865385
CAPN15	1720.02	-0.0421407	0.0786233	-0.535983	0.59197	0.870312
CAPN2	950.857	-0.387241	0.113438	-3.41366	0.000640956	0.0111778
CAPN5	51.269	-0.0832718	0.422335	-0.19717	0.843694	0.96023
CAPN7	1181.81	-0.0665547	0.085044	-0.782592	0.433867	0.784265
CAPNS1	1485.38	-0.0255644	0.0723971	-0.353114	0.724003	0.92083
CAPRIN1	22133.4	-0.00782686	0.0603374	-0.129718	0.896789	0.975464
CAPRIN2	103.155	0.580796	0.197131	2.94624	0.00321666	0.0391239
CAPS	9.59712	0.762396	0.634722	1.20115	0.229693	0.603477
CAPSL	20.4108	1.3113	0.782831	1.67507	0.0939202	0.382214
CAPZA1	14063.2	0.00896068	0.056278	0.159222	0.873494	0.967995
CAPZA1P1	82.6468	0.264877	0.200336	1.32217	0.186113	0.546072
CAPZA1P3	13.2793	0.219443	0.531978	0.412504	0.67997	0.904606
CAPZA2	8658.49	0.151264	0.0597096	2.53333	0.0112983	0.0990588
CAPZB	6708.91	-0.148442	0.0700526	-2.119	0.0340904	0.210348
CARD11	3636.21	0.517529	0.0638546	8.1048	5.28312e-16	1.49656e-13
CARD16	31.8491	-1.18715	0.386953	-3.06794	0.00215539	0.0287755
CARD19	448.572	0.211316	0.110161	1.91825	0.0550789	0.282001
CARD6	79.8007	0.0655472	0.273816	0.239384	0.810808	0.949685
CARD8	1075.47	-0.0750131	0.0825019	-0.909229	0.363229	0.731719
CARD8-AS1	265.247	0.157223	0.169351	0.928384	0.353209	0.722923
CARF	41.6679	0.187888	0.271338	0.69245	0.488655	0.818893
CARHSP1	245.346	0.330801	0.190194	1.73928	0.0819848	0.355633
CARM1	1813.24	-0.0997474	0.0838213	-1.19	0.234047	0.608464
CARMIL1	62.4711	0.342302	0.302479	1.13166	0.257779	0.634752
CARMIL2	4008.51	-0.155498	0.0574447	-2.70692	0.00679103	0.0680012
CARMIL3	18.7672	0.478435	0.916369	0.522099	0.601601	0.873365
CARNMT1	3225.74	-0.174022	0.0811767	-2.14375	0.0320532	0.201929
CARNS1	32.4077	-0.31949	0.429668	-0.743575	0.457133	0.798275
CARS1	2796.5	0.147141	0.0893812	1.64622	0.0997194	0.396031
CARS2	3206.55	-0.0113696	0.0568456	-0.200009	0.841474	0.959453
CASC2	9.90293	-0.0738572	0.612219	-0.120639	0.903977	0.9769
CASC3	3931.05	0.0682007	0.0453855	1.5027	0.132917	0.461521
CASD1	1152.86	0.175673	0.0805725	2.18031	0.0292342	0.189621
CASK	528.071	-0.0150462	0.154662	-0.0972847	0.9225	0.981236
CASKIN2	102.52	0.897013	0.226721	3.95646	7.60677e-05	0.00189319
CASP1	354.892	-0.99335	0.176877	-5.61606	1.95364e-08	1.37107e-06
CASP10	522.317	-0.600017	0.113142	-5.3032	1.13789e-07	6.7153e-06
CASP2	2592.32	0.0753183	0.0693463	1.08612	0.277427	0.65573
CASP3	4215.05	0.338447	0.103757	3.26192	0.0011066	0.0172754
CASP4	596.834	-0.383653	0.106236	-3.61134	0.000304615	0.00605346
CASP6	449.356	-0.409599	0.10592	-3.86706	0.000110155	0.00257571
CASP7	438.973	-0.566927	0.15284	-3.70928	0.000207847	0.00440693
CASP8	747.846	-0.152446	0.102188	-1.49182	0.135747	0.465483
CASP8AP2	1321.87	-0.035282	0.0914437	-0.385833	0.699621	0.910504
CASP9	189.245	0.409773	0.154283	2.65598	0.00790791	0.0764774
CASS4	50.024	-0.264945	0.330603	-0.8014	0.4229	0.777452
CAST	1399.48	-0.123425	0.0705137	-1.75037	0.0800548	0.351533
CASTOR2	166.262	0.19757	0.237195	0.832944	0.404876	0.76435
CASTOR3P	20.3418	-0.456142	0.442973	-1.02973	0.303137	0.678964
CASZ1	38.106	0.670492	0.331923	2.02002	0.0433812	0.24515
CAT	885.963	0.220525	0.126203	1.74738	0.0805716	0.35212
CATSPER2	14.6148	-0.185684	0.477472	-0.38889	0.697357	0.909737
CATSPER2P1	11.9769	-0.0551769	0.585862	-0.0941808	0.924966	0.982013
CATSPERG	14.3416	0.117176	0.443374	0.264282	0.791563	0.941775
CAVIN1	10.2763	-0.0501189	0.819259	-0.0611759	0.951219	0.986881
CAVIN3	28.3664	-1.62631	1.09684	-1.48272	0.138149	0.469128
CBARP	18.1493	0.395603	0.594471	0.66547	0.50575	0.827204
CBFA2T2	298.098	0.196469	0.106484	1.84506	0.0650281	0.312311
CBFB	8096.41	0.117257	0.0798083	1.46923	0.141771	0.47552
CBL	1292.53	-0.234033	0.147345	-1.58833	0.112211	0.422486
CBLB	2795.7	0.138514	0.10283	1.34702	0.177974	0.532317
CBLL1	2157.95	-0.0283999	0.0592272	-0.479508	0.631577	0.886005
CBLL1-AS1	18.5651	0.390147	0.468544	0.83268	0.405025	0.764421
CBLN3	11.7135	1.20275	0.599037	2.0078	0.0446646	0.249417
CBR1	1989.36	0.11375	0.0550998	2.06444	0.0389762	0.229587
CBR3	50.2449	0.295988	0.264649	1.11842	0.263388	0.640981
CBR3-AS1	17.5813	0.254657	0.452264	0.563072	0.573386	0.860427
CBR4	749.037	0.00233197	0.104903	0.0222298	0.982265	0.994495
CBS	11.9395	0.571143	0.637397	0.896056	0.370223	0.736475
CBX1	1191.55	0.0691642	0.109892	0.629385	0.529097	0.839475
CBX2	306.723	1.12995	0.182623	6.18736	6.11815e-10	5.884e-08
CBX3	9482.24	0.0448647	0.0866615	0.517701	0.604667	0.875153
CBX3P1	10.9767	-0.573537	0.554713	-1.03393	0.301167	0.677669
CBX3P9	443.517	0.0839986	0.148523	0.565559	0.571694	0.860182
CBX4	334.953	0.174838	0.140285	1.24631	0.21265	0.583032
CBX5	4158.54	0.189247	0.0725136	2.60981	0.00905924	0.0845168
CBX6	4319.21	-0.0816745	0.123325	-0.662273	0.507796	0.82846
CBX7	250.689	0.173104	0.179227	0.965837	0.334126	0.706142
CBX8	84.2305	-0.220333	0.251185	-0.877171	0.380394	0.744676
CBY1	139.409	-0.134269	0.201477	-0.666426	0.505139	0.8266
CC2D1A	1301.31	0.201763	0.0908002	2.22205	0.0262798	0.177016
CC2D1B	586.517	-0.0451761	0.0967213	-0.467075	0.640446	0.889771
CC2D2A	9.20764	-0.86838	0.657548	-1.32063	0.186624	0.546534
CCAR1	4274.83	-0.0281458	0.0652896	-0.431092	0.666402	0.900461
CCAR2	4149.83	-0.0777475	0.0638741	-1.2172	0.223528	0.596474
CCDC102A	204.415	0.262708	0.145126	1.8102	0.070264	0.325614
CCDC102B	32.8414	-0.507277	0.356955	-1.42112	0.155281	0.498922
CCDC103	11.8562	0.435846	0.686274	0.63509	0.52537	0.838568
CCDC106	158.966	0.287428	0.148211	1.93932	0.0524623	0.273915
CCDC107	35.7807	0.412034	0.367551	1.12103	0.262277	0.639579
CCDC112	26.9264	-0.23573	0.392283	-0.600917	0.547896	0.849301
CCDC113	77.0676	-0.121187	0.279122	-0.434172	0.664163	0.899562
CCDC115	1048.94	0.0974703	0.0850847	1.14557	0.251974	0.628691
CCDC117	3612.23	-0.0261603	0.0712646	-0.367087	0.713554	0.915029
CCDC12	1274.71	0.038491	0.0577429	0.666592	0.505033	0.82656
CCDC120	47.9296	0.188833	0.32091	0.588431	0.556243	0.852326
CCDC121	12.6036	-0.402364	0.599305	-0.671384	0.501976	0.82552
CCDC122	30.7988	0.227008	0.350555	0.647568	0.517265	0.834695
CCDC124	4220.93	-0.108517	0.0652626	-1.66277	0.0963575	0.387619
CCDC125	273.672	0.0273019	0.13354	0.204447	0.838004	0.958325
CCDC126	262.504	0.123748	0.129938	0.952365	0.340912	0.711889
CCDC127	946.511	-0.0306582	0.0881845	-0.34766	0.728095	0.922729
CCDC134	584.387	0.147411	0.120076	1.22765	0.219579	0.592182
CCDC136	64.6459	0.0269051	0.35189	0.076459	0.939054	0.985
CCDC137	1861.74	-0.129649	0.0822883	-1.57555	0.11513	0.428693
CCDC138	900.422	-0.133429	0.0857608	-1.55583	0.119748	0.438055
CCDC14	404.094	-0.0199636	0.101097	-0.197469	0.84346	0.96023
CCDC141	39.2595	0.0752369	0.516234	0.145742	0.884125	0.970936
CCDC142	250.978	0.054787	0.138932	0.394345	0.693327	0.908609
CCDC15	126.815	0.233358	0.174422	1.33789	0.180933	0.536885
CCDC15-DT	23.0997	-0.323103	0.394789	-0.818419	0.413118	0.770824
CCDC150	51.5261	-0.131441	0.273453	-0.480674	0.630748	0.885599
CCDC152	417.832	-0.0047757	0.112838	-0.0423233	0.966241	0.990795
CCDC157	19.4243	0.40185	0.473753	0.848227	0.396312	0.75818
CCDC159	118.332	0.0967345	0.220102	0.439499	0.6603	0.898156
CCDC163	48.6229	0.311698	0.283902	1.09791	0.272245	0.651349
CCDC167	1159.38	0.00301196	0.0771873	0.0390215	0.968873	0.991322
CCDC168	17.9454	-0.687571	0.589952	-1.16547	0.24383	0.618405
CCDC171	66.192	0.799151	0.321763	2.48366	0.013004	0.109812
CCDC174	313.26	0.109025	0.108976	1.00045	0.317092	0.693332
CCDC18	173.37	0.0323625	0.177781	0.182036	0.855554	0.963626
CCDC18-AS1	113.6	-0.137549	0.174629	-0.787663	0.430894	0.782907
CCDC181	19.9691	-0.199485	0.470243	-0.424216	0.671408	0.902314
CCDC186	449.349	0.221918	0.0985474	2.25189	0.0243292	0.168691
CCDC191	17.4883	-0.501115	0.444614	-1.12708	0.259709	0.636705
CCDC200	9.62007	0.440736	0.645583	0.682694	0.4948	0.821921
CCDC22	1032.9	0.0272595	0.0776098	0.351238	0.72541	0.921523
CCDC24	11.6883	0.223534	0.551011	0.40568	0.684978	0.906439
CCDC25	1680.22	0.105012	0.0702719	1.49437	0.13508	0.465298
CCDC28A	385.644	0.70028	0.114201	6.13201	8.67779e-10	8e-08
CCDC28A-AS1	15.1566	-0.110169	0.449988	-0.244826	0.806591	0.947654
CCDC28B	249.984	0.120889	0.188991	0.639651	0.5224	0.836947
CCDC30	14.6358	-0.426687	0.484736	-0.880247	0.378726	0.743329
CCDC32	336.345	0.192195	0.119076	1.61405	0.106516	0.41057
CCDC34	209.169	0.26772	0.153491	1.74421	0.0811228	0.353636
CCDC43	928.35	0.117041	0.0850479	1.37618	0.168767	0.519848
CCDC47	5859.05	0.00314032	0.0783912	0.0400596	0.968046	0.991322
CCDC50	148.295	-0.108811	0.456999	-0.238099	0.811804	0.950015
CCDC51	1142.58	-0.0950978	0.0823525	-1.15477	0.248186	0.624346
CCDC57	228.133	0.0605228	0.133855	0.452152	0.651159	0.894306
CCDC59	1612.8	0.0800503	0.108974	0.734582	0.462594	0.801178
CCDC6	1583.02	0.00708038	0.0951949	0.0743777	0.94071	0.985
CCDC61	254.964	0.221623	0.15508	1.42909	0.152979	0.495306
CCDC62	8.44402	-1.22995	0.755325	-1.62837	0.103446	0.404439
CCDC65	16.8982	-0.720102	0.493176	-1.46013	0.144253	0.479921
CCDC66	424.032	-0.0713741	0.103822	-0.687469	0.491787	0.820348
CCDC69	2071.13	0.0504016	0.115132	0.437771	0.661552	0.898461
CCDC7	54.1655	0.4963	0.292776	1.69515	0.0900464	0.373018
CCDC71	37.9835	0.156479	0.422528	0.370338	0.71113	0.914584
CCDC71L	169.331	-0.298366	0.147082	-2.02857	0.0425026	0.242472
CCDC74A	19.7186	0.0499012	0.46636	0.107001	0.914788	0.979142
CCDC77	288.157	0.265321	0.134346	1.9749	0.0482792	0.262069
CCDC82	1148.15	0.0139009	0.0841599	0.165173	0.868808	0.966995
CCDC85B	2041.46	-0.00624025	0.0990596	-0.062995	0.949771	0.986854
CCDC85C	155.679	0.0822784	0.173474	0.474298	0.635288	0.887555
CCDC86	4564.44	-0.11812	0.0956416	-1.23503	0.21682	0.58759
CCDC88A	150.035	0.207767	0.197643	1.05123	0.293155	0.672234
CCDC88B	2706.7	-0.0652658	0.0863142	-0.756142	0.449564	0.793588
CCDC88C	599.234	-0.362524	0.114463	-3.16716	0.00153935	0.0222694
CCDC9	479.729	0.202331	0.106038	1.90809	0.0563791	0.28519
CCDC90B	1203.79	0.026684	0.060156	0.44358	0.657346	0.896721
CCDC91	680.293	0.0311544	0.100061	0.311355	0.755531	0.930669
CCDC92	318.132	0.616062	0.155842	3.95312	7.71379e-05	0.00190763
CCDC93	1021.08	0.00542855	0.0783076	0.0693235	0.944732	0.985522
CCDC96	12.2526	-0.541253	0.514765	-1.05146	0.293048	0.672234
CCDC97	884.655	-0.0740321	0.0772204	-0.958711	0.337705	0.709179
CCHCR1	575.62	0.162697	0.106466	1.52816	0.126472	0.450696
CCL20	107.057	0.210739	0.614228	0.343096	0.731527	0.924182
CCL22	97.2627	-1.50737	0.399311	-3.77493	0.00016005	0.00354705
CCL28	216.236	0.167974	0.162578	1.03319	0.301515	0.678159
CCL3	705.48	0.41384	0.565849	0.731362	0.464558	0.802586
CCL3L3	59.4357	-3.69309	1.28666	-2.87029	0.00410095	0.0468422
CCL4	585.733	-0.448776	0.603338	-0.743821	0.456985	0.798216
CCL4L2	180.369	-3.73625	0.898518	-4.15823	3.20719e-05	0.000935732
CCL5	79.9554	-3.32773	0.610584	-5.45008	5.03484e-08	3.1975e-06
CCM2	1981.37	0.00546933	0.0698229	0.0783314	0.937564	0.984932
CCN6	11.859	-0.710598	0.66206	-1.07331	0.28313	0.660827
CCNA2	1613.84	0.729825	0.201577	3.62058	0.000293946	0.00587892
CCNB1	1064.22	0.275909	0.116965	2.3589	0.018329	0.139437
CCNB1IP1	323.478	-0.162031	0.110517	-1.46612	0.142617	0.477432
CCNB2	153.079	0.601616	0.212524	2.83081	0.00464306	0.0515969
CCNB3	16.1093	-0.389429	0.511345	-0.761577	0.446312	0.791497
CCNC	4925.29	-0.04175	0.0753806	-0.553856	0.579677	0.863843
CCND1	174.918	-0.69732	0.333941	-2.08815	0.0367839	0.22076
CCND2	108990	-0.0545408	0.0760481	-0.717188	0.473258	0.807305
CCND2-AS1	9.11452	0.437463	0.629919	0.694475	0.487384	0.818083
CCND3	22893.7	0.273547	0.0984722	2.77791	0.0054709	0.0579053
CCNDBP1	1502.44	0.288111	0.0832948	3.45894	0.000542312	0.00971211
CCNE1	1633.63	0.00705198	0.0779244	0.0904977	0.927892	0.982814
CCNE2	456.865	0.830693	0.163316	5.08642	3.64877e-07	1.86386e-05
CCNF	575.511	0.526497	0.11102	4.74238	2.11223e-06	8.59232e-05
CCNG1	1430.6	0.051702	0.0601632	0.859363	0.39014	0.751967
CCNG2	25.0067	1.5912	0.60938	2.61118	0.00902315	0.0843648
CCNH	1466.56	-0.044175	0.0648841	-0.68083	0.495979	0.822791
CCNI	3253.15	-0.008397	0.0652733	-0.128644	0.89764	0.975464
CCNI2	120.08	-0.498821	0.211458	-2.35895	0.0183266	0.139437
CCNJ	569.17	-0.152683	0.0872241	-1.75047	0.0800378	0.351533
CCNK	64.6909	-0.326246	0.296505	-1.1003	0.271199	0.650344
CCNL1	1413.02	-0.0443977	0.0784373	-0.566028	0.571375	0.860182
CCNL2	1381.9	-0.102084	0.0658384	-1.55053	0.121014	0.440627
CCNQ	956.403	-0.00358693	0.0849269	-0.0422355	0.966311	0.990795
CCNQP3	15.2959	-0.371928	0.554484	-0.670764	0.502371	0.82552
CCNT1	642.105	-0.0598438	0.101883	-0.587379	0.556949	0.852752
CCNT2	876.693	0.0070377	0.103548	0.0679654	0.945813	0.985755
CCNT2-AS1	16.2777	-0.317841	0.463864	-0.685204	0.493215	0.821065
CCNY	3168.55	-0.159522	0.0526945	-3.0273	0.00246749	0.0320095
CCNY-AS1	13.2189	-0.415179	0.61103	-0.679474	0.496837	0.823349
CCNYL1	159.302	-0.171492	0.177256	-0.967482	0.333303	0.705769
CCNYL6	9.28917	-0.0297392	0.610241	-0.0487336	0.961132	0.989377
CCP110	1753.19	0.0688473	0.0842134	0.817534	0.413623	0.771233
CCPG1	44.892	0.389518	0.269588	1.44486	0.148496	0.487159
CCR4	419.548	-0.0485644	0.29289	-0.165811	0.868306	0.96683
CCR7	9461.61	-0.109721	0.0822727	-1.33363	0.182325	0.538858
CCRL2	39.9734	-0.257627	0.408927	-0.630008	0.52869	0.839395
CCS	406.502	0.137655	0.12691	1.08467	0.278069	0.656114
CCSAP	357.605	-0.0209983	0.104487	-0.200965	0.840726	0.959106
CCSER2	2424.24	0.0451853	0.0641809	0.70403	0.481414	0.814354
CCT2	26030.8	0.0097178	0.0588755	0.165057	0.868899	0.966995
CCT3	28582.2	-0.00995912	0.056586	-0.176	0.860294	0.964263
CCT4	19978.8	-0.0271368	0.0617999	-0.439107	0.660584	0.898306
CCT5	28517	-0.0904348	0.062291	-1.45181	0.146554	0.484163
CCT5P1	104.232	-0.16387	0.182638	-0.897236	0.369593	0.736076
CCT5P2	71.5041	0.13678	0.224299	0.609808	0.541989	0.845856
CCT6A	39761.3	-0.0721495	0.0628726	-1.14755	0.251155	0.627767
CCT6B	12.4428	0.469748	0.568475	0.826331	0.408616	0.767709
CCT6P2	464.573	-0.0514626	0.113104	-0.455003	0.649107	0.893463
CCT7	28003.4	-0.075476	0.0604334	-1.24891	0.211697	0.581699
CCT8	20915.6	-0.0712533	0.0635851	-1.1206	0.262459	0.639706
CCT8P1	505.959	-0.0639461	0.132514	-0.482562	0.629406	0.884903
CCZ1	921.662	0.0427494	0.0831769	0.513958	0.607282	0.875995
CCZ1B	1110.53	0.0225722	0.0693248	0.325601	0.744726	0.928248
CD101	45.3455	0.407576	0.350938	1.16139	0.245483	0.62058
CD101-AS1	15.2325	0.406933	0.558016	0.729249	0.465849	0.80318
CD109	1417.81	0.858786	0.147254	5.83199	5.47699e-09	4.33155e-07
CD14	12.1562	-0.445598	0.50635	-0.880018	0.37885	0.743464
CD151	736.579	0.170367	0.0998334	1.70651	0.0879124	0.367995
CD160	172.169	0.549248	0.269472	2.03824	0.0415264	0.239445
CD164	14619.3	0.0764437	0.0493853	1.5479	0.121646	0.441574
CD19	8.12872	-0.247531	0.748671	-0.330628	0.740926	0.927583
CD1A	22.5915	7.27112	1.19784	6.07019	1.27762e-09	1.15728e-07
CD1C	42.7842	5.31534	0.970989	5.47415	4.39611e-08	2.86575e-06
CD2	13230.8	0.0199776	0.0673612	0.296574	0.766792	0.934168
CD200	9301.77	-0.780128	0.114901	-6.78956	1.12475e-11	1.49774e-09
CD200R1	34.1839	-0.708919	0.326226	-2.17309	0.0297734	0.19184
CD226	3733.26	-0.0354577	0.119218	-0.297419	0.766147	0.934038
CD247	2639.25	-0.287909	0.101324	-2.84146	0.00449073	0.0502627
CD248	209.122	1.22508	0.553392	2.21377	0.0268447	0.179657
CD27	4279.46	-0.448836	0.0940983	-4.76986	1.8435e-06	7.59836e-05
CD27-AS1	80.4656	-0.0794462	0.210635	-0.377175	0.706044	0.912483
CD274	436.348	0.200639	0.399552	0.50216	0.615555	0.879763
CD276	47.3067	0.0598877	0.455067	0.131602	0.895299	0.974889
CD28	4743.84	0.0454785	0.11341	0.40101	0.688413	0.907123
CD2AP	1363.05	0.00619296	0.0764783	0.0809767	0.93546	0.984219
CD2BP2	1972.51	-0.112828	0.0627352	-1.79849	0.0720998	0.330868
CD2BP2-DT	22.9837	0.399392	0.455846	0.876157	0.380945	0.745127
CD300A	12.8125	1.28136	0.650453	1.96995	0.0488438	0.263812
CD302	8.79796	0.568732	0.626269	0.908128	0.363811	0.732347
CD320	3949.34	-0.0970105	0.0850276	-1.14093	0.253899	0.631018
CD37	636.468	0.0480347	0.109936	0.436935	0.662159	0.898461
CD38	730.255	0.320389	0.16373	1.95681	0.0503692	0.268935
CD3D	5754.84	0.11677	0.0597859	1.95314	0.0508027	0.269678
CD3E	7833.16	-0.145994	0.0584731	-2.49677	0.012533	0.106994
CD3G	3074.74	0.118648	0.100831	1.17671	0.239312	0.613755
CD4	1712.93	0.0748851	0.430053	0.17413	0.861763	0.964263
CD40	100.166	-0.611589	0.352028	-1.73733	0.0823289	0.356301
CD40LG	2334.22	-1.0693	0.12884	-8.29941	1.04628e-16	3.32676e-14
CD44	12734.4	-0.443064	0.0386429	-11.4656	1.96413e-30	3.40012e-27
CD46	2589.3	0.0408389	0.057996	0.704168	0.481328	0.814354
CD47	5971.97	0.242912	0.121164	2.00481	0.0449833	0.2503
CD48	6847.83	-0.246934	0.109379	-2.2576	0.0239707	0.166949
CD5	12613.5	-0.173545	0.123841	-1.40135	0.16111	0.507822
CD52	2303.47	-0.580348	0.182367	-3.1823	0.0014611	0.0215363
CD53	4560.2	0.125956	0.080472	1.56521	0.117533	0.433618
CD55	3338.53	0.0321237	0.134865	0.238191	0.811733	0.950015
CD58	107.227	0.163028	0.194558	0.837942	0.402064	0.762804
CD59	357.486	-0.211446	0.141605	-1.49321	0.135383	0.465483
CD6	15847.2	-0.0304399	0.0679164	-0.448197	0.654011	0.894784
CD63	2595.99	0.096443	0.0585025	1.64853	0.0992445	0.395152
CD63-AS1	71.8959	-0.0798386	0.253324	-0.315164	0.752637	0.929768
CD69	5459.7	0.423148	0.0807183	5.24228	1.58604e-07	8.98806e-06
CD7	6648.5	0.543966	0.105809	5.14102	2.73256e-07	1.44316e-05
CD70	26.2233	0.43111	0.508864	0.847202	0.396883	0.758676
CD72	77.5274	0.59823	0.30662	1.95105	0.0510514	0.270327
CD74	11774.1	-0.0594932	0.0862845	-0.689501	0.490508	0.819827
CD79A	110.97	0.126964	0.278303	0.456207	0.648241	0.893453
CD79B	257.398	-0.188839	0.14824	-1.27387	0.202708	0.569352
CD80	15.0737	0.612344	1.75418	0.349077	0.727032	0.922238
CD81	2289.99	-0.032915	0.0875492	-0.37596	0.706947	0.912741
CD82	15514.1	-0.748052	0.0808027	-9.25776	2.08766e-20	1.12158e-17
CD83	1259.19	-0.0903879	0.0683782	-1.32188	0.186208	0.546246
CD84	783.961	-0.869962	0.365714	-2.3788	0.0173689	0.133964
CD8A	5637.61	1.85593	0.752443	2.46654	0.0136424	0.113906
CD8B	3323.98	2.72893	0.570384	4.78436	1.71529e-06	7.18394e-05
CD8B2	391	2.94198	0.943785	3.11721	0.00182572	0.0253744
CD9	234.69	0.704529	0.291836	2.41413	0.015773	0.125251
CD96	2146.21	-0.595326	0.108921	-5.46569	4.61109e-08	2.99337e-06
CD99L2	421.115	0.411007	0.143149	2.87119	0.00408936	0.0468128
CDADC1	297.055	-0.0382183	0.104486	-0.365774	0.714534	0.915421
CDAN1	464.237	-6.91222e-05	0.108006	-0.000639983	0.999489	0.999976
CDC123	5870.12	-0.0342875	0.0619488	-0.553482	0.579934	0.863884
CDC14A	363.525	-0.124005	0.103539	-1.19767	0.231047	0.604994
CDC14B	53.9701	-0.801375	0.33525	-2.39038	0.0168309	0.130857
CDC16	1635.54	-0.0471341	0.0663772	-0.710096	0.477645	0.811262
CDC20	2460.05	-0.0546243	0.0931996	-0.586101	0.557808	0.853195
CDC20P1	26.1642	-0.0704585	0.430203	-0.16378	0.869905	0.966995
CDC23	2880.26	-0.021777	0.0574865	-0.378819	0.704822	0.911903
CDC25A	2657.97	0.113762	0.0978472	1.16265	0.244973	0.619793
CDC25B	1294.9	0.140255	0.0637522	2.20001	0.0278061	0.18349
CDC25C	56.0214	0.904882	0.302445	2.99189	0.00277257	0.0349771
CDC26	1220.44	0.0111807	0.062521	0.178831	0.858071	0.964138
CDC26P1	38.4509	0.405015	0.323103	1.25352	0.210018	0.579417
CDC27	2035.51	0.0743616	0.0769872	0.965895	0.334097	0.706142
CDC27P3	15.9234	-0.147207	0.461391	-0.319051	0.749688	0.929356
CDC34	1273.22	0.0204332	0.0733608	0.278531	0.780605	0.938554
CDC37	5651.65	-0.194675	0.0464725	-4.18905	2.80131e-05	0.0008345
CDC37L1	970.654	-0.136907	0.0706954	-1.93658	0.0527968	0.274741
CDC40	1359.7	0.071853	0.07437	0.966155	0.333967	0.706093
CDC42	70.2541	-0.0920736	0.248598	-0.370372	0.711105	0.914584
CDC42BPA	39.8755	0.0574958	0.413557	0.139028	0.889428	0.972904
CDC42BPB	43.7936	-0.195162	0.295313	-0.660866	0.508698	0.829018
CDC42EP1	10.4915	4.83789	1.93352	2.50212	0.0123453	0.105739
CDC42EP3	936.468	-0.0901824	0.106867	-0.843874	0.39874	0.760294
CDC42P6	340.913	0.0819689	0.12216	0.670996	0.502223	0.82552
CDC42SE1	1287.06	0.0499044	0.0945998	0.527532	0.597824	0.872617
CDC42SE2	13991.4	-0.0492982	0.0789127	-0.624719	0.532156	0.840713
CDC45	2672.42	0.299794	0.109381	2.74082	0.00612858	0.0630463
CDC5L	3413.93	0.0578633	0.051306	1.12781	0.259401	0.636705
CDC6	4092.48	0.00576767	0.089458	0.0644735	0.948593	0.986716
CDC7	1040.07	0.0118067	0.1033	0.114294	0.909004	0.978621
CDC73	2969.06	0.0593582	0.060929	0.974218	0.329948	0.703132
CDCA2	511.965	0.414814	0.108238	3.83242	0.000126887	0.00288598
CDCA3	84.488	1.08844	0.269042	4.04561	5.21874e-05	0.00139226
CDCA4	2308.01	-0.0354571	0.0861562	-0.411544	0.680674	0.904623
CDCA5	1996.6	0.434141	0.111039	3.9098	9.23721e-05	0.0022278
CDCA7	3087.69	0.747235	0.128023	5.83674	5.32318e-09	4.23139e-07
CDCA7L	2769.17	0.100254	0.0702409	1.42729	0.153497	0.495602
CDCA8	1085.44	0.20014	0.0946545	2.11443	0.0344788	0.211734
CDCP1	201.207	-0.420354	0.278426	-1.50975	0.131107	0.458234
CDH2	9.00242	3.575	0.988725	3.61576	0.000299466	0.00597398
CDH23	37.9108	0.129401	0.387864	0.333625	0.738663	0.926905
CDH24	24.4359	-0.118778	0.396242	-0.299761	0.764359	0.933724
CDHR3	9.3537	-0.631482	0.614607	-1.02746	0.304206	0.680001
CDIN1	496.158	-0.0206817	0.123752	-0.167122	0.867274	0.966394
CDIP1	1793.65	-0.213953	0.066098	-3.2369	0.00120835	0.0186019
CDIPT	1357.86	0.245314	0.0807113	3.0394	0.00237047	0.0310614
CDK1	1380.17	0.78461	0.205783	3.81279	0.000137404	0.00309358
CDK10	705.997	0.0523215	0.0993419	0.526681	0.598415	0.872617
CDK11B	354.733	0.21239	0.10828	1.96149	0.0498217	0.267018
CDK12	933.412	-0.0316154	0.0834223	-0.37898	0.704703	0.911903
CDK13	1615.23	-0.0561602	0.0729017	-0.770356	0.441089	0.788449
CDK14	23.2995	-0.692363	0.586147	-1.18121	0.237519	0.611495
CDK16	898.266	-0.217797	0.0784991	-2.77452	0.00552836	0.0582365
CDK17	2526.7	-0.30353	0.0639016	-4.74996	2.03455e-06	8.32478e-05
CDK18	29.9238	0.293718	0.359963	0.81597	0.414518	0.771771
CDK19	47.3084	0.236962	0.307372	0.770929	0.440749	0.788315
CDK2	1457.24	0.241535	0.0841928	2.86883	0.00411997	0.047025
CDK20	122.359	-0.439682	0.190429	-2.3089	0.0209489	0.152018
CDK2AP1	3740.54	0.159373	0.0704659	2.2617	0.0237159	0.165841
CDK2AP2	2772.09	0.266046	0.0774387	3.43558	0.000591297	0.0104449
CDK4	7011.58	-0.0223783	0.0749943	-0.298399	0.765398	0.933786
CDK5	601.318	0.236102	0.0965414	2.4456	0.014461	0.118331
CDK5R1	1626.41	0.114612	0.0871652	1.31488	0.18855	0.548881
CDK5RAP1	1627.74	-0.0452599	0.0597441	-0.757563	0.448712	0.792893
CDK5RAP2	1134.03	0.0357799	0.0680104	0.526094	0.598823	0.872738
CDK5RAP3	11.84	-0.187935	0.621219	-0.302526	0.762251	0.93268
CDK6	9379.63	0.330087	0.119896	2.7531	0.00590332	0.0611219
CDK7	1274.14	-0.0155751	0.0673352	-0.231308	0.817076	0.951497
CDK7P1	27.5907	0.483405	0.349703	1.38233	0.16687	0.51695
CDK8	568.266	-0.114245	0.111955	-1.02046	0.307512	0.682873
CDK9	2120.81	0.104542	0.0589003	1.77491	0.0759134	0.34114
CDKAL1	1916.18	0.0015574	0.0659321	0.0236213	0.981155	0.994365
CDKL1	110.412	-0.544154	0.224654	-2.42218	0.0154275	0.123452
CDKL3	8.5171	-0.645605	0.739422	-0.873121	0.382597	0.746252
CDKL5	27.0313	0.382433	0.384488	0.994656	0.319904	0.695283
CDKN1A	593.257	0.612415	0.144348	4.24262	2.20923e-05	0.000680234
CDKN1B	89.8433	0.6436	0.227935	2.82362	0.00474851	0.052358
CDKN2AIP	1391.31	0.0800802	0.0703749	1.13791	0.255159	0.632115
CDKN2AIPNL	1367.7	-0.151549	0.0782097	-1.93772	0.052657	0.274472
CDKN2C	75.6068	0.870355	0.267538	3.2532	0.00114114	0.0177613
CDKN2D	701.219	-0.334806	0.147066	-2.27657	0.0228118	0.16163
CDKN3	351.454	0.389238	0.143681	2.70904	0.00674785	0.0678777
CDNF	13.2711	-0.104261	0.540176	-0.193013	0.846949	0.961629
CDO1	10.566	0.285272	1.25624	0.227085	0.820358	0.952043
CDON	91.6912	-0.464475	0.225139	-2.06306	0.0391066	0.230091
CDPF1	200.769	0.0352015	0.149441	0.235555	0.813778	0.950436
CDR2	1473.94	0.0227926	0.0690262	0.330202	0.741247	0.927825
CDR2L	49.7637	0.0713572	0.297448	0.239898	0.810409	0.949622
CDS2	1524.69	0.0768194	0.073735	1.04183	0.29749	0.674314
CDT1	2225.3	0.0508367	0.0812413	0.62575	0.531479	0.840713
CDV3	7564.54	-0.0276173	0.0516649	-0.534547	0.592963	0.870906
CDYL	856.137	-0.27641	0.0813267	-3.39876	0.000676926	0.0116279
CDYL2	247.262	0.858128	0.164131	5.22832	1.71058e-07	9.58665e-06
CEACAM1	11.2928	-0.304825	0.517739	-0.588762	0.556021	0.852326
CEACAM21	297.659	0.387481	0.127697	3.03439	0.00241024	0.031503
CEBPB	344.256	0.418469	0.132426	3.16002	0.00157759	0.0225701
CEBPG	2800.67	0.0528442	0.0506213	1.04391	0.296526	0.674314
CEBPZ	3613.23	-0.0111029	0.0663001	-0.167464	0.867005	0.966368
CEBPZOS	689.312	-0.165143	0.100798	-1.63837	0.101345	0.399736
CELF1	7124.54	-0.115795	0.0748201	-1.54764	0.121709	0.441598
CELF2	7421.55	-0.0635696	0.0559256	-1.13668	0.255671	0.632827
CELF2-AS1	9.83302	0.319957	0.598983	0.534167	0.593226	0.870945
CELSR2	67.0899	-0.0187106	0.240239	-0.0778833	0.937921	0.985
CELSR3	358.394	-0.379218	0.120159	-3.15597	0.00159963	0.0228017
CEMIP2	5703.77	-0.662826	0.111769	-5.93033	3.02323e-09	2.51882e-07
CENATAC	197.126	-0.0857148	0.161133	-0.531951	0.59476	0.871873
CENATAC-DT	133.939	-0.0949493	0.196329	-0.483624	0.628653	0.88478
CEND1	61.3974	2.07172	0.373165	5.55176	2.82813e-08	1.93256e-06
CENPA	57.1959	1.59185	0.308447	5.16085	2.45835e-07	1.3253e-05
CENPB	309.753	0.22443	0.124045	1.80927	0.0704097	0.325921
CENPBD1P	469.829	0.224858	0.0863023	2.60547	0.00917487	0.0853953
CENPBD2P	436.806	0.091738	0.107394	0.85422	0.392983	0.754955
CENPC	625.145	0.22113	0.114284	1.93492	0.0530001	0.27539
CENPCP1	17.5139	0.403594	0.469	0.860542	0.38949	0.75158
CENPE	119.833	0.559913	0.207285	2.70118	0.0069094	0.0687849
CENPF	206.569	0.233451	0.174149	1.34052	0.180075	0.536336
CENPH	1235.7	0.0460462	0.0957664	0.480818	0.630646	0.885576
CENPI	141.417	0.354927	0.190999	1.85827	0.0631312	0.307947
CENPJ	352.078	0.000886941	0.113787	0.00779478	0.993781	0.99792
CENPK	1052.82	-0.0456604	0.101215	-0.451125	0.651899	0.894471
CENPL	670.381	0.0149615	0.0829388	0.180392	0.856845	0.963803
CENPM	1316.22	0.533728	0.0922448	5.786	7.2084e-09	5.58741e-07
CENPN	1648.93	0.0438279	0.0901171	0.486344	0.626723	0.883947
CENPO	601.736	0.129894	0.0822173	1.57989	0.114133	0.426423
CENPP	339.278	-0.0770294	0.117554	-0.655268	0.512295	0.830807
CENPQ	646.55	0.165771	0.106252	1.56017	0.11872	0.436021
CENPS	76.4844	0.0715052	0.235797	0.30325	0.7617	0.93268
CENPT	379.336	0.0165901	0.10383	0.159782	0.873053	0.967919
CENPU	1890.23	0.357299	0.102642	3.48102	0.000499504	0.00907024
CENPV	1856.29	-0.107484	0.0625183	-1.71924	0.0855699	0.363165
CENPVL3	28.7495	-1.07488	0.545755	-1.96953	0.0488922	0.263812
CENPW	523.829	0.35881	0.12498	2.87095	0.00409246	0.0468138
CENPX	3050.4	0.0567805	0.0763391	0.743793	0.457002	0.798216
CEP104	1604.61	-0.137543	0.0553739	-2.48389	0.0129955	0.109799
CEP120	918.789	-0.153037	0.0971911	-1.5746	0.115349	0.428809
CEP126	74.3667	-0.193457	0.260654	-0.742199	0.457967	0.79846
CEP128	740.668	0.297238	0.114778	2.58966	0.00960695	0.0886183
CEP131	449.385	0.443119	0.125799	3.52245	0.00042758	0.00810425
CEP135	785.818	-0.0748813	0.07543	-0.992725	0.320844	0.696301
CEP152	705.191	-0.00159497	0.107509	-0.0148357	0.988163	0.997144
CEP162	166.722	0.437289	0.16926	2.58354	0.00977925	0.0897295
CEP164	313.669	-0.109722	0.120632	-0.909566	0.363052	0.731521
CEP170	1348.65	-0.0983054	0.076645	-1.28261	0.19963	0.565123
CEP170B	31.8517	0.0292581	0.289984	0.100896	0.919633	0.980887
CEP170P1	103.025	-0.229698	0.193847	-1.18495	0.236039	0.609966
CEP19	422.399	0.031394	0.103588	0.303066	0.76184	0.93268
CEP192	596.778	-0.132755	0.10009	-1.32636	0.184721	0.543934
CEP192-DT	15.5894	0.037005	0.543745	0.0680558	0.945741	0.985755
CEP20	1943.77	-0.0478889	0.0774611	-0.618232	0.536422	0.843416
CEP250	1194.1	-0.148574	0.0976383	-1.52168	0.128089	0.453992
CEP290	278.437	0.0319955	0.138162	0.23158	0.816865	0.951497
CEP295	369.031	-0.0115613	0.119308	-0.096903	0.922803	0.981236
CEP350	1500.71	-0.00644045	0.0864146	-0.0745296	0.940589	0.985
CEP41	787.306	-0.247488	0.104707	-2.36364	0.0180965	0.138005
CEP43	452.183	-0.0662919	0.111379	-0.595192	0.551715	0.850426
CEP44	842.692	0.0270886	0.0797195	0.3398	0.734008	0.92508
CEP55	951.751	0.906178	0.130992	6.91779	4.5874e-12	6.6796e-10
CEP57	1313.8	0.188978	0.0840358	2.24878	0.0245267	0.169607
CEP57L1	490.687	0.149898	0.130165	1.1516	0.249487	0.625556
CEP57L1P1	9.58068	1.11471	0.792336	1.40686	0.159468	0.505598
CEP63	177.17	0.0863482	0.149468	0.577704	0.563464	0.856196
CEP68	161.76	-0.0068467	0.17794	-0.0384775	0.969307	0.99151
CEP70	193.178	0.490265	0.164448	2.98128	0.00287048	0.0359502
CEP72	504.078	0.00152045	0.102962	0.0147671	0.988218	0.997144
CEP76	446.42	0.0680187	0.0849881	0.800332	0.423519	0.777467
CEP78	1242.62	0.144967	0.0916837	1.58116	0.113841	0.425846
CEP83	734.854	0.139697	0.0965861	1.44635	0.14808	0.486619
CEP83-DT	12.922	-0.599813	0.502785	-1.19298	0.232876	0.607436
CEP85	1323.47	-0.099217	0.0741375	-1.33828	0.180804	0.536883
CEP85L	1100.26	-0.136417	0.084697	-1.61065	0.107256	0.411891
CEP89	321.67	0.0299298	0.130577	0.229213	0.818704	0.951635
CEP95	499.043	-0.0922166	0.110563	-0.834063	0.404246	0.76406
CEP97	722.519	0.182081	0.115088	1.58209	0.113628	0.425505
CEPT1	973.528	0.084169	0.0678539	1.24044	0.214811	0.584682
CERCAM	13.5784	0.22166	0.697229	0.317916	0.750549	0.929356
CERK	3274.57	0.0613747	0.0880712	0.696876	0.48588	0.817644
CEROX1	37.1008	-0.120995	0.369954	-0.327054	0.743627	0.928248
CERS2	2741.49	-0.0223901	0.0679291	-0.329611	0.741694	0.928064
CERS4	203.195	0.169324	0.171	0.990198	0.322077	0.697424
CERS5	1054.93	0.0108382	0.0766453	0.141408	0.887548	0.972175
CERS6	2408.64	-0.204723	0.0766373	-2.67133	0.00755519	0.073892
CERT1	906.813	0.206156	0.0824931	2.49907	0.0124519	0.106418
CES2	921.601	0.129236	0.0811053	1.59343	0.111064	0.419994
CES4A	23.9679	0.610232	0.416766	1.46421	0.143137	0.478255
CETN2	493.179	0.0469933	0.101627	0.46241	0.643788	0.891086
CETN3	1048.59	-0.0363423	0.0925009	-0.392886	0.694403	0.908674
CETN4P	24.4205	0.402513	0.376451	1.06923	0.284966	0.662752
CETP	23.7601	-0.39861	0.427932	-0.931481	0.351605	0.722296
CFAP126	13.6207	0.215143	0.509657	0.422132	0.672929	0.902632
CFAP157	33.4333	0.40533	0.385741	1.05078	0.293358	0.672234
CFAP20	1916.51	-0.0132787	0.0612752	-0.216705	0.828438	0.954883
CFAP20DC	12.9353	0.338667	0.583657	0.58025	0.561746	0.85519
CFAP298	252.798	0.0623674	0.114472	0.544825	0.585874	0.866895
CFAP298-TCP10L	8.43527	-0.782157	0.684035	-1.14345	0.252853	0.629694
CFAP36	595.883	0.217477	0.104933	2.07253	0.038216	0.226649
[truncated: 13,581 more rows]

## Sheet: CD8
Gene	baseMean	log2FoldChange	lfcSE	stat	pvalue	padj
A1BG-AS1	32.723	0.27347	0.317929	0.860161	0.3897	0.647348
AAAS	2509.69	0.180707	0.0771468	2.34238	0.0191611	0.105231
AACS	368.152	0.187838	0.106362	1.76603	0.0773916	0.256059
AAGAB	3114.84	0.0150819	0.0461704	0.326657	0.743927	0.88163
AAK1	666.261	0.388503	0.100244	3.87557	0.000106377	0.00261606
AAMP	5753.1	-0.103751	0.0545074	-1.90344	0.0569837	0.211826
AAR2	2719.12	0.000310444	0.0594886	0.00521854	0.995836	0.998595
AARS1	12069.4	0.054635	0.0642301	0.850614	0.394984	0.651302
AARS2	1444.05	0.0283712	0.0821522	0.34535	0.729832	0.874012
AASDH	379.008	0.320755	0.108485	2.95668	0.00310975	0.0319458
AASDHPPT	3233.05	-0.016552	0.0729277	-0.226964	0.820452	0.920114
AASS	51.5318	-0.00854547	0.267892	-0.031899	0.974553	0.989858
AATF	5285.58	-0.107836	0.0679631	-1.58668	0.112585	0.322937
ABAT	203.756	0.477455	0.222904	2.14198	0.0321953	0.146675
ABCA17P	29.8807	-0.461246	0.344582	-1.33857	0.180711	0.427648
ABCA2	107.713	0.702684	0.243868	2.88141	0.00395895	0.0369792
ABCA3	98.186	-0.483097	0.268065	-1.80216	0.0715203	0.243502
ABCA5	255.588	-0.109049	0.1769	-0.616444	0.537602	0.759467
ABCA7	47.5379	0.9262	0.357983	2.58728	0.0096738	0.0672576
ABCB1	352.792	-0.0535794	0.151821	-0.352912	0.724155	0.871192
ABCB10	1840.8	0.102153	0.07993	1.27803	0.201238	0.452897
ABCB6	27.6766	0.0825553	0.348403	0.236954	0.812693	0.916413
ABCB7	702.036	0.225124	0.0868753	2.59134	0.00956025	0.0669403
ABCB8	1337.65	0.0518274	0.0825797	0.627606	0.530262	0.753543
ABCB9	111.873	-0.0340677	0.192064	-0.177377	0.859212	0.937161
ABCC1	2228.28	0.264366	0.079653	3.31897	0.000903511	0.0132847
ABCC10	399.896	0.223438	0.108988	2.05012	0.0403532	0.169173
ABCC2	21.901	-0.511044	0.380483	-1.34314	0.179225	0.425698
ABCC4	1941.8	0.0173024	0.0706432	0.244926	0.806514	0.913763
ABCC5	504.722	-0.204143	0.0896268	-2.27771	0.022744	0.118456
ABCD1	90.309	0.258748	0.228601	1.13187	0.257688	0.516775
ABCD2	113.413	0.529759	0.333443	1.58875	0.112116	0.321876
ABCD3	3447.34	0.204041	0.0502071	4.064	4.82389e-05	0.00146595
ABCD4	464.767	0.0308657	0.108368	0.284822	0.775781	0.897784
ABCE1	16366.9	-0.112121	0.0676878	-1.65645	0.0976316	0.295403
ABCF1	5954.93	0.169177	0.0504637	3.35245	0.000801007	0.0121864
ABCF2	2467.59	-0.0908732	0.0978933	-0.928289	0.353258	0.615838
ABCF2P1	80.3946	-0.0774083	0.29173	-0.265342	0.790746	0.905544
ABCF3	2770.19	-0.192293	0.0614498	-3.12927	0.0017524	0.0210688
ABCG1	379.075	0.382117	0.173785	2.1988	0.0278923	0.133655
ABHD10	2540.88	-0.130806	0.0710637	-1.84068	0.0656685	0.231878
ABHD11	562.803	-0.0418904	0.0794841	-0.527029	0.598174	0.798224
ABHD12	818.858	0.0546425	0.0752273	0.726364	0.467615	0.705514
ABHD13	804.696	-0.0283545	0.0819304	-0.34608	0.729282	0.873933
ABHD14A	177.231	0.0578246	0.164244	0.352065	0.724789	0.871558
ABHD14B	540.178	0.422742	0.129038	3.27611	0.00105248	0.0148303
ABHD15	257.774	-0.0524606	0.110458	-0.474936	0.634833	0.820702
ABHD17A	2198.04	0.130276	0.0806683	1.61496	0.106319	0.311323
ABHD17AP1	165.451	0.0910592	0.150885	0.603501	0.546175	0.766064
ABHD17AP3	47.2738	0.359745	0.280629	1.28192	0.199869	0.45146
ABHD17AP5	34.2083	0.327524	0.319726	1.02439	0.305651	0.567882
ABHD17AP6	51.5977	-0.140785	0.251406	-0.55999	0.575486	0.784243
ABHD17B	801.575	0.0196413	0.071672	0.274044	0.784051	0.902107
ABHD17C	227.894	-0.269875	0.15882	-1.69925	0.0892724	0.280169
ABHD18	515.571	0.126798	0.0918232	1.3809	0.16731	0.407659
ABHD2	2556.61	-0.156533	0.0581222	-2.69318	0.00707744	0.0543964
ABHD3	875.836	-0.146447	0.0758023	-1.93196	0.0533645	0.202807
ABHD4	134.825	0.277298	0.221296	1.25307	0.210182	0.4624
ABHD5	599.172	-0.0395462	0.0829217	-0.47691	0.633426	0.819919
ABHD6	460.83	-0.133272	0.142952	-0.932284	0.35119	0.614221
ABHD8	125.66	0.150496	0.188553	0.798161	0.424777	0.676492
ABI1	2873.75	0.0125239	0.0506752	0.247141	0.804799	0.912742
ABI2	646.616	0.0851621	0.0931601	0.914148	0.360639	0.621977
ABI3	2261.53	0.112756	0.131402	0.858097	0.390839	0.648237
ABITRAM	877.344	-0.106064	0.0895586	-1.1843	0.236294	0.492725
ABL1	1295.1	0.102932	0.0681975	1.50932	0.131217	0.354634
ABL2	289.148	0.11763	0.123027	0.956133	0.339005	0.601484
ABLIM1	9158.98	0.180093	0.111671	1.6127	0.106809	0.312213
ABR	1159.59	-0.0184652	0.08657	-0.213298	0.831095	0.924726
ABRACL	6123.27	0.0807137	0.0641224	1.25874	0.208123	0.460567
ABRAXAS1	153.295	-0.16112	0.146405	-1.10051	0.271111	0.531429
ABRAXAS2	1230.57	-0.102544	0.0710283	-1.44371	0.148821	0.380387
ABT1	3502.4	-0.128621	0.061551	-2.08966	0.0366485	0.159692
ABTB1	101.767	0.614468	0.233436	2.63227	0.00848156	0.061789
ABTB2	59.4393	-0.236613	0.347298	-0.681296	0.495684	0.726786
ABTB3	1112.24	0.477217	0.117054	4.0769	4.56403e-05	0.00140643
ACAA1	907.766	0.0385693	0.0725384	0.531709	0.594928	0.796426
ACAA2	1377.84	0.326744	0.110411	2.95935	0.00308291	0.0317661
ACAA2P1	32.8826	-0.0390797	0.388603	-0.100565	0.919896	0.966585
ACACA	2941.93	0.086923	0.109023	0.797291	0.425282	0.676758
ACACB	55.038	0.165606	0.356281	0.46482	0.642061	0.825355
ACAD10	394.379	0.181528	0.130622	1.38972	0.164613	0.403868
ACAD8	767.151	0.116335	0.0754864	1.54113	0.123284	0.341083
ACAD9	1916.95	-0.092141	0.0618712	-1.48924	0.136424	0.362762
ACADM	2848.56	-0.0970173	0.0729459	-1.32999	0.183522	0.431226
ACADS	669.168	-0.0150169	0.126664	-0.118557	0.905626	0.960462
ACADSB	1390.99	0.0409871	0.0786516	0.521122	0.602282	0.800426
ACADVL	2385.2	0.00805955	0.104024	0.0774775	0.938244	0.973603
ACAP1	1635.41	0.0458616	0.0877413	0.522692	0.601189	0.799554
ACAP2	1694.18	0.0872853	0.0986333	0.884948	0.376185	0.635449
ACAP3	492.738	0.0157081	0.107058	0.146726	0.883348	0.947733
ACAT1	2229.32	-0.057727	0.0554452	-1.04115	0.297804	0.559087
ACAT2	2264.73	-0.221351	0.0720306	-3.07301	0.00211914	0.0241568
ACBD3	1222.03	0.129454	0.0813244	1.59182	0.111425	0.3208
ACBD4	89.7661	0.135652	0.235368	0.576339	0.564386	0.776539
ACBD5	961.251	-0.058686	0.0752189	-0.780203	0.435271	0.683629
ACBD6	1674.11	0.0608066	0.0761146	0.798882	0.424359	0.676129
ACD	2300.86	-0.372823	0.056084	-6.64759	2.97934e-11	7.02638e-09
ACER3	556.211	-0.189974	0.0866337	-2.19285	0.0283185	0.134951
ACIN1	2090.14	0.0376103	0.0624161	0.602573	0.546793	0.766137
ACLY	10513	0.0438882	0.0614862	0.71379	0.475357	0.711633
ACO1	1313.5	-0.08385	0.0703159	-1.19248	0.233075	0.489191
ACO2	5209.78	-0.0922831	0.055084	-1.67532	0.0938722	0.288395
ACOT1	25.7115	-0.223055	0.335443	-0.664956	0.506079	0.734648
ACOT13	831.434	0.117077	0.0865823	1.3522	0.17631	0.421148
ACOT2	349.321	0.0794867	0.132796	0.598561	0.549466	0.767664
ACOT4	23.3596	0.228743	0.384269	0.595268	0.551665	0.769123
ACOT7	3650.99	-0.11776	0.100255	-1.17461	0.240151	0.496839
ACOT8	365.875	0.197122	0.116264	1.69548	0.089985	0.281302
ACOT9	867.645	-0.228376	0.106811	-2.13813	0.0325065	0.147684
ACOX1	1700.94	0.141444	0.0542038	2.60948	0.00906798	0.0646823
ACOX3	680.765	0.0502505	0.0746077	0.67353	0.50061	0.729886
ACP1	6601.52	-0.102011	0.052143	-1.95637	0.050422	0.195134
ACP2	632.448	-0.113067	0.112718	-1.0031	0.315811	0.577847
ACP5	47.0097	0.920036	0.30481	3.01839	0.0025412	0.0274859
ACP6	220.841	0.220708	0.120613	1.82988	0.0672678	0.234809
ACRV1	42.7692	-0.519885	0.328137	-1.58435	0.113113	0.323567
ACSF3	585.839	-0.031374	0.0966238	-0.324702	0.745406	0.88251
ACSL1	1504.43	-0.251402	0.112156	-2.24153	0.0249915	0.125567
ACSL3	3166.37	-0.0596354	0.0904502	-0.659318	0.509691	0.73742
ACSL4	4672.36	0.0394333	0.0578688	0.681426	0.495602	0.726786
ACSL5	3161.26	-0.292582	0.111096	-2.63359	0.00844877	0.0616321
ACSL6	127.71	-0.780412	0.240259	-3.24821	0.00116135	0.0159552
ACSM3	64.3754	-0.291423	0.216316	-1.34721	0.177913	0.423861
ACSS1	657.942	0.421721	0.109789	3.8412	0.000122434	0.00292003
ACSS2	298.335	0.0791147	0.141446	0.559329	0.575937	0.784243
ACTA2	23.504	0.0803263	0.379721	0.21154	0.832466	0.924926
ACTB	540333	0.170793	0.0523422	3.263	0.00110239	0.0153856
ACTBP1	30.7163	-0.267246	0.389706	-0.685763	0.492863	0.72484
ACTBP11	408.265	0.204119	0.1081	1.88824	0.058994	0.216935
ACTBP2	2906.1	0.0884515	0.0695674	1.27145	0.203569	0.45599
ACTBP7	49.6625	0.139201	0.255778	0.544227	0.586285	0.790565
ACTBP8	32.0317	-0.264405	0.317531	-0.83269	0.40502	0.659238
ACTG1	115170	0.105766	0.0573716	1.84353	0.0652514	0.231282
ACTG1P20	59.1385	-0.0755314	0.228597	-0.330413	0.741088	0.880163
ACTG1P9	57.063	-0.375273	0.2857	-1.31352	0.189006	0.437872
ACTL10	85.6359	-0.280152	0.22464	-1.24711	0.212356	0.46462
ACTL6A	3915.13	-0.0790771	0.0665748	-1.18779	0.234915	0.491031
ACTMAP	141.639	0.0392052	0.190666	0.205622	0.837086	0.927098
ACTN1	9647.41	-0.142384	0.0572977	-2.48498	0.0129558	0.0818753
ACTN4	715.174	-0.0624466	0.173546	-0.359828	0.718976	0.868845
ACTR10	1085.66	0.0302159	0.0772485	0.391152	0.695685	0.856312
ACTR1A	2976.39	-0.0231884	0.0701518	-0.330545	0.740988	0.880163
ACTR1B	435.031	0.200762	0.136032	1.47585	0.139984	0.367485
ACTR2	14165.1	0.149023	0.0483134	3.08452	0.00203883	0.0235134
ACTR3	26289.3	0.0263399	0.0360739	0.730164	0.46529	0.704964
ACTR3-AS1	25.0153	-0.00608432	0.402545	-0.0151146	0.987941	0.995051
ACTR3B	624.55	-0.148877	0.0890281	-1.67225	0.0944758	0.28939
ACTR3C	60.8356	-0.138855	0.237386	-0.584934	0.558592	0.773545
ACTR5	822.043	-0.0741103	0.0896422	-0.826734	0.408388	0.662105
ACTR6	1150.38	-0.00136127	0.0839537	-0.0162145	0.987063	0.994528
ACTR8	1543.84	-0.0733656	0.070821	-1.03593	0.300235	0.561674
ACTRT3	36.9953	-0.0933593	0.287403	-0.324837	0.745304	0.882472
ACVR1	399.57	0.110232	0.144191	0.764487	0.444577	0.69032
ACVR1B	158.629	0.306099	0.198563	1.54157	0.123178	0.341
ACVR1C	21.5354	-0.956564	0.622712	-1.53613	0.124508	0.343111
ACVR2A	120.842	-0.270768	0.196737	-1.37629	0.168732	0.409987
ACVR2B	244.396	-0.358141	0.151981	-2.35648	0.0184489	0.102538
ACY1	36.1366	-0.489961	0.348841	-1.40454	0.160159	0.397322
ACYP1	247.221	-0.233077	0.121173	-1.92351	0.0544159	0.205583
ACYP2	81.4736	0.0824688	0.281118	0.29336	0.769247	0.895305
ADA	321.155	0.0250523	0.116486	0.215067	0.829715	0.924318
ADA2	41.6456	0.478804	0.364815	1.31246	0.189365	0.438473
ADAL	263.361	-0.00413481	0.133143	-0.0310555	0.975225	0.990103
ADAM10	4375.2	0.0723209	0.0737044	0.981229	0.32648	0.590179
ADAM15	899.29	-0.173498	0.130384	-1.33067	0.183298	0.430987
ADAM17	738.286	0.0221043	0.0980747	0.225382	0.821682	0.920512
ADAM19	114.183	0.250849	0.289626	0.866113	0.386428	0.644405
ADAM22	65.0761	0.0533196	0.291603	0.18285	0.854916	0.935414
ADAM8	448.58	-0.510925	0.191702	-2.6652	0.00769417	0.0576582
ADAM9	365.039	-0.305995	0.108916	-2.80947	0.00496231	0.0430614
ADAMTS17	26.931	1.05491	0.379789	2.77764	0.0054756	0.0458817
ADAMTS4	29.1836	0.140249	0.322551	0.434811	0.6637	0.838301
ADAMTSL5	50.7777	-0.226419	0.329384	-0.687401	0.49183	0.724129
ADAP1	742.728	-0.330746	0.139511	-2.37076	0.0177517	0.0998798
ADAR	13603.7	-0.0524163	0.0794143	-0.660036	0.509231	0.737077
ADARB1	2017.87	0.0120335	0.12022	0.100096	0.920268	0.966646
ADAT1	825.352	0.13644	0.0803685	1.69768	0.0895684	0.280754
ADAT2	958.083	-0.073916	0.0822798	-0.898349	0.368999	0.629102
ADAT3	73.1462	-0.42956	0.233823	-1.83712	0.0661927	0.232866
ADCK1	424.942	0.246321	0.102239	2.40928	0.0159841	0.0937369
ADCK2	743.086	0.0141797	0.0965502	0.146863	0.88324	0.947694
ADCK5	190.883	-0.0901078	0.159906	-0.563504	0.573092	0.783265
ADCY3	1129.29	-0.301273	0.103742	-2.90408	0.00368336	0.0354339
ADCY7	944.79	-0.0189756	0.0761202	-0.249285	0.803141	0.911955
ADCY9	284.938	-0.146169	0.170886	-0.85536	0.392352	0.649195
ADD1	4144.39	0.100952	0.0628129	1.60719	0.108013	0.314477
ADD2	755.894	-0.0655987	0.137021	-0.478748	0.632118	0.819281
ADD3	1552.51	0.184881	0.14706	1.25718	0.208689	0.460807
ADGRA3	1485.84	0.171581	0.105494	1.62646	0.103853	0.306904
ADGRE1	123.378	-0.128351	0.264927	-0.484478	0.628047	0.816509
ADGRE2	130.305	-0.354485	0.164952	-2.14901	0.0316332	0.145218
ADGRE5	7797.57	-0.20985	0.101327	-2.07101	0.0383577	0.164627
ADGRF3	21.4349	0.0298221	0.404226	0.0737758	0.941189	0.975014
ADGRG1	97.623	0.277075	0.324066	0.854996	0.392553	0.649365
ADGRG5	48.2267	0.0437201	0.48509	0.0901279	0.928186	0.970156
ADGRG6	75.9287	-0.155925	0.278668	-0.559536	0.575796	0.784243
ADGRL1	130.362	0.422036	0.232103	1.81831	0.0690165	0.237793
ADH5	3224.45	0.196159	0.0553497	3.544	0.000394111	0.00712511
ADH5P4	71.2716	0.144333	0.233427	0.618319	0.536365	0.758212
ADI1	2108.07	-0.128278	0.0547849	-2.34148	0.0192074	0.105377
ADIPOR1	5965.7	-0.183821	0.0666339	-2.75867	0.00580368	0.0473083
ADIPOR2	375.238	-0.0931346	0.16504	-0.564316	0.572539	0.782918
ADISSP	2666.03	0.00772947	0.060509	0.127741	0.898354	0.957368
ADK	2848.37	-0.29106	0.0631766	-4.60708	4.08364e-06	0.000210387
ADM2	83.9887	0.582162	0.309155	1.88307	0.0596907	0.218294
ADNP	1374.58	-0.0588852	0.067226	-0.875929	0.381069	0.639653
ADNP2	1105.97	0.0717857	0.0769853	0.932461	0.351099	0.614143
ADO	913.556	-0.0611508	0.179863	-0.339986	0.733867	0.87601
ADORA2B	105.303	-0.240115	0.176374	-1.3614	0.173389	0.417227
ADPGK	2583.18	-0.161174	0.0545251	-2.95596	0.00311696	0.0319458
ADPRH	83.7276	-0.0582913	0.250513	-0.232688	0.816004	0.917714
ADPRM	184.425	0.121276	0.159489	0.760401	0.447015	0.691981
ADPRS	1661.38	-0.101738	0.0649483	-1.56644	0.117245	0.330811
ADRM1	4497.41	-0.272992	0.0740205	-3.68806	0.000225973	0.00469349
ADSL	385.177	-0.156937	0.137213	-1.14375	0.252729	0.511311
ADSS2	2476.04	-0.00952698	0.0609957	-0.156191	0.875883	0.944564
ADTRP	412.396	-0.668965	0.147496	-4.53547	5.7476e-06	0.000277674
AEBP1	1493.14	0.127385	0.0824551	1.5449	0.122369	0.340061
AEBP2	1026.04	-0.49478	0.0933491	-5.30032	1.15601e-07	1.01644e-05
AEN	4527.66	-0.375983	0.106148	-3.54205	0.000397029	0.00716335
AFAP1	213.507	-0.13018	0.170973	-0.761403	0.446416	0.691642
AFAP1L1	28.4969	0.634998	0.374247	1.69674	0.0897466	0.28109
AFAP1L2	22.1843	1.55621	0.567231	2.74352	0.00607845	0.0486756
AFDN	82.8619	-0.439598	0.217801	-2.01835	0.0435551	0.176699
AFF1	553.08	0.096264	0.100957	0.953517	0.340328	0.602692
AFF2	40.1027	-0.210521	0.306686	-0.686438	0.492437	0.724618
AFF3	97.833	3.401	0.418698	8.12279	4.55581e-16	2.73121e-13
AFF4	809.048	0.0301667	0.1262	0.239039	0.811076	0.915941
AFG1L	73.7415	0.528264	0.236331	2.23527	0.0253995	0.126892
AFG3L1P	254.658	-0.169166	0.137929	-1.22648	0.220019	0.47346
AFG3L2	4406.35	0.0774043	0.0559254	1.38406	0.166339	0.406494
AFG3L2P1	36.9793	-0.0943961	0.335657	-0.281227	0.778536	0.898977
AFMID	158.311	0.0984631	0.222005	0.443518	0.657391	0.834654
AFTPH	1271.84	0.132919	0.0861311	1.54322	0.122777	0.340549
AFTPH-DT	43.4986	0.533624	0.334	1.59768	0.110115	0.31807
AGA	499.007	0.149305	0.0945373	1.57933	0.114261	0.325084
AGAP2	256.804	0.158048	0.167624	0.942869	0.345748	0.608577
AGAP3	396.126	-0.410591	0.104255	-3.93833	8.20503e-05	0.00219505
AGBL3	49.6704	-0.013953	0.273973	-0.0509284	0.959383	0.982657
AGBL5	330.865	-0.209807	0.112812	-1.85979	0.0629147	0.226469
AGFG1	11749.5	0.0716504	0.0566727	1.26428	0.206128	0.458375
AGFG2	1380.59	0.0782481	0.0832853	0.939519	0.347464	0.610377
AGGF1	683.781	0.297968	0.0935162	3.18627	0.00144119	0.0183828
AGK	2927.81	-0.212665	0.0727363	-2.92378	0.00345806	0.034138
AGL	2315.92	0.0807448	0.065075	1.2408	0.214681	0.467928
AGMAT	782.677	0.0724644	0.089853	0.806477	0.419968	0.672529
AGO1	2553.03	0.0338985	0.0690843	0.490684	0.62365	0.814227
AGO2	5468.62	0.0391125	0.0800052	0.488875	0.62493	0.814637
AGO3	822.272	0.0127167	0.0911028	0.139586	0.888987	0.95092
AGO4	116.695	0.5917	0.279294	2.11855	0.0341283	0.152531
AGPAT1	216.42	-0.0113442	0.124034	-0.0914607	0.927127	0.969817
AGPAT2	529.461	0.091005	0.110205	0.825777	0.40893	0.662415
AGPAT3	3044.95	0.0553594	0.0679848	0.814292	0.415478	0.668409
AGPAT4	49.4191	0.40949	0.334387	1.2246	0.220726	0.474362
AGPAT5	6689.43	-0.0639031	0.0676912	-0.944038	0.34515	0.607937
AGPS	6210.07	-0.0904789	0.0643312	-1.40645	0.159589	0.39664
AGRN	155.228	0.835634	0.212563	3.93123	8.45109e-05	0.0022337
AGTPBP1	974.857	0.163844	0.0916305	1.78809	0.0737608	0.248171
AGTRAP	187.365	0.457185	0.203659	2.24485	0.0247778	0.124874
AHCTF1	5869.77	-0.133974	0.0829504	-1.61511	0.106286	0.311306
AHCTF1P1	303.365	-0.169579	0.141826	-1.19569	0.231818	0.48771
AHCY	4298.41	0.144855	0.0661116	2.19106	0.0284472	0.135355
AHCYL1	4170.67	0.149839	0.0468156	3.20061	0.00137137	0.0178477
AHCYL2	462.203	0.103573	0.100625	1.0293	0.303336	0.564937
AHDC1	83.2285	0.2311	0.294782	0.783968	0.433059	0.682065
AHI1	778.294	0.353952	0.172105	2.0566	0.0397247	0.16755
AHNAK	33.1219	-0.108957	0.344375	-0.31639	0.751707	0.885597
AHR	1291.54	-0.0613755	0.119216	-0.514826	0.606674	0.802773
AHRR	31.5473	0.0523785	0.477231	0.109755	0.912604	0.963215
AHSA1	8202.31	-0.0308166	0.0550613	-0.559678	0.575699	0.784243
AHSA2P	107.86	0.028118	0.229651	0.122438	0.902552	0.959267
AIDA	910.126	0.300542	0.0860488	3.49269	0.000478185	0.00824386
AIDAP1	25.1387	-0.151321	0.377762	-0.400572	0.688736	0.853673
AIF1	402.359	0.457659	0.140661	3.25362	0.00113946	0.01572
AIF1L	83.6084	0.0736816	0.243736	0.302301	0.762422	0.890979
AIFM1	3049.6	0.0401646	0.0429399	0.935368	0.349599	0.612738
AIFM2	657.65	-0.135389	0.101964	-1.32781	0.184241	0.432146
AIG1	184.953	-0.133659	0.177085	-0.754769	0.450388	0.694107
AIM2	36.6549	-1.95283	0.503876	-3.87562	0.000106355	0.00261606
AIMP1	2221.37	0.040812	0.0629257	0.648574	0.516614	0.743358
AIMP2	2102.32	-0.127323	0.070591	-1.80367	0.0712832	0.242997
AIP	3234.31	0.0208896	0.0656687	0.318107	0.750404	0.885225
AJUBA	107.437	0.434371	0.21935	1.98027	0.0476735	0.187819
AK2	12594.2	-0.190899	0.066442	-2.87316	0.00406388	0.0377455
AK3	1103.34	0.0313141	0.0757384	0.41345	0.679277	0.848228
AK4	514.143	-0.731436	0.194209	-3.76623	0.000165729	0.00376862
AK4P3	30.1376	-0.98184	0.355568	-2.76133	0.00575669	0.0471877
AK5	153.71	0.308665	0.236811	1.30343	0.19243	0.442331
AK6	3485.15	-0.127941	0.0883062	-1.44883	0.147385	0.378821
AK9	102.724	0.282597	0.24161	1.16964	0.242144	0.498726
AKAP1	2449.46	-0.179336	0.0669329	-2.67933	0.00737691	0.0560364
AKAP10	1394.06	-0.204129	0.0649465	-3.14303	0.00167208	0.0204376
AKAP11	709.795	-0.323136	0.090401	-3.57448	0.000350926	0.00652801
AKAP13	1851.1	0.155661	0.127192	1.22383	0.221017	0.474786
AKAP3	40.9441	-0.311033	0.273293	-1.13809	0.255081	0.513628
AKAP5	34.9094	-0.352978	0.295644	-1.19393	0.232506	0.488312
AKAP6	36.3982	-0.347756	0.356482	-0.97552	0.329302	0.593167
AKAP7	133.775	0.697439	0.237051	2.94214	0.00325951	0.0326669
AKAP8	1984.85	-0.0638668	0.0684209	-0.933439	0.350593	0.613585
AKAP8L	633.481	-0.149527	0.0855551	-1.74773	0.0805105	0.262202
AKAP9	720.384	0.0243851	0.103497	0.235611	0.813734	0.91673
AKIP1	428.552	-0.0246862	0.107761	-0.229083	0.818805	0.919171
AKIRIN1	4072.72	-0.103063	0.0509011	-2.02477	0.0428912	0.175517
AKIRIN2	1025.65	-0.0844172	0.0744465	-1.13393	0.256823	0.515797
AKNA	646.871	0.199798	0.137957	1.44826	0.147544	0.378821
AKR1A1	3824.36	-0.000993735	0.0645146	-0.0154033	0.98771	0.994953
AKR1B1	3432.22	0.0154811	0.0702656	0.220323	0.82562	0.922492
AKR1E2	67.6855	-0.185386	0.255534	-0.725482	0.468156	0.705901
AKR7A2	683.909	0.379812	0.119455	3.17954	0.0014751	0.0186888
AKT1	4089.03	-0.161816	0.0580087	-2.78951	0.00527872	0.0450636
AKT1S1	458.274	-0.0603523	0.096429	-0.625873	0.531398	0.754669
AKT2	1561.79	0.450556	0.105713	4.26208	2.02534e-05	0.00074615
AKT3	127.655	-0.12333	0.186217	-0.66229	0.507786	0.735873
AKTIP	825.178	-0.188549	0.0812577	-2.32038	0.0203204	0.10943
AKTIPP2	43.3751	-0.470998	0.296224	-1.59001	0.111833	0.321325
ALAD	648.822	0.197593	0.107057	1.84568	0.0649384	0.230731
ALAS1	3420.29	-0.209828	0.0522807	-4.01348	5.98307e-05	0.00171159
ALCAM	612.567	-0.520356	0.134189	-3.87779	0.000105408	0.00260684
ALDH16A1	939.132	0.26997	0.102968	2.62189	0.00874449	0.0631605
ALDH18A1	7311.41	-0.067258	0.048891	-1.37567	0.168923	0.410225
ALDH1B1	2003.64	-0.179924	0.0943519	-1.90694	0.0565278	0.210671
ALDH1L2	36.563	-0.882075	0.449729	-1.96135	0.0498383	0.193785
ALDH2	35.5998	-0.547159	0.31399	-1.7426	0.081404	0.263793
ALDH3A2	1069.83	0.267577	0.101356	2.63998	0.00829097	0.0607498
ALDH4A1	161.843	0.407618	0.151086	2.69792	0.00697734	0.0538467
ALDH5A1	1201.48	0.632323	0.0926623	6.82395	8.85724e-12	2.38404e-09
ALDH6A1	208.521	0.362643	0.177032	2.04846	0.0405151	0.169452
ALDH7A1	24.5702	-0.0699322	0.44593	-0.156823	0.875384	0.944335
ALDH9A1	2416.05	0.0990272	0.0541987	1.82711	0.0676826	0.235484
ALDOA	165.966	-0.035973	0.179192	-0.200751	0.840893	0.928668
ALDOAP2	67.9562	-0.0709847	0.261201	-0.271763	0.785804	0.903176
ALDOC	741.924	0.0953175	0.0986239	0.966474	0.333807	0.595945
ALG1	2020.04	-0.142177	0.0654322	-2.1729	0.029788	0.139317
ALG10	152.242	0.0696934	0.185451	0.375805	0.707062	0.862503
ALG10B	178.113	-0.152107	0.150645	-1.0097	0.312637	0.574525
ALG11	368.782	-0.0748622	0.0949481	-0.788455	0.430431	0.680318
ALG12	423.676	-0.0416528	0.100653	-0.413827	0.679001	0.848124
ALG13	1468.71	-0.0898938	0.080902	-1.11114	0.266506	0.525796
ALG14	207.344	0.0348253	0.136683	0.254789	0.798886	0.909864
ALG1L15P	54.2708	-0.802302	0.3241	-2.47548	0.0133058	0.0832966
ALG2	947.71	-0.0191396	0.104394	-0.18334	0.854532	0.935154
ALG3	2891.99	-0.0313306	0.0790931	-0.396124	0.692014	0.854237
ALG5	2121.66	-0.0911157	0.0759352	-1.19992	0.230172	0.485687
ALG6	1173.06	-0.0130364	0.0763553	-0.170733	0.864434	0.940261
ALG8	2260.89	-0.0386886	0.0606637	-0.637756	0.523633	0.748395
ALG9	129.808	-0.103606	0.180328	-0.574543	0.5656	0.777457
ALKBH1	641.511	-0.0808407	0.0944528	-0.855884	0.392062	0.649168
ALKBH2	1421.97	-0.10116	0.104003	-0.972662	0.330721	0.594422
ALKBH3	1074.9	-0.0647566	0.070475	-0.918859	0.358169	0.619996
ALKBH4	383.588	0.0394607	0.104207	0.378675	0.704929	0.861501
ALKBH5	6210.18	-0.0482139	0.0451958	-1.06678	0.286072	0.547799
ALKBH7	284.896	0.183958	0.116395	1.58047	0.114	0.324879
ALKBH8	1081.47	0.0414914	0.0741943	0.559226	0.576008	0.784243
ALMS1	430.173	0.204524	0.130414	1.56827	0.116819	0.330088
ALOX12-AS1	50.3448	0.0718445	0.258321	0.278121	0.78092	0.90031
ALOX5AP	135.669	0.74902	0.262517	2.85323	0.00432778	0.0394193
ALPK1	192.134	-0.0425985	0.225566	-0.188851	0.850209	0.932807
ALS2	643.667	-0.0941844	0.0860596	-1.09441	0.273776	0.534011
ALS2CL	52.8439	0.857972	0.333868	2.5698	0.0101758	0.0697911
ALYREF	5366.23	0.277338	0.0707517	3.91987	8.85967e-05	0.00230474
AMBRA1	906.571	0.414301	0.0884388	4.68461	2.80488e-06	0.00015414
AMD1	12024	-0.0128956	0.0646116	-0.199587	0.841804	0.929317
AMDHD1	31.3551	0.333396	0.32776	1.01719	0.309061	0.571297
AMDHD2	237.246	-0.0725469	0.146834	-0.494073	0.621255	0.812317
AMFR	1262.64	0.0831773	0.0734341	1.13268	0.257349	0.516538
AMIGO1	198.636	0.623954	0.164747	3.78734	0.000152271	0.00352334
AMIGO2	1241.95	0.058429	0.103	0.567272	0.57053	0.781707
AMMECR1	881.698	0.034843	0.0962421	0.362035	0.717326	0.867726
AMMECR1L	1130.63	0.0913274	0.0886084	1.03069	0.302688	0.564342
AMN	22.0239	0.030683	0.358689	0.0855422	0.93183	0.97125
AMN1	96.5181	0.197923	0.206666	0.957695	0.338217	0.600854
AMOTL1	29.5555	3.28434	0.697089	4.71151	2.45887e-06	0.000136261
AMPD2	2880.81	-0.051879	0.076178	-0.681023	0.495857	0.726786
AMPD3	407.045	0.276085	0.138101	1.99916	0.0455911	0.181935
AMZ2	2812.21	-0.131526	0.0516143	-2.54825	0.0108264	0.0730381
ANAPC1	6639.41	-0.108095	0.0602821	-1.79316	0.0729474	0.24682
ANAPC10	148.639	0.375613	0.157113	2.39071	0.0168157	0.0965109
ANAPC11	2912.7	-0.00223616	0.0712368	-0.0313905	0.974958	0.98997
ANAPC13	2258.6	-0.121173	0.0698255	-1.73536	0.0826765	0.266606
ANAPC15	138.401	-0.120736	0.154825	-0.779826	0.435493	0.683629
ANAPC16	2540.72	0.206697	0.0714276	2.8938	0.00380616	0.0362014
ANAPC1P1	56.162	-0.395629	0.23439	-1.68791	0.0914289	0.284065
ANAPC1P6	69.6996	-0.14892	0.256152	-0.581372	0.56099	0.774483
ANAPC2	217.846	0.0759734	0.153292	0.495611	0.620169	0.81191
ANAPC4	1748.91	-0.0631399	0.0694025	-0.909764	0.362947	0.623871
ANAPC5	9770.04	-0.172163	0.0592203	-2.90717	0.00364716	0.0351802
ANAPC7	1363.02	-0.032814	0.0707124	-0.464049	0.642613	0.825792
ANGEL1	933.846	0.0944675	0.0751605	1.25688	0.208798	0.460971
ANGEL2	1598.45	-0.0412475	0.0775578	-0.53183	0.594844	0.796426
ANGPT2	51.3821	-0.416941	0.326625	-1.27651	0.201774	0.453665
ANGPTL6	20.5593	-0.11419	0.441063	-0.258897	0.795714	0.908394
ANK1	68.8591	-0.759076	0.387589	-1.95846	0.0501763	0.194468
ANK3	298.936	-1.47917	0.590298	-2.50581	0.0122172	0.0787934
ANKAR	40.2731	0.025949	0.292669	0.088663	0.92935	0.970336
ANKEF1	289.59	-0.264256	0.145652	-1.8143	0.0696322	0.239037
ANKFY1	1919.45	-0.0319465	0.0658896	-0.484849	0.627784	0.816391
ANKH	1864.14	-0.0699647	0.0725486	-0.964384	0.334854	0.597131
ANKHD1	71.2745	0.0558946	0.280755	0.199087	0.842195	0.92936
ANKHD1-DT	39.7412	0.155566	0.304058	0.511632	0.608909	0.80353
ANKIB1	535.834	0.183111	0.119685	1.52994	0.126032	0.345467
ANKLE1	1000.78	-0.235971	0.0860632	-2.74183	0.00610973	0.0488075
ANKLE2	5478.86	-0.108246	0.0532167	-2.03407	0.0419449	0.173258
ANKMY1	178.37	-0.044541	0.143051	-0.311365	0.755523	0.88751
ANKMY2	425.05	-0.0881692	0.103885	-0.84872	0.396037	0.651824
ANKRA2	199.411	0.0577376	0.131198	0.440079	0.65988	0.835877
ANKRD10	1028.76	-0.124902	0.0697237	-1.79139	0.0732304	0.247444
ANKRD10-IT1	20.9226	-0.195522	0.481522	-0.406049	0.684707	0.851686
ANKRD11	2153.84	0.0684318	0.0861312	0.794507	0.4269	0.677888
ANKRD12	999.729	-0.0500373	0.0845441	-0.591848	0.553952	0.770764
ANKRD13A	1520.69	-0.0484926	0.0655204	-0.740115	0.45923	0.700369
ANKRD13B	239.995	0.0822746	0.121431	0.677543	0.498061	0.727859
ANKRD13C	2419.37	-0.282539	0.0753389	-3.75024	0.000176666	0.00396266
ANKRD13D	575.866	-0.138199	0.0939169	-1.4715	0.141155	0.369384
ANKRD16	244.683	-0.157691	0.129516	-1.21754	0.223399	0.478235
ANKRD17	3838.85	-0.103811	0.073097	-1.42018	0.155556	0.390638
ANKRD26	296.875	0.257682	0.173942	1.48142	0.138494	0.365532
ANKRD27	2014.94	-0.0448229	0.0549312	-0.815982	0.41451	0.667898
ANKRD28	1071.73	0.00982071	0.0795244	0.123493	0.901717	0.958854
ANKRD31	44.4471	0.0013514	0.348554	0.00387717	0.996906	0.998729
ANKRD33B	326.517	0.0379063	0.181701	0.208619	0.834746	0.926158
ANKRD34A	536.269	-0.0927242	0.131794	-0.703553	0.481711	0.716025
ANKRD35	41.2038	0.512466	0.437948	1.17015	0.241939	0.498543
ANKRD36	364.847	-0.00209306	0.141195	-0.0148238	0.988173	0.995159
ANKRD36B	217.642	0.135687	0.128356	1.05712	0.290457	0.552078
ANKRD36C	358.445	-0.00165867	0.150433	-0.0110259	0.991203	0.996188
ANKRD37	103.716	0.217847	0.189664	1.14859	0.250724	0.508941
ANKRD39	302.207	-0.165057	0.114253	-1.44467	0.148552	0.380288
ANKRD40	1120.55	0.0840924	0.0990803	0.84873	0.396031	0.651824
ANKRD42	261.619	-0.11021	0.155793	-0.707411	0.479311	0.71439
ANKRD42-DT	105.647	0.0446737	0.227011	0.196791	0.843991	0.93009
ANKRD44	3447.72	0.0320102	0.0794799	0.402746	0.687135	0.852953
ANKRD44-IT1	27.9509	-0.544394	0.411824	-1.32191	0.186198	0.434573
ANKRD46	887.799	0.0944796	0.0980247	0.963834	0.335129	0.597461
ANKRD49	463.266	0.0476102	0.0924982	0.514715	0.606752	0.802773
ANKRD50	25.8545	0.520323	0.421755	1.23371	0.217311	0.470626
ANKRD52	1268.47	1.13074	0.085415	13.2382	5.28212e-40	3.4833e-36
ANKRD54	731.487	-0.15385	0.0713767	-2.15546	0.0311256	0.143429
ANKRD6	46.0451	0.608492	0.296947	2.04916	0.0404464	0.169348
ANKRD9	128.832	0.345347	0.193064	1.78877	0.0736522	0.247996
ANKS1A	610.999	-0.117133	0.102117	-1.14705	0.25136	0.509951
ANKS3	219.138	-0.374669	0.135641	-2.7622	0.00574135	0.0470984
ANKS6	1102.92	-0.0337278	0.0626737	-0.53815	0.590474	0.79305
ANKZF1	988.108	0.0357958	0.0765431	0.467656	0.64003	0.824283
ANLN	392.327	-0.169076	0.148392	-1.13938	0.254544	0.512781
ANO10	285.069	0.166114	0.121771	1.36416	0.172518	0.415777
ANO6	1119.66	0.133197	0.0655789	2.0311	0.0422449	0.174115
ANO7	24.5683	-0.0559246	0.415317	-0.134655	0.892884	0.954161
ANO9	99.3086	0.27981	0.16734	1.67211	0.0945025	0.28939
ANP32A	6329.79	0.0245114	0.0905405	0.270723	0.786604	0.903546
ANP32AP1	80.0346	-0.194894	0.257654	-0.756415	0.449401	0.693801
ANP32B	8293.3	0.0552244	0.0441253	1.25154	0.210738	0.462729
ANP32BP1	333.067	-0.186209	0.120279	-1.54814	0.12159	0.338643
ANP32E	6313.53	-0.318083	0.0757774	-4.1976	2.69762e-05	0.000937347
ANTKMT	518.472	-0.302256	0.092696	-3.26073	0.00111126	0.0154604
ANTXR1	21.2916	-0.449141	0.398713	-1.12648	0.259964	0.519143
ANTXR2	93.7642	0.221761	0.311259	0.712466	0.476176	0.71209
ANXA1	295.702	-1.5695	0.192545	-8.15134	3.59899e-16	2.26034e-13
ANXA11	5865.33	0.281309	0.0833904	3.3734	0.000742455	0.0114798
ANXA2	385.287	-0.292266	0.118997	-2.45608	0.0140462	0.0861251
ANXA2P2	24.7964	-0.358952	0.330863	-1.08489	0.277968	0.537633
ANXA2R	29.3322	-0.136018	0.342614	-0.397	0.691367	0.854237
ANXA2R-AS1	42.9133	0.243536	0.31062	0.784033	0.433021	0.682065
ANXA2R-OT1	93.1625	-0.044593	0.206159	-0.216304	0.828751	0.924318
ANXA4	270.75	0.0118115	0.189363	0.062375	0.950264	0.978372
ANXA5	1403.53	-0.736649	0.130101	-5.66215	1.49489e-08	1.77623e-06
ANXA6	6568.06	0.427408	0.0812022	5.2635	1.41335e-07	1.21043e-05
ANXA7	7259.1	-0.156256	0.0695762	-2.24583	0.0247152	0.124653
AOAH	227.583	0.58836	0.404742	1.45367	0.146039	0.37693
AOPEP	173.845	0.126691	0.133109	0.95178	0.341209	0.603649
AP1AR	1649.97	-0.156863	0.0787614	-1.99162	0.0464128	0.184324
AP1B1	4908.23	0.0269029	0.0664103	0.405101	0.685403	0.851765
AP1G1	3852.9	0.295716	0.0467333	6.32774	2.48783e-10	4.8253e-08
AP1G2	529.381	0.00652924	0.124239	0.0525537	0.958088	0.982293
AP1M1	4474.71	-0.090635	0.0558172	-1.62378	0.104422	0.307829
AP1S1	411.382	0.179389	0.130382	1.37587	0.168862	0.410152
AP1S2	1208.59	-0.0439318	0.0925765	-0.474545	0.635111	0.820791
AP1S3	69.0393	-0.410228	0.260433	-1.57518	0.115215	0.32672
AP2A1	1201.59	0.337013	0.0703188	4.79265	1.64595e-06	0.000100502
AP2A2	613.68	0.34362	0.0906444	3.79086	0.000150126	0.00349825
AP2B1	7361.22	0.252826	0.0653977	3.86597	0.000110648	0.0026925
AP2B1P1	99.1337	0.096286	0.205313	0.468971	0.639091	0.823859
AP2M1	12365.4	-0.0725353	0.0420442	-1.72522	0.0844885	0.270269
AP2S1	1707.2	0.0319097	0.0609957	0.523147	0.600872	0.799524
AP3B1	2899.18	0.137177	0.0495958	2.76589	0.00567671	0.0468759
AP3D1	2819.96	-0.249935	0.0656478	-3.80721	0.000140542	0.00328655
AP3M1	4442.95	-0.0331385	0.0474775	-0.697984	0.485187	0.719408
AP3M2	1559.54	-0.0196065	0.0770056	-0.254611	0.799024	0.909864
AP3S1	1524.76	-0.056524	0.0682497	-0.828194	0.407561	0.661298
AP3S2	124.415	0.164641	0.188949	0.871355	0.38356	0.641977
AP4B1	540.223	-0.0291198	0.101837	-0.285944	0.774921	0.897474
AP4E1	1809.35	0.0483553	0.0863773	0.559815	0.575606	0.784243
AP4M1	317.955	-0.0855643	0.115358	-0.741728	0.458252	0.699443
AP4S1	295.71	0.308925	0.125963	2.45251	0.0141863	0.0865416
AP5B1	1167.65	0.0652759	0.090032	0.72503	0.468434	0.706158
AP5M1	2459.39	-0.189254	0.0507884	-3.72632	0.000194294	0.00418717
AP5S1	360.546	0.197475	0.104808	1.88415	0.0595447	0.218088
AP5Z1	1412.71	-0.118563	0.0900345	-1.31686	0.187886	0.436682
APAF1	403.49	0.099362	0.134448	0.739035	0.459886	0.70064
APBA2	1228.95	-0.0533014	0.12424	-0.429018	0.66791	0.841041
APBA3	931.009	-0.156839	0.081111	-1.93364	0.0531574	0.202601
APBB1	961.687	0.0942049	0.0875178	1.07641	0.281745	0.542258
APBB1IP	1787.15	0.328895	0.14492	2.2695	0.023238	0.120474
APBB2	78.6178	-0.313283	0.229152	-1.36714	0.171581	0.414354
APBB3	22.3781	0.538498	0.417833	1.28879	0.197472	0.448503
APC	681.102	-0.080065	0.0914408	-0.875594	0.381251	0.639653
APEH	5419.28	-0.0276623	0.0495629	-0.558126	0.576758	0.784375
APEX1	6525.65	-0.0663011	0.0476007	-1.39286	0.163662	0.402753
APEX2	2111.32	-0.14722	0.0551202	-2.6709	0.0075649	0.0569159
APH1A	1412.84	0.137755	0.0881837	1.56214	0.118255	0.332127
APH1B	182.951	0.422075	0.186334	2.26516	0.0235029	0.121006
API5	14236.6	-0.183578	0.0549277	-3.34219	0.000831215	0.0125147
API5P1	398.406	-0.305888	0.138853	-2.20295	0.0275981	0.132752
API5P2	55.7165	-0.282743	0.251768	-1.12303	0.261425	0.520647
APIP	1057.63	-0.0196804	0.0801153	-0.245651	0.805952	0.913444
APLF	106.658	0.161492	0.185806	0.869143	0.384769	0.642989
APLP2	2052.43	-0.0606947	0.0810057	-0.749264	0.453698	0.696166
APMAP	3103.58	-0.0733617	0.0476935	-1.53819	0.124002	0.34229
APOBEC3C	1374.38	0.025644	0.119842	0.213982	0.830561	0.924723
APOBEC3D	33.975	0.239258	0.366256	0.653254	0.513593	0.740546
APOBEC3F	534.189	0.0530324	0.135882	0.390283	0.696327	0.856328
APOBEC3G	1052.59	-0.159777	0.107397	-1.48772	0.136824	0.362889
APOL1	321.798	-0.66496	0.340374	-1.95362	0.0507467	0.195529
APOL2	1284.81	-0.0705699	0.230776	-0.305794	0.759762	0.889487
APOL3	630.482	-0.012826	0.152563	-0.0840701	0.933001	0.971767
APOL6	2693.71	0.0513704	0.185624	0.276744	0.781976	0.9013
APOLD1	69.0536	0.130874	0.224958	0.581772	0.56072	0.774381
APOM	20.405	-0.405823	0.507577	-0.79953	0.423983	0.675829
APOO	615.935	-0.0792153	0.102947	-0.769476	0.441611	0.688235
APOOL	568.996	-0.639341	0.13176	-4.8523	1.22036e-06	7.85137e-05
APP	1023.35	0.0983459	0.268828	0.365832	0.714491	0.865877
APPBP2	1526.74	0.145763	0.0734004	1.98586	0.0470483	0.186127
APPL1	2678.74	0.0969579	0.0687716	1.40985	0.158583	0.395399
APPL2	270.103	0.30412	0.13449	2.26128	0.023742	0.121416
APRT	7937.42	-0.00762318	0.0732963	-0.104005	0.917165	0.965976
APTR	74.1302	0.150565	0.201392	0.747622	0.454688	0.696426
APTX	2393.9	-0.209059	0.0677792	-3.08442	0.00203953	0.0235134
AQP11	31.3472	-0.0218055	0.318774	-0.0684042	0.945464	0.976409
AQP3	94.2164	0.786924	0.314072	2.50555	0.0122262	0.0788129
AQR	5546.92	-0.076394	0.0514369	-1.4852	0.137492	0.363913
ARAF	2881.94	-0.0759833	0.0598823	-1.26888	0.204485	0.456897
ARAP1	1209.51	0.164255	0.0899071	1.82694	0.0677083	0.235497
ARAP2	1122.05	0.0154697	0.0928903	0.166537	0.867734	0.941628
ARAP3	30.5167	-0.0204832	0.362751	-0.0564661	0.95497	0.981378
ARC	28.1018	-0.227696	0.462944	-0.491844	0.622829	0.81388
ARCN1	12588.2	-0.132206	0.0610783	-2.16453	0.0304234	0.141473
AREL1	1748.1	0.196152	0.0661288	2.96622	0.00301487	0.0311941
ARF1	17792	-0.109927	0.0563648	-1.95027	0.0511437	0.1966
ARF3	1335.34	0.240563	0.0839092	2.86694	0.00414463	0.0381728
ARF4	6306.95	-0.186009	0.0534399	-3.48071	0.000500094	0.00850568
ARF4P1	28.9639	-0.422855	0.343843	-1.22979	0.218776	0.472713
ARF5	1416.62	0.243731	0.0985189	2.47395	0.0133628	0.0834501
ARF6	12197.5	-0.0305502	0.0476799	-0.640736	0.521694	0.747048
ARFGAP1	1513.07	0.0492877	0.051329	0.960232	0.336939	0.59931
ARFGAP2	3096.91	-0.0151934	0.0579767	-0.262061	0.793275	0.906944
ARFGAP3	1249.99	0.14239	0.0957829	1.4866	0.137121	0.363225
ARFGEF1	2723.45	0.208516	0.0596543	3.49541	0.000473338	0.00818199
ARFGEF2	3347.77	-0.00524922	0.0606725	-0.0865172	0.931055	0.97111
ARFGEF3	37.1164	-0.456974	0.446446	-1.02358	0.306033	0.568248
ARFIP1	576.765	-0.0901923	0.0853268	-1.05702	0.290501	0.552078
ARFIP2	1671.64	-0.063778	0.0649203	-0.982404	0.325901	0.589455
ARFRP1	1169.53	-0.00825358	0.0798841	-0.10332	0.917709	0.96612
ARG2	250.284	-0.152309	0.148592	-1.02501	0.305358	0.567555
ARGLU1	2994.06	-0.0868124	0.0667743	-1.30009	0.193571	0.443077
ARHGAP1	2831.4	0.0694079	0.0598928	1.15887	0.24651	0.503559
ARHGAP10	190.935	0.104257	0.177813	0.586327	0.557656	0.773307
ARHGAP11A	968.397	-0.108036	0.0934465	-1.15613	0.247628	0.504551
ARHGAP12	175.487	0.27041	0.201739	1.34039	0.180117	0.426953
ARHGAP15	1184.34	-0.0130925	0.114573	-0.114273	0.909022	0.961963
ARHGAP17	3139.24	-0.18465	0.0651926	-2.83238	0.0046203	0.0410075
ARHGAP18	158.98	0.231571	0.173519	1.33455	0.182023	0.429309
ARHGAP19	546.153	0.157276	0.0858954	1.83102	0.0670981	0.234576
ARHGAP21	186.242	0.304837	0.211138	1.44378	0.1488	0.380387
ARHGAP25	1386.3	-0.0913824	0.0833608	-1.09623	0.27298	0.533303
ARHGAP26	544.843	0.0121834	0.12257	0.0993994	0.920821	0.966705
ARHGAP27	774.943	0.111827	0.0818609	1.36605	0.171922	0.414681
ARHGAP30	4660.91	0.312588	0.0890969	3.50841	0.000450795	0.00789579
ARHGAP31	1219.5	-0.274039	0.0874996	-3.13189	0.00173686	0.0209757
ARHGAP32	192.231	0.70131	0.199831	3.50952	0.00044892	0.00787421
ARHGAP35	527.274	0.192624	0.124635	1.54551	0.122224	0.339727
ARHGAP39	22.548	0.220921	0.488829	0.45194	0.651312	0.831091
ARHGAP4	1954.09	0.034816	0.0775247	0.449096	0.653363	0.83264
ARHGAP45	5986.71	0.196824	0.0853586	2.30585	0.0211191	0.112541
ARHGAP5	1211.38	-0.337185	0.0899592	-3.7482	0.00017811	0.00397477
ARHGAP9	1341.81	0.155958	0.0980343	1.59085	0.111642	0.321005
ARHGDIA	6219.82	-0.137025	0.0761584	-1.79921	0.0719855	0.244506
ARHGDIB	11872.9	0.215053	0.0871424	2.46783	0.0135936	0.0842507
ARHGEF1	7123.99	0.106233	0.0821426	1.29328	0.195915	0.446136
ARHGEF11	69.1193	0.297733	0.259689	1.1465	0.251589	0.510238
ARHGEF12	536.265	0.282955	0.129039	2.19279	0.0283223	0.134951
ARHGEF18	1626.73	0.202159	0.0777551	2.59995	0.00932374	0.0658692
ARHGEF19	228.182	-0.123318	0.164766	-0.748444	0.454193	0.696426
ARHGEF2	1715.01	0.242236	0.0948752	2.5532	0.0106737	0.0724152
ARHGEF3	6295.46	0.0339687	0.115248	0.294743	0.76819	0.894617
ARHGEF34P	42.5215	0.47885	0.27807	1.72205	0.0850607	0.271638
ARHGEF35-AS1	28.3597	0.677197	0.353108	1.91782	0.0551341	0.207524
ARHGEF39	78.7392	-0.241536	0.210802	-1.14579	0.251881	0.510336
ARHGEF5	105.981	0.153658	0.226168	0.679398	0.496886	0.726786
ARHGEF6	1964.7	0.331214	0.0884627	3.74411	0.000181035	0.00401301
ARHGEF7	1607	-0.0333736	0.0741955	-0.449806	0.65285	0.83224
ARHGEF9	197.26	0.184328	0.145042	1.27086	0.20378	0.456231
ARID1A	1872.64	0.307864	0.0846584	3.63654	0.000276324	0.00542328
ARID1B	1590.21	0.114414	0.0762362	1.50078	0.133412	0.358219
ARID2	1397.17	0.216995	0.065981	3.28875	0.00100632	0.0143484
ARID3A	44.404	-0.090033	0.322272	-0.279369	0.779961	0.899687
ARID3B	720.191	-0.228217	0.148118	-1.54078	0.123371	0.341155
ARID4A	378.381	0.204126	0.120805	1.68971	0.0910832	0.283391
ARID4B	1407.95	0.0784557	0.0785385	0.998945	0.317821	0.579771
ARID5A	2083.83	-0.0385941	0.11289	-0.341875	0.732445	0.875433
ARID5B	2106.41	-0.235489	0.0984706	-2.39146	0.0167813	0.0963976
ARIH1	2206.11	0.00716134	0.0648182	0.110483	0.912026	0.963067
ARIH2	3735.37	-0.0659956	0.0527806	-1.25038	0.211162	0.463089
ARL1	2421.26	-0.0147459	0.0680465	-0.216704	0.828439	0.924318
ARL10	116.165	0.356302	0.189847	1.87679	0.0605472	0.220335
ARL11	27.2359	0.146802	0.366264	0.400809	0.688561	0.853673
ARL13B	399.837	0.0167783	0.112176	0.149571	0.881103	0.946937
ARL14EP	1495.54	-0.0543164	0.0684774	-0.793202	0.42766	0.678423
ARL15	218.899	0.157494	0.147244	1.06961	0.284794	0.54586
ARL16	503.892	-0.0172461	0.0996641	-0.173042	0.862618	0.938971
ARL17A	65.1514	-0.114216	0.246081	-0.464141	0.642547	0.825792
ARL17B	64.8299	-0.48305	0.258522	-1.8685	0.0616918	0.223347
ARL2	1363.17	-0.0282846	0.102941	-0.274766	0.783496	0.90194
ARL2BP	23.1514	-1.05285	0.344174	-3.05905	0.00222037	0.0247963
ARL3	381.788	-0.323736	0.110332	-2.9342	0.00334405	0.0332113
ARL4A	313.826	-0.231208	0.162663	-1.42139	0.155204	0.390307
ARL4C	2820.77	0.0166632	0.0988537	0.168565	0.866139	0.940826
ARL4D	72.388	-0.191261	0.242661	-0.788184	0.430589	0.680369
ARL5A	1993.5	0.041776	0.0996063	0.419411	0.674916	0.844942
ARL5AP5	30.2876	-1.14075	0.367891	-3.10077	0.00193015	0.0225881
ARL5B	1242.91	-0.120448	0.0992843	-1.21317	0.225066	0.480711
ARL6	464.845	-0.314327	0.11901	-2.64117	0.00826201	0.0606386
ARL6IP1	3571.34	0.0302139	0.0529829	0.570257	0.568503	0.779579
ARL6IP5	2819.59	0.0849141	0.0834166	1.01795	0.308701	0.570791
ARL6IP6	977.82	-0.213053	0.092984	-2.29129	0.0219469	0.115552
ARL8A	497.294	0.0780814	0.113399	0.688552	0.491105	0.723708
ARL8B	3028	0.0175611	0.0547205	0.320924	0.748268	0.884219
ARMC1	4275.61	-0.0881329	0.0575672	-1.53096	0.12578	0.345176
ARMC10	2689.68	-0.0992228	0.0676171	-1.46742	0.142261	0.370863
ARMC10P1	223.626	-0.272408	0.144454	-1.88577	0.0593256	0.217529
ARMC2	35.455	0.274578	0.311859	0.880454	0.378614	0.637363
ARMC5	378.998	-0.111068	0.118076	-0.940653	0.346882	0.609598
ARMC6	3009.25	-0.0291776	0.0648128	-0.450183	0.652578	0.832063
ARMC7	94.6476	0.238227	0.183602	1.29752	0.194453	0.444094
ARMC8	2750.52	-0.0977404	0.0515461	-1.89618	0.0579369	0.214137
ARMC9	152.56	0.0136067	0.213679	0.0636782	0.949226	0.977901
ARMCX1	277.395	0.136919	0.182774	0.749117	0.453787	0.696166
ARMCX2	63.1256	0.154198	0.238575	0.64633	0.518066	0.744554
ARMCX3	1896.81	0.0888924	0.0799182	1.11229	0.266012	0.525333
ARMCX4	21.6473	0.145728	0.471068	0.309357	0.75705	0.888387
ARMCX5	409.907	0.092533	0.103764	0.891765	0.372519	0.632812
ARMCX5-GPRASP2	120.784	-0.141761	0.189698	-0.747295	0.454885	0.696561
ARMCX6	323.26	0.0916858	0.125974	0.727814	0.466727	0.705235
ARMH1	649.965	0.140533	0.109573	1.28255	0.199651	0.451121
ARMH3	1159.33	0.129541	0.0840607	1.54104	0.123306	0.341083
ARMT1	1016.1	-0.0652657	0.0762535	-0.855904	0.392051	0.649168
ARNT	2489.93	0.147342	0.0584397	2.52127	0.0116933	0.0768041
ARPC1A	357.733	-0.139937	0.134923	-1.03717	0.299658	0.561232
ARPC1B	86.1925	-0.137416	0.209567	-0.655717	0.512006	0.739633
ARPC2	24141.8	0.00270582	0.0558082	0.0484843	0.96133	0.98363
ARPC3	6065.87	0.0687999	0.0548875	1.25347	0.210034	0.462282
ARPC3P1	194.694	-0.0356073	0.199962	-0.17807	0.858668	0.936895
ARPC3P3	167.847	0.0743572	0.146259	0.508393	0.611178	0.804795
ARPC3P5	42.9405	-0.0151647	0.280454	-0.054072	0.956878	0.981816
ARPC4	3255.55	0.388354	0.0727435	5.33867	9.36297e-08	8.49933e-06
ARPC5	11023.7	9.26235e-05	0.0572266	0.00161854	0.998709	0.999542
ARPC5L	3676.25	-0.166011	0.0800228	-2.07454	0.0380288	0.163588
ARPP19	11573	-0.119103	0.0769452	-1.5479	0.121646	0.338665
ARRB1	700.692	-0.417906	0.0996159	-4.19518	2.72658e-05	0.000943854
ARRB2	1429.15	-0.0837435	0.0768213	-1.09011	0.275666	0.534778
ARRDC1	761.498	-0.0440057	0.0982417	-0.447933	0.654202	0.832844
ARRDC1-AS1	224.404	0.0657298	0.148384	0.44297	0.657787	0.834784
ARRDC2	331.853	0.247134	0.158	1.56414	0.117784	0.331574
ARRDC3	420.863	0.295183	0.170632	1.72994	0.0836409	0.268731
ARRDC4	73.9102	0.0170321	0.235614	0.072288	0.942373	0.975423
ARSA	51.293	-0.113417	0.316862	-0.357939	0.720389	0.869198
ARSB	795.507	-0.196049	0.110078	-1.781	0.0749117	0.250891
ARSD	21.4246	0.114563	0.441081	0.259732	0.79507	0.907973
ARSG	70.4209	0.277949	0.233518	1.19027	0.23394	0.489984
ARSK	259.679	0.10347	0.135172	0.765468	0.443993	0.690057
ARV1	694.264	-0.15431	0.0858296	-1.79787	0.0721977	0.245101
ARVCF	27.2322	0.491719	0.466103	1.05496	0.291444	0.553392
ASAH1	910.039	0.0576046	0.0822875	0.700041	0.483902	0.717986
ASAH2	196.664	-0.563609	0.191455	-2.94381	0.00324196	0.0326648
ASAH2B	372.808	-0.196178	0.136177	-1.44061	0.149694	0.381732
ASAP1	1497.03	0.166854	0.0848486	1.96649	0.0492422	0.191806
ASAP3	21.8208	-0.258364	0.467391	-0.552779	0.580414	0.787367
ASB1	1023.6	0.148666	0.064891	2.29102	0.0219625	0.115588
ASB13	643.659	-0.14719	0.0974347	-1.51065	0.130877	0.354248
ASB16-AS1	83.7627	-0.0469845	0.234686	-0.200202	0.841323	0.929019
ASB2	850.571	-0.0864936	0.138371	-0.625086	0.531915	0.754996
ASB3	576.295	0.0258115	0.0891548	0.289514	0.772188	0.896426
ASB6	1361.35	-0.305266	0.0994333	-3.07006	0.00214019	0.0242917
ASB7	936.639	-0.120816	0.0687109	-1.75832	0.0786924	0.258435
ASB8	813.603	0.231282	0.0942433	2.45409	0.0141241	0.0862421
ASCC1	1165.73	0.0404874	0.0618546	0.654558	0.512752	0.739978
ASCC2	3818.39	-0.127571	0.0526346	-2.42371	0.0153628	0.0912704
ASCC3	6870.96	0.084438	0.0570061	1.48121	0.13855	0.365541
ASF1A	1789.58	-0.115414	0.0694732	-1.66127	0.0966591	0.293403
ASF1B	1916.92	-0.10279	0.122406	-0.839745	0.401052	0.655618
ASGR1	38.2338	-0.6165	0.46715	-1.3197	0.186934	0.43575
ASH1L	597.639	-0.239547	0.128419	-1.86535	0.0621323	0.224387
ASH1L-AS1	36.1124	-0.129144	0.329627	-0.391789	0.695214	0.856289
ASH2L	1943.59	0.093634	0.0562376	1.66497	0.0959181	0.291758
ASIC1	106.856	0.267628	0.235768	1.13513	0.25632	0.515197
ASL	162.573	-0.0809234	0.185907	-0.435289	0.663353	0.838217
ASNS	20.4467	-0.465302	0.406235	-1.1454	0.252043	0.510336
ASNSD1	1557.55	-0.121253	0.0748054	-1.62091	0.105036	0.309199
ASPH	308.32	-0.317409	0.123858	-2.56269	0.0103865	0.0709415
ASPHD2	481.298	-0.159763	0.170194	-0.938712	0.347879	0.610713
ASPM	189.62	0.253051	0.186275	1.35848	0.174311	0.418759
ASPSCR1	645.889	0.0288457	0.0907481	0.317866	0.750587	0.885225
ASRGL1	177.503	-0.0683966	0.17734	-0.385682	0.699732	0.857757
ASS1	65.1215	-0.203158	0.478672	-0.42442	0.67126	0.842924
ASTE1	495.736	0.0308577	0.0829111	0.372178	0.70976	0.863245
ASTL	26.3308	0.250397	0.380032	0.658883	0.509971	0.737582
ASTN2	108.8	0.382823	0.206714	1.85194	0.0640342	0.22875
ASXL1	1789.48	0.210153	0.0959394	2.19048	0.0284897	0.135406
ASXL2	974.884	0.336892	0.145514	2.31519	0.0206026	0.110438
ATAD1	3648.17	-0.0194911	0.0656257	-0.297004	0.766463	0.893553
ATAD2	5979.26	-0.266223	0.0841574	-3.16339	0.00155943	0.0194032
ATAD2B	770.392	0.0366554	0.0865323	0.423604	0.671855	0.84295
ATAD3A	6351.1	-0.165412	0.0737765	-2.24207	0.0249571	0.12549
ATAD3B	6198.1	-0.185054	0.104981	-1.76273	0.0779463	0.257266
ATAD5	1609.55	-0.165673	0.0826561	-2.00437	0.0450305	0.180738
ATAT1	107.755	-0.163773	0.195278	-0.838664	0.401658	0.656003
ATE1	3035.14	0.014289	0.0550093	0.259757	0.795051	0.907973
ATF1	1228.11	0.00906354	0.0933331	0.0971096	0.922639	0.967494
ATF2	2629.56	-0.0197396	0.0482592	-0.409034	0.682515	0.850259
ATF3	401.754	-0.190088	0.201892	-0.941535	0.346431	0.60921
ATF4	4895.8	0.0620546	0.0912634	0.679951	0.496535	0.726786
ATF4P3	443.331	0.0194655	0.107693	0.18075	0.856564	0.935743
ATF4P4	79.6309	-0.188821	0.230487	-0.819226	0.412658	0.66608
ATF5	70.5172	-0.435189	0.250984	-1.73393	0.0829306	0.267099
ATF6	2386.8	-0.103023	0.0618437	-1.66586	0.0957415	0.29149
ATF6B	213.678	0.0620535	0.169006	0.367167	0.713494	0.865229
ATF7	333.925	0.225873	0.122909	1.83773	0.0661024	0.232735
ATF7IP	2470.9	0.0335471	0.0948441	0.353707	0.723558	0.870811
ATF7IP2	470.397	0.231555	0.0954456	2.42605	0.0152644	0.0909572
ATG10	228.842	0.245383	0.155416	1.57887	0.114365	0.325176
ATG101	797.696	-0.188422	0.115041	-1.63787	0.101448	0.302441
ATG12	1346.63	-0.189749	0.0646131	-2.93669	0.00331737	0.0330697
ATG13	1368.66	0.17022	0.0893076	1.906	0.05665	0.210854
ATG14	175.835	-0.0914041	0.234542	-0.389714	0.696748	0.856328
ATG16L1	771.776	-0.120846	0.0807897	-1.4958	0.134704	0.360442
ATG16L2	292.4	-0.234179	0.139988	-1.67285	0.0943574	0.28939
ATG2A	328.568	0.00945538	0.120749	0.078306	0.937585	0.973455
ATG2B	1376.41	0.166131	0.0808837	2.05394	0.039981	0.168255
ATG3	3459.74	-0.0663218	0.0651067	-1.01866	0.308363	0.570418
ATG4A	654.06	-0.112389	0.083979	-1.3383	0.180799	0.427648
ATG4B	2007.73	0.0741413	0.0616949	1.20174	0.229464	0.485077
ATG4C	863.173	-0.0456537	0.0903648	-0.505215	0.613408	0.806642
ATG4D	432.267	-0.0994837	0.110621	-0.899324	0.36848	0.628623
ATG5	1930	-0.142426	0.0695309	-2.04838	0.0405224	0.169452
ATG7	1246.54	-0.0614232	0.0752805	-0.815925	0.414543	0.667898
ATG9A	915.529	0.0343681	0.0849954	0.404353	0.685953	0.852127
ATG9B	118.961	0.253391	0.165826	1.52806	0.126498	0.346136
ATIC	11858.8	0.191706	0.0507429	3.77799	0.000158097	0.00363266
ATL2	2312.64	-0.181494	0.0856318	-2.11946	0.0340514	0.152371
ATL3	5922.6	0.0919867	0.0419335	2.19363	0.0282619	0.134906
ATM	1005.84	0.179298	0.158727	1.1296	0.258643	0.517669
ATMIN	2879.89	-0.0055924	0.0504965	-0.110748	0.911816	0.963
ATN1	346.843	0.401702	0.117672	3.41375	0.000640764	0.0102811
ATOSA	112.456	0.249388	0.204868	1.21731	0.223487	0.478346
ATOSB	62.7581	0.0779657	0.245356	0.317766	0.750662	0.885225
ATOX1	977.52	0.203385	0.0697429	2.91621	0.0035431	0.0346148
ATP10A	1513.91	-0.244256	0.080166	-3.04688	0.00231232	0.0254993
ATP10D	199.869	0.13852	0.155943	0.888276	0.374392	0.634054
ATP11A	1087.5	0.245182	0.0989584	2.47763	0.0132258	0.0830642
ATP11B	3616	-0.0851167	0.0673122	-1.26451	0.206048	0.458343
ATP11C	1174.69	0.0412514	0.091513	0.450771	0.652155	0.831844
ATP13A1	4511.74	-0.180118	0.0558544	-3.22477	0.00126072	0.0168126
ATP13A2	2025.15	0.173381	0.0718015	2.41473	0.0157471	0.0925527
ATP13A3	7986.18	0.0862526	0.0699715	1.23268	0.217694	0.471283
ATP13A3-DT	25.3044	-0.359038	0.390811	-0.9187	0.358252	0.619996
ATP1A1	3046.24	-0.151096	0.0665873	-2.26915	0.0232595	0.120538
ATP1A1-AS1	78.8404	0.618582	0.245732	2.5173	0.0118257	0.0773658
ATP1B1	58.2062	0.511013	0.388678	1.31475	0.188594	0.437516
ATP1B3	13289.9	-0.0839759	0.0654846	-1.28238	0.199711	0.451179
ATP1B3P1	195.65	-0.212157	0.1654	-1.28269	0.199601	0.451121
ATP23	238.943	0.135773	0.141372	0.960398	0.336855	0.59931
ATP2A1	24.5373	0.132184	0.474398	0.278636	0.780524	0.90009
ATP2A1-AS1	23.0725	-0.192859	0.392991	-0.490747	0.623605	0.814227
ATP2A2	4567.03	-0.0065219	0.0930837	-0.0700649	0.944142	0.975929
ATP2A3	2766.03	0.329553	0.103758	3.17617	0.00149235	0.0188531
ATP2B1	1707.98	0.0998579	0.076414	1.3068	0.191281	0.440742
ATP2B4	116.852	0.29225	0.324605	0.900325	0.367947	0.627958
ATP2C1	2477.69	-0.0946707	0.080061	-1.18248	0.237014	0.493758
ATP5F1A	29440.2	-0.0137319	0.0371249	-0.369884	0.711469	0.864048
ATP5F1AP3	72.381	0.0300938	0.234225	0.128483	0.897767	0.957207
ATP5F1B	44997.3	-0.0401646	0.057863	-0.694133	0.487599	0.721119
ATP5F1C	8828.12	-0.0265236	0.0417526	-0.635255	0.525262	0.749668
ATP5F1CP1	146.898	-0.0840984	0.173356	-0.48512	0.627592	0.816302
ATP5F1D	4038.1	0.106703	0.0674553	1.58183	0.113688	0.324552
ATP5F1E	5866.21	0.215665	0.0760361	2.83635	0.00456322	0.040748
ATP5F1EP2	68.8851	0.189594	0.262008	0.72362	0.469299	0.706654
ATP5IF1	1216.6	-0.0430881	0.0885511	-0.486591	0.626548	0.815603
ATP5MC1	4945.79	0.00805584	0.0647253	0.124462	0.90095	0.958663
ATP5MC1P2	30.7141	0.374711	0.365896	1.02409	0.305792	0.567882
ATP5MC2	3892.52	0.43271	0.0508707	8.50608	1.79912e-17	1.3958e-14
ATP5MC3	11327	0.22624	0.0429266	5.2704	1.36129e-07	1.17347e-05
ATP5ME	592.386	0.1928	0.0995223	1.93726	0.052714	0.201462
ATP5MF	1437.6	-0.0136535	0.0730552	-0.186893	0.851745	0.933621
ATP5MG	1302.19	0.0781263	0.0737289	1.05964	0.289308	0.551164
ATP5MGL	34.3473	0.0988579	0.337654	0.292779	0.769691	0.895498
ATP5MGP2	36.3995	0.181258	0.330343	0.548696	0.583214	0.788117
ATP5MJ	3196.68	0.127888	0.0538512	2.37484	0.0175566	0.0991974
ATP5MK	2979.21	0.0694814	0.0810184	0.8576	0.391113	0.648382
ATP5MKP1	91.2755	0.0233443	0.208618	0.1119	0.910903	0.962652
ATP5PB	9126.04	-0.0437009	0.0428673	-1.01945	0.307992	0.570039
ATP5PBP7	36.6475	-0.029734	0.342862	-0.086723	0.930892	0.971074
ATP5PD	1174.98	0.184703	0.0656331	2.81417	0.00489032	0.0426295
ATP5PDP4	33.9847	-0.196617	0.38514	-0.510506	0.609697	0.803599
ATP5PF	4965.8	0.0275486	0.0534949	0.514976	0.60657	0.802773
ATP5PO	1343.45	0.0531576	0.0740559	0.717804	0.472878	0.709371
ATP6AP1	2098.23	-0.203845	0.0744203	-2.73911	0.00616066	0.0490658
ATP6AP1-DT	28.6375	-0.302641	0.369014	-0.820133	0.412141	0.665653
ATP6AP1L	23.5325	-0.214269	0.385803	-0.555383	0.578633	0.785903
ATP6AP2	3731.05	0.012972	0.0602043	0.215466	0.829404	0.924318
ATP6V0A1	516.771	0.390774	0.162812	2.40016	0.016388	0.0948998
ATP6V0A2	3333.82	-0.0632977	0.0682215	-0.927827	0.353497	0.615838
ATP6V0B	5920.96	-0.286604	0.0805902	-3.55632	0.000376086	0.00689503
ATP6V0D1	2261.21	0.00108358	0.0624452	0.0173526	0.986155	0.994221
ATP6V0D1-DT	52.9644	0.140758	0.248666	0.566051	0.571359	0.78231
ATP6V0E1	5181.57	-0.0747389	0.0458906	-1.62863	0.103391	0.306278
ATP6V0E2	1689.58	0.150149	0.0713063	2.10569	0.0352314	0.155199
ATP6V0E2-AS1	51.9979	0.26785	0.252934	1.05897	0.289614	0.551355
ATP6V1A	5674.05	-0.0153154	0.0709564	-0.215842	0.829111	0.924318
ATP6V1B2	9231.3	-0.342614	0.082223	-4.16688	3.08795e-05	0.00103895
ATP6V1C1	2717.94	-0.107548	0.0686178	-1.56734	0.117034	0.330409
ATP6V1D	1270.33	-0.02804	0.0687502	-0.407854	0.683381	0.850856
ATP6V1E1	2694.19	-0.172732	0.0705447	-2.44855	0.0143432	0.0870959
ATP6V1E1P1	23.6781	-0.524913	0.417249	-1.25803	0.208379	0.460567
ATP6V1E1P3	34.3836	0.13044	0.396603	0.328894	0.742236	0.881045
ATP6V1E2	53.3288	0.486443	0.289026	1.68304	0.092367	0.285768
ATP6V1F	1561.53	-0.0288977	0.0650887	-0.443975	0.657061	0.834603
ATP6V1G1	1960.86	-0.0292831	0.0597107	-0.490417	0.623839	0.814338
ATP6V1H	1419.42	0.0058995	0.0719136	0.082036	0.934618	0.972212
ATP7A	456.521	0.139289	0.111826	1.24559	0.212917	0.465466
ATP7B	45.2437	-0.0304037	0.32726	-0.0929039	0.92598	0.969343
ATP8A1	1280.65	0.598419	0.156262	3.82958	0.000128361	0.00303942
ATP8A2	212.358	0.134736	0.1887	0.714024	0.475212	0.711549
ATP8B1	43.7586	0.668898	0.428442	1.56123	0.118469	0.332514
ATP8B1-AS1	64.0418	0.125507	0.262778	0.477616	0.632923	0.819761
ATP8B2	2515.78	-0.0537595	0.105313	-0.510472	0.609721	0.803599
ATP8B4	27.7519	-1.34389	0.665535	-2.01927	0.0434594	0.176565
ATP8B5P	21.8115	-0.375076	0.477813	-0.784984	0.432463	0.68154
ATP9B	598.125	-0.0560092	0.0985572	-0.568291	0.569838	0.781065
ATPAF1	3029.22	-0.126884	0.0574395	-2.209	0.0271745	0.13167
ATPAF2	298.083	0.0927942	0.12353	0.751189	0.452539	0.695949
ATPSCKMT	566.518	-0.087103	0.0937365	-0.929232	0.352769	0.615838
ATR	2531.71	0.0601442	0.0674397	0.891822	0.372488	0.632812
ATRAID	2169.75	0.0401451	0.0738903	0.543306	0.586919	0.79114
ATRIP	746.352	-0.130324	0.104099	-1.25193	0.210594	0.462716
ATRN	515.012	0.0836606	0.111827	0.748126	0.454384	0.696426
ATRX	1904.66	0.166513	0.082115	2.0278	0.0425802	0.174678
ATXN1	359.343	0.444045	0.183699	2.41725	0.0156385	0.0921816
ATXN10	3409.69	0.237613	0.0620688	3.82822	0.000129071	0.00305075
ATXN1L	318.851	0.197168	0.115491	1.70721	0.0877834	0.277911
ATXN2	1024.14	0.0914812	0.078589	1.16405	0.244405	0.50161
ATXN2L	2495.39	0.285096	0.089258	3.19407	0.00140281	0.0180328
ATXN3	763.773	0.23519	0.0858743	2.73877	0.00616701	0.0490867
ATXN7	704.884	-0.0286617	0.0991416	-0.289099	0.772506	0.896543
ATXN7L1	49.1251	0.507216	0.319495	1.58756	0.112387	0.322443
ATXN7L2	450.162	-0.286649	0.0970957	-2.95223	0.00315486	0.0321308
ATXN7L3	660.537	0.578911	0.0977488	5.92244	3.17207e-09	4.80878e-07
ATXN7L3B	2295.61	0.242353	0.0683301	3.5468	0.000389941	0.00707784
AUH	271.234	-0.0333068	0.13449	-0.247652	0.804404	0.912705
AUNIP	286.468	-0.0857823	0.126597	-0.677601	0.498025	0.727859
AUP1	5034.58	-0.191555	0.0663049	-2.889	0.00386473	0.0364284
AURKA	470.501	-0.178732	0.103775	-1.7223	0.085015	0.271614
AURKAIP1	3589.44	-0.23104	0.0675611	-3.41972	0.000626861	0.0101072
AURKB	474.257	-0.457419	0.295143	-1.54982	0.121185	0.338148
AVEN	716.119	-0.0503765	0.0787297	-0.639867	0.522259	0.747404
AVIL	44.3115	-0.0867893	0.291904	-0.297322	0.766221	0.893411
AVL9	944.913	-0.136635	0.0765899	-1.78398	0.0744266	0.249774
AVPI1	91.0046	-0.427126	0.225068	-1.89777	0.057727	0.213746
AXIN1	516.635	0.207858	0.101628	2.04528	0.0408273	0.17031
AXIN2	109.303	0.0948723	0.283889	0.334189	0.738237	0.878201
AZI2	365.175	0.0950828	0.112922	0.84202	0.399777	0.654752
AZIN1	8217.73	-0.0927991	0.0501951	-1.84877	0.0644913	0.229719
B2M	172143	-0.177637	0.0695171	-2.5553	0.0106097	0.0722038
B3GALNT1	283.05	-0.351601	0.177307	-1.98301	0.0473659	0.187039
B3GALNT2	508.881	-0.0451749	0.115422	-0.391391	0.695508	0.856289
B3GALT6	1402.69	-0.0762115	0.0705247	-1.08063	0.27986	0.539946
B3GALT9	300.163	-0.269236	0.18415	-1.46205	0.143728	0.372892
B3GAT3	1576.33	0.0547188	0.073479	0.744686	0.456461	0.698221
B3GAT3P1	48.4154	0.0424087	0.297151	0.142718	0.886513	0.94933
B3GLCT	476.14	-0.0960664	0.103542	-0.9278	0.353512	0.615838
B3GNT2	2857.32	-0.219517	0.0676016	-3.24721	0.0011654	0.0159844
B3GNT5	603.689	-0.298384	0.206658	-1.44385	0.14878	0.380387
B3GNT9	24.3085	-0.233064	0.38255	-0.609239	0.542366	0.762799
B3GNTL1	405.896	0.0805606	0.111944	0.719652	0.471739	0.708473
B4GALNT1	150.09	0.177882	0.220159	0.807971	0.419107	0.671716
B4GALNT3	88.7503	-0.565834	0.357867	-1.58113	0.113849	0.32473
B4GALNT4	24.5895	0.277655	0.54197	0.512307	0.608436	0.80353
B4GALT1	887.033	0.553553	0.100792	5.49202	3.97356e-08	4.00056e-06
B4GALT2	739.506	-0.109852	0.127686	-0.860332	0.389606	0.647348
B4GALT3	1962.58	-0.0941031	0.0907817	-1.03659	0.299928	0.561488
B4GALT4	540.476	-0.0741694	0.095897	-0.773428	0.439269	0.686229
B4GALT5	823.03	0.0474974	0.101863	0.466285	0.641011	0.82489
B4GALT6	46.9691	0.913257	0.408391	2.23623	0.0253365	0.126802
B4GALT7	789.728	-0.152472	0.0929859	-1.63973	0.101062	0.301903
B4GAT1	508.313	0.0282699	0.0876717	0.322452	0.74711	0.883576
B4GAT1-DT	25.9431	0.722683	0.421138	1.71602	0.0861577	0.274079
B9D1	94.0422	0.0896897	0.194761	0.460511	0.645149	0.827229
B9D2	101.298	-0.126743	0.218956	-0.578854	0.562688	0.775718
BABAM1	656.867	0.0823386	0.0992159	0.829893	0.406599	0.660612
BABAM2	1011.73	0.0773519	0.0953764	0.811017	0.417356	0.670056
BACE2	26.81	-0.238456	0.53948	-0.44201	0.658482	0.835111
BACH1	667.912	0.173005	0.10345	1.67235	0.0944562	0.28939
BACH2	4794.66	0.191487	0.114928	1.66615	0.0956828	0.29149
BAD	211.405	-0.137382	0.135508	-1.01383	0.310664	0.572635
BAG1	2669.16	-0.0510541	0.060131	-0.849049	0.395854	0.6518
BAG2	1686.5	-0.345704	0.103881	-3.32789	0.000875075	0.012997
BAG3	939.148	-0.0217009	0.0964938	-0.224895	0.822061	0.920669
BAG4	1848.48	-0.234905	0.0822745	-2.85513	0.00430191	0.0392107
BAG5	3304.72	-0.0323165	0.0503236	-0.642172	0.520761	0.7468
BAG6	1689.35	0.303091	0.0837577	3.61867	0.000296124	0.00576045
BAHD1	490.319	0.44238	0.151895	2.91242	0.00358645	0.034909
BAIAP2	140.441	-0.0701943	0.161305	-0.435165	0.663443	0.838217
BAIAP2L1	21.4681	0.167975	0.473041	0.355095	0.722519	0.870414
BAK1	1619.94	-0.0126276	0.0821111	-0.153787	0.877778	0.945577
BAK1P1	34.1868	-0.297844	0.323213	-0.92151	0.356784	0.618826
BAMBI	26.3349	-0.50544	0.372146	-1.35818	0.174407	0.418909
BANF1	3940.22	-0.00954533	0.0573966	-0.166305	0.867917	0.941749
BANF1P3	187.893	0.0149658	0.141614	0.10568	0.915836	0.965159
BANP	645.649	-0.149023	0.102555	-1.4531	0.146195	0.377184
BAP1	1856.95	0.153518	0.0708931	2.16548	0.0303507	0.141198
BARD1	865.005	0.0301106	0.112654	0.267285	0.78925	0.904931
BATF	2094.54	-0.19013	0.106994	-1.77701	0.0755664	0.252251
BATF3	959.126	-0.246131	0.161198	-1.52689	0.126788	0.346572
BAX	2898.3	-0.0660205	0.0817543	-0.807547	0.419351	0.671869
BAZ1A	2666.75	0.00774812	0.103841	0.0746156	0.940521	0.974774
BAZ1A-AS1	63.5981	0.242504	0.286782	0.845605	0.397773	0.653492
BAZ1B	3284.81	-0.222831	0.044304	-5.02959	4.91541e-07	3.54259e-05
BAZ2A	1518.99	0.160221	0.0762464	2.10136	0.035609	0.156289
BAZ2B	272.681	-0.257655	0.177957	-1.44785	0.147658	0.378867
BBC3	70.3001	0.594478	0.263922	2.25247	0.0242925	0.123513
BBIP1	279.2	0.174814	0.11983	1.45885	0.144606	0.374625
BBLN	719.673	0.721404	0.141716	5.09048	3.57154e-07	2.72283e-05
BBOF1	38.9003	0.582949	0.309478	1.88365	0.059612	0.218274
BBS10	353.823	-0.0779996	0.109791	-0.710439	0.477432	0.712878
BBS12	94.5738	0.16438	0.190655	0.862183	0.388587	0.646483
BBS2	135.667	0.195145	0.221149	0.882416	0.377552	0.636932
BBS4	448.515	-0.27725	0.147235	-1.88305	0.0596942	0.218294
BBS5	120.5	-0.0516489	0.204102	-0.253055	0.800226	0.910157
BBS7	991.578	-0.296869	0.0945129	-3.14104	0.0016835	0.020521
BBS9	292.109	0.011104	0.125433	0.0885253	0.929459	0.970336
BBX	1514.24	0.00134186	0.0751223	0.0178624	0.985749	0.994181
BCAP31	5291.54	-0.081331	0.0528922	-1.53767	0.124128	0.342567
BCAR1	99.4156	0.0965753	0.267048	0.361641	0.71762	0.867897
BCAS2	2944.26	-0.138008	0.0547494	-2.52071	0.0117117	0.0768655
BCAS2P2	25.0143	-0.348378	0.406199	-0.857655	0.391083	0.648382
BCAS3	137.169	0.648794	0.186162	3.48509	0.000491964	0.00839937
BCAS4	854.468	0.064906	0.104406	0.621672	0.534158	0.756633
BCAT1	1428.67	0.64731	0.143906	4.49813	6.85538e-06	0.000321764
BCAT2	2487.9	0.0805846	0.0615001	1.31032	0.190089	0.439315
BCCIP	6425.6	-0.100762	0.0553828	-1.81938	0.068853	0.237599
BCDIN3D	86.6025	0.187922	0.223562	0.840584	0.400581	0.655086
BCKDHB	472.475	0.219911	0.100207	2.19457	0.0281945	0.13478
BCKDK	2395.56	-0.150294	0.06684	-2.24856	0.0245405	0.124181
BCL10	830.631	0.368405	0.110141	3.34486	0.000823244	0.0124231
BCL11A	25.1747	3.73566	0.610342	6.1206	9.32259e-10	1.5564e-07
BCL11B	640.726	0.11014	0.131514	0.837478	0.402324	0.656714
BCL2	1205.7	-0.0423245	0.11816	-0.358196	0.720196	0.869198
BCL2A1	2008.78	0.0291863	0.0745804	0.391341	0.695545	0.856289
BCL2L1	3854.31	0.129768	0.0847284	1.53158	0.125626	0.344823
BCL2L11	658.068	0.504086	0.164078	3.07224	0.0021246	0.024198
BCL2L12	900.707	-0.316754	0.0828462	-3.8234	0.000131624	0.00309997
BCL2L13	2246.08	-0.0560729	0.0515543	-1.08765	0.27675	0.535907
BCL2L14	41.9671	-0.309732	0.539335	-0.574285	0.565775	0.777616
BCL3	403.901	-0.33781	0.29836	-1.13222	0.257541	0.516707
BCL6	109.506	0.0343241	0.387979	0.0884689	0.929504	0.970336
BCL7A	324.912	0.368855	0.139359	2.6468	0.00812576	0.0600105
BCL7B	2615.93	-0.106857	0.0545106	-1.9603	0.0499605	0.194088
BCL7C	716.103	0.0304531	0.102904	0.295937	0.767279	0.893961
BCL9	1202.27	0.119127	0.0855517	1.39246	0.163784	0.402809
BCL9L	65.2782	0.168316	0.321775	0.523085	0.600915	0.799524
BCLAF1	7082.43	-0.0482347	0.0666247	-0.723977	0.46908	0.706654
BCLAF1P1	98.4804	-0.164526	0.192497	-0.854692	0.392721	0.649561
BCLAF1P2	274.697	-0.121763	0.157067	-0.775226	0.438206	0.685587
BCLAF3	106.796	-0.0297544	0.216092	-0.137694	0.890483	0.952086
BCOR	2182.83	0.157619	0.0656218	2.40194	0.0163086	0.0947533
BCORL1	166.836	0.0826344	0.171667	0.481365	0.630257	0.817834
BCR	2557.96	0.00145049	0.0713702	0.0203235	0.983785	0.993914
BCS1L	1254.89	-0.196761	0.0907908	-2.16719	0.0302203	0.14096
BDH1	2342.38	-0.145992	0.0841745	-1.7344	0.0828478	0.266898
BDH2	234.343	0.441573	0.158599	2.78421	0.00536585	0.0454821
BDNF-AS	22.5	-0.178337	0.38449	-0.463826	0.642772	0.825867
BDP1	1195.69	0.114177	0.0827495	1.37979	0.167653	0.408191
BECN1	2658.24	-0.0129957	0.052387	-0.24807	0.80408	0.912573
BEGAIN	44.6143	-0.0506852	0.296721	-0.170818	0.864367	0.940261
BEND3	701.602	0.137404	0.115487	1.18978	0.234133	0.49
BEND3P1	35.3488	-1.27523	1.07734	-1.18368	0.236538	0.493077
BEND3P3	20.8155	-0.404839	0.428109	-0.945645	0.34433	0.607134
BEND4	23.7992	0.277777	0.571018	0.486459	0.626642	0.815603
BET1	711.961	-0.0898867	0.0859691	-1.04557	0.29576	0.557569
BET1L	1253.18	-0.0176651	0.0715853	-0.24677	0.805086	0.912843
BEX2	433.796	0.294435	0.134413	2.19052	0.0284865	0.135406
BEX3	311.554	0.472122	0.152977	3.08624	0.00202706	0.0234106
BEX4	673.677	0.229218	0.0832953	2.75188	0.0059255	0.0480046
BEX5	47.2075	-0.220826	0.298926	-0.738732	0.46007	0.700839
BFAR	1368.15	0.0490819	0.0718026	0.683566	0.494249	0.726069
BHLHE40	3539.58	-0.114637	0.214825	-0.533629	0.593598	0.795546
BHLHE40-AS1	25.7394	0.0620426	0.376524	0.164777	0.869119	0.942272
BICD1	543.829	0.0333452	0.104117	0.320266	0.748767	0.884428
BICD2	1976.62	-0.102527	0.0812503	-1.26187	0.206997	0.459146
BICDL1	1482.9	0.285231	0.133367	2.13868	0.0324612	0.147631
BICRAL	467.856	0.195014	0.117586	1.65848	0.0972211	0.294515
BID	1507.33	-0.0490632	0.0969756	-0.505933	0.612904	0.806262
BIK	254.726	-0.0101369	0.171377	-0.0591497	0.952833	0.980106
BIN1	1595.45	0.0546223	0.0916246	0.596153	0.551073	0.768795
BIN2	740.795	0.0515956	0.12656	0.407677	0.683511	0.850856
BIN3	734.376	-0.150216	0.0870314	-1.726	0.0843469	0.269966
BIRC2	1556.17	-0.16401	0.0750678	-2.18483	0.0289017	0.136576
BIRC3	1638.83	-0.128348	0.089678	-1.43121	0.152369	0.385945
BIRC5	1328.66	-0.235006	0.206605	-1.13747	0.255343	0.513979
BIRC6	3697.2	-0.053123	0.100415	-0.529036	0.59678	0.797299
BISPR	104.174	-0.336391	0.225284	-1.49319	0.135389	0.361238
BIVM	138.73	-0.401703	0.191952	-2.09272	0.0363738	0.158747
BLCAP	732.519	0.0600101	0.0927031	0.647336	0.517415	0.744085
BLK	21.5208	0.486916	0.562329	0.865892	0.386549	0.644444
BLM	1700.12	-0.136721	0.0869715	-1.57202	0.115945	0.328367
BLMH	3550.8	0.0484035	0.0709392	0.682324	0.495034	0.726786
BLOC1S1	110.086	0.0322118	0.201264	0.160047	0.872844	0.943807
BLOC1S2	2375.25	-0.112787	0.0629522	-1.79164	0.0731911	0.24742
BLOC1S3	254.393	-0.465545	0.158539	-2.93647	0.00331976	0.0330697
BLOC1S4	819.593	-0.0972833	0.0727165	-1.33784	0.180947	0.427767
BLOC1S5	831.136	0.0997854	0.0848115	1.17655	0.239373	0.49604
BLOC1S6	2725.5	-0.00283529	0.0545921	-0.051936	0.95858	0.982491
BLTP1	242.942	0.0924247	0.177984	0.519286	0.603561	0.801003
BLTP2	7787.48	0.104695	0.0516213	2.02813	0.0425469	0.174596
BLTP3A	1295.28	0.112248	0.07098	1.58141	0.113785	0.324619
BLTP3B	3132.25	-0.307932	0.101224	-3.04207	0.00234955	0.0256738
BLVRA	1090.17	-0.14063	0.118667	-1.18508	0.235985	0.492222
BLVRB	444.388	-0.172587	0.129111	-1.33674	0.181309	0.428313
BLZF1	384.143	0.0554273	0.139659	0.396875	0.691459	0.854237
BMAL1	263.011	0.302793	0.167503	1.80769	0.0706545	0.24154
BMAL2	219.705	0.128645	0.150335	0.85572	0.392153	0.649168
BMERB1	490.093	0.011706	0.116184	0.100754	0.919746	0.966585
BMF	168.105	1.25966	0.51011	2.46938	0.0135347	0.083965
BMI1	2252.99	-0.154459	0.0784722	-1.96833	0.0490301	0.191262
BMP1	52.3941	0.388708	0.305818	1.27105	0.203712	0.456157
BMP2K	353.911	0.0575922	0.138426	0.416052	0.677372	0.846855
BMPR1A	153.479	-0.288661	0.162525	-1.7761	0.0757162	0.25256
BMPR2	318.996	0.397921	0.167189	2.38006	0.0173097	0.0982376
BMS1	9989.02	-0.0276256	0.0685097	-0.403236	0.686775	0.852746
BMS1P20	31.245	-0.111073	0.338074	-0.328547	0.742498	0.881045
BMT2	469.833	0.226799	0.118679	1.91103	0.0560008	0.209115
BNIP1	618.225	-0.0998908	0.100508	-0.993863	0.32029	0.582903
BNIP2	5162.18	0.0363561	0.0518645	0.700982	0.483314	0.717357
BNIP3	1541.12	-0.208877	0.0914985	-2.28285	0.0224394	0.11736
BNIP3L	353.334	0.432233	0.189192	2.28462	0.0223349	0.116941
BNIP3P1	111.108	-0.217093	0.199383	-1.08883	0.276231	0.535294
BNIP3P17	41.8207	-0.736589	0.431889	-1.7055	0.0881004	0.27838
BOD1	226.98	0.120819	0.137244	0.880323	0.378685	0.637375
BOD1L1	700.573	0.120538	0.0868592	1.38775	0.165214	0.404945
BOLA1	284.367	0.114233	0.134452	0.849619	0.395537	0.651798
BOLA3	508.802	-0.0453677	0.0929417	-0.48813	0.625457	0.815054
BOLA3-DT	77.6919	-0.48635	0.242769	-2.00334	0.0451406	0.181015
BOP1	12715.8	-0.166118	0.0686498	-2.41978	0.0155297	0.0920221
BORA	423.826	0.055651	0.102845	0.541118	0.588427	0.791744
BORCS5	481.252	0.0206362	0.0950288	0.217158	0.828085	0.924231
BORCS6	104.406	-0.0617794	0.19879	-0.310777	0.75597	0.887623
BORCS7	318.812	0.0469458	0.11579	0.405441	0.685154	0.851765
BORCS8	198.992	-0.0587504	0.141116	-0.416326	0.677172	0.846855
BPGM	638.365	-0.143709	0.102288	-1.40494	0.160038	0.397203
BPHL	75.2268	0.163953	0.210099	0.780361	0.435179	0.683629
BPNT1	584.102	-0.365187	0.131843	-2.76985	0.00560816	0.0464946
BPNT2	4344.58	-0.0194748	0.0818873	-0.237825	0.812017	0.915985
BPTF	677.52	-0.0109974	0.109333	-0.100587	0.919879	0.966585
BRAF	658.456	0.168528	0.116821	1.44262	0.149128	0.380751
BRAP	1572.56	-0.106625	0.05226	-2.04028	0.0413225	0.171646
BRAT1	3251.42	-0.117681	0.0585627	-2.00948	0.0444859	0.179482
BRCA1	1859.43	-0.0463573	0.107315	-0.431974	0.665761	0.839858
BRCA2	873.769	-0.0376052	0.124286	-0.302569	0.762219	0.890899
BRCC3	1851.43	-0.172296	0.0737713	-2.33554	0.0195153	0.10649
BRD1	830.228	0.129429	0.111874	1.15693	0.247302	0.5042
BRD2	4223.17	-0.11294	0.0509659	-2.21599	0.0266923	0.130311
BRD3	1289.92	-0.0663135	0.104383	-0.635288	0.525241	0.749668
BRD3OS	798.775	0.109238	0.0988247	1.10537	0.269001	0.52874
BRD4	2267.92	-0.296701	0.0716527	-4.14082	3.46071e-05	0.00113259
BRD7	1858.28	0.214391	0.069891	3.0675	0.00215854	0.0243951
BRD7P2	103.229	0.100779	0.194607	0.517859	0.604556	0.801482
BRD8	682.041	-0.000315763	0.0892275	-0.00353885	0.997176	0.998729
BRD9	1201.53	0.167084	0.06025	2.77318	0.00555109	0.0461914
BRF1	594.215	0.0998502	0.113746	0.877834	0.380034	0.638912
BRF2	231.958	-0.0488162	0.14675	-0.332649	0.739399	0.879028
BRI3	138.287	0.253674	0.17968	1.41181	0.158005	0.39446
BRI3BP	1538.68	-0.191942	0.0788498	-2.43428	0.0149215	0.0898626
BRIP1	727.035	-0.0362043	0.120695	-0.299964	0.764205	0.891907
BRIX1	8078.1	-0.396602	0.0965296	-4.10861	3.9805e-05	0.00127116
BRK1	4034.09	0.0256502	0.0551566	0.465043	0.641901	0.825229
BRME1	230.925	-0.310955	0.163076	-1.90681	0.0565451	0.210671
BRMS1	3829.95	-0.251554	0.0602506	-4.17513	2.97816e-05	0.00101234
BRMS1L	542.175	-0.223854	0.107728	-2.07796	0.0377127	0.162607
BROX	1283.28	-0.470959	0.0774722	-6.07908	1.20876e-09	1.95113e-07
BRPF1	1740.53	0.0422981	0.0806047	0.524759	0.599751	0.799052
BRPF3	690.18	0.0320753	0.0920209	0.348565	0.727416	0.872638
BRWD1	1088.3	0.0815036	0.0864877	0.942372	0.346002	0.608699
BRWD3	90.3983	0.322175	0.213926	1.50601	0.132065	0.35576
BSCL2	29.3629	0.0216863	0.406627	0.0533322	0.957467	0.982115
BSDC1	689.445	0.0103252	0.0932039	0.11078	0.91179	0.963
BSG	9081.82	-0.139612	0.0435284	-3.20737	0.00133954	0.0175846
BSPRY	200.164	-0.0955533	0.204734	-0.46672	0.6407	0.824604
BST2	2085.14	-0.548569	0.260094	-2.10911	0.0349348	0.154375
BTAF1	4535.39	-0.0634337	0.0653795	-0.970238	0.331928	0.594728
BTBD1	3265.73	-0.160978	0.0734831	-2.19068	0.0284747	0.135406
BTBD10	1012.42	-0.0107029	0.0842144	-0.127091	0.898869	0.957551
BTBD19	27.7978	-0.042797	0.399606	-0.107098	0.914711	0.964358
BTBD2	344.66	0.38531	0.12659	3.04377	0.00233632	0.025614
BTBD3	249.073	0.680176	0.199065	3.41685	0.0006335	0.0101769
BTBD6	1140.23	-0.0331409	0.0827215	-0.400632	0.688691	0.853673
BTBD7	523.689	-0.208945	0.104863	-1.99256	0.0463097	0.184025
BTBD9	396.409	-0.0779996	0.119179	-0.654472	0.512808	0.739978
BTD	74.1443	0.133462	0.259168	0.514963	0.606579	0.802773
BTF3	16323	0.0825536	0.0565573	1.45965	0.144387	0.374204
BTF3L4	2967	0.0704276	0.0568473	1.23889	0.215386	0.468454
BTF3L4P1	38.0393	0.195689	0.28729	0.681153	0.495775	0.726786
BTF3L4P2	41.5488	-0.0923066	0.29159	-0.316564	0.751575	0.88555
BTF3L4P3	43.5612	0.026756	0.274898	0.0973306	0.922464	0.967428
BTF3P10	59.608	-0.142784	0.223926	-0.637639	0.523708	0.748422
BTF3P16	423.597	-0.116638	0.110928	-1.05147	0.293041	0.555385
BTF3P4	33.1279	-0.704017	0.347377	-2.02667	0.0426964	0.174991
BTF3P5	37.317	0.144719	0.360089	0.401897	0.68776	0.853166
BTF3P7	53.9795	0.0214283	0.24851	0.0862274	0.931286	0.97125
BTF3P8	21.3305	0.307426	0.466444	0.659085	0.509841	0.737555
BTG1	2799.85	0.127337	0.099201	1.28362	0.199274	0.450887
BTG2	5325.98	0.279982	0.0786395	3.56032	0.000370407	0.00680404
BTG3	1433.24	0.0288952	0.105913	0.272821	0.784991	0.90248
BTLA	4223.89	0.456703	0.233609	1.95499	0.0505841	0.195303
BTN2A1	302.024	-0.167334	0.143799	-1.16367	0.244558	0.501707
BTN2A2	158.42	-0.0172062	0.193702	-0.0888281	0.929219	0.970336
BTN3A1	263.446	0.0274744	0.130063	0.21124	0.8327	0.924926
BTN3A2	793.281	0.0906837	0.0975108	0.929986	0.352378	0.615483
BTN3A3	466.753	0.134633	0.113716	1.18395	0.236434	0.492939
BTRC	1366.8	0.107599	0.0722745	1.48876	0.136552	0.362889
BUB1	1774.07	-0.300705	0.103125	-2.91594	0.00354614	0.0346184
BUB1B	906.579	-0.130644	0.115944	-1.12678	0.259834	0.519077
BUB3	8280.15	-0.198305	0.0535155	-3.70557	0.000210919	0.00445803
BUB3P1	28.3646	-0.329294	0.41161	-0.800016	0.423702	0.675828
BUD13	1027.54	0.0834176	0.0852883	0.978066	0.328042	0.591719
BUD23	4638.04	-0.104258	0.0602114	-1.73152	0.0833582	0.268084
BUD31	1552.09	-0.0418976	0.0830266	-0.504628	0.61382	0.806807
BYSL	3024.93	-0.142893	0.0767092	-1.86279	0.0624914	0.225376
BZW1	24901.1	-0.136574	0.0469548	-2.90864	0.00363008	0.0351521
BZW1P1	111.228	0.0285186	0.184316	0.154726	0.877037	0.945345
BZW1P2	1341.69	-0.279335	0.108488	-2.57481	0.0100297	0.0690303
BZW2	6209.76	-0.0161396	0.0654658	-0.246534	0.805269	0.912843
C10orf143	96.6634	0.0134521	0.187267	0.0718339	0.942734	0.975423
C10orf67	57.6653	-0.102503	0.413406	-0.247947	0.804175	0.912603
C10orf88	556.417	-0.256242	0.123049	-2.08243	0.0373028	0.161466
C10orf88B	92.255	-0.222834	0.205867	-1.08242	0.279067	0.539117
C10orf95-AS1	299.3	-0.272716	0.129272	-2.10963	0.0348904	0.154368
C11orf24	1443.99	-0.212911	0.0851185	-2.50135	0.0123719	0.0793259
C11orf54	457.929	0.0557802	0.106127	0.525598	0.599168	0.79887
C11orf58	8394.93	-0.127964	0.0574721	-2.22654	0.0259781	0.12817
C11orf68	258.703	0.245414	0.1759	1.39519	0.16296	0.401584
C11orf71	148.792	-0.185925	0.189725	-0.97997	0.327101	0.590977
C11orf80	65.8467	0.290365	0.222509	1.30496	0.191906	0.441567
C12orf29	1332.93	-0.249865	0.0982731	-2.54256	0.0110045	0.0738252
C12orf4	1007.36	-0.28892	0.104172	-2.7735	0.00554568	0.0461755
C12orf43	1334.25	-0.225976	0.0803787	-2.81139	0.00493278	0.0428863
C12orf57	523.753	0.314024	0.0837005	3.75176	0.000175599	0.00394545
C12orf60	120.8	-0.00357696	0.173656	-0.020598	0.983566	0.993914
C12orf75	207.683	-0.213557	0.234673	-0.910016	0.362814	0.623871
C12orf76	51.4347	0.389252	0.30095	1.29341	0.195869	0.446136
C14orf119	1401.07	-0.00809137	0.0690289	-0.117217	0.906688	0.960811
C14orf132	30.9483	-0.708747	0.350805	-2.02034	0.0433478	0.176346
C14orf28	31.0012	-0.0149463	0.299435	-0.0499151	0.96019	0.983007
C14orf93	62.773	0.199658	0.26946	0.740956	0.45872	0.699881
C15orf39	551.784	0.28744	0.103399	2.77992	0.00543727	0.045791
C15orf40	617.469	-0.0543583	0.0791794	-0.686521	0.492385	0.724618
C15orf61	141.485	0.204344	0.17746	1.15149	0.249531	0.507502
C16orf54	69.3886	0.180916	0.299767	0.603523	0.546161	0.766064
C16orf87	640.644	-0.0658799	0.106103	-0.620906	0.534662	0.75694
C17orf100	48.9067	0.0641845	0.288772	0.222268	0.824106	0.921816
C17orf58	311.008	-0.0130386	0.158001	-0.0825223	0.934231	0.972212
C17orf67	53.1102	-0.0244076	0.271204	-0.0899972	0.928289	0.970156
C17orf75	927.386	-0.0620223	0.0767196	-0.808428	0.418844	0.671464
C17orf80	557.767	-0.00917619	0.084622	-0.108437	0.913649	0.963547
C18orf21	354.464	-0.168824	0.135168	-1.24899	0.21167	0.463624
C18orf25	2672.77	0.0827073	0.0702003	1.17816	0.238732	0.495616
C18orf32	58.0946	0.130508	0.247648	0.526992	0.598199	0.798224
C18orf54	323.972	-0.0141702	0.120198	-0.117891	0.906154	0.960636
C19orf12	1414.98	0.0312358	0.0841308	0.371277	0.710432	0.863597
C19orf25	680.748	0.0299583	0.0943438	0.317544	0.750831	0.885225
C19orf44	85.0871	-0.103404	0.228401	-0.452732	0.650742	0.830685
C19orf47	712.971	-0.036582	0.078198	-0.467813	0.639919	0.824283
C19orf48P	5312.63	-0.284366	0.0532741	-5.33779	9.40862e-08	8.49933e-06
C19orf53	2818.72	-0.00186727	0.0577792	-0.0323173	0.974219	0.989768
C19orf73	23.5797	0.671878	0.43164	1.55657	0.119572	0.334614
C1D	1563.75	0.110822	0.0874593	1.26713	0.205111	0.457424
C1DP1	34.2839	0.429597	0.316928	1.3555	0.175258	0.419963
C1GALT1	1229.22	-0.114135	0.0792824	-1.4396	0.149981	0.382167
C1GALT1C1	841.252	-0.177548	0.0681964	-2.60348	0.00922819	0.065471
C1QBP	25833.8	-0.150926	0.0563326	-2.6792	0.00737978	0.0560364
C1QL3	25.0833	-0.0521151	0.685704	-0.0760023	0.939417	0.974208
C1orf109	2140.88	-0.347463	0.109009	-3.18746	0.00143526	0.0183249
C1orf112	1163.27	0.0336457	0.0769737	0.437107	0.662034	0.837357
C1orf122	748.365	-0.126532	0.104235	-1.21391	0.224781	0.480335
C1orf131	1081.83	0.069194	0.086195	0.802761	0.422113	0.674286
C1orf159	514.225	-0.22381	0.118668	-1.88602	0.0592925	0.217527
C1orf162	86.0069	0.478114	0.306712	1.55884	0.119035	0.333678
C1orf174	2616.65	0.0604481	0.0582336	1.03803	0.299257	0.560883
C1orf198	468.796	-0.0861509	0.0964433	-0.89328	0.371707	0.631929
C1orf216	1171.91	0.0973607	0.0724129	1.34452	0.17878	0.425311
C1orf35	682.514	0.0424018	0.108433	0.391042	0.695766	0.856328
C1orf43	6198.62	-0.135647	0.0702237	-1.93164	0.0534044	0.202807
C1orf50	48.2918	-0.304608	0.260436	-1.16961	0.242159	0.498726
C1orf52	1321.13	-0.0845125	0.0872027	-0.969151	0.33247	0.595296
C1orf56	54.9264	-0.0415294	0.346043	-0.120012	0.904473	0.960011
C20orf96	41.1209	0.221285	0.300847	0.735539	0.462011	0.702822
C21orf58	57.1377	-0.374309	0.284289	-1.31665	0.187955	0.436682
C21orf91	2057.52	0.161331	0.0703292	2.29395	0.0217936	0.115112
C22orf39	461.724	-0.0268088	0.0929528	-0.288413	0.77303	0.89678
C22orf46P	143.771	0.374977	0.206552	1.81541	0.0694607	0.238814
C2CD2	293.256	-0.337181	0.175129	-1.92534	0.0541874	0.204955
C2CD2L	674.299	-0.312728	0.106051	-2.94885	0.00318959	0.0322851
C2CD3	1102.2	0.00632799	0.0868121	0.072893	0.941891	0.975393
C2CD4D	28.6251	0.0431093	0.368325	0.117042	0.906827	0.960811
C2CD4D-AS1	132.965	-0.151593	0.197986	-0.765675	0.44387	0.689965
C2CD5	1312.8	0.128385	0.059507	2.15748	0.0309687	0.143122
C2orf15	21.1185	0.323371	0.416746	0.775943	0.437783	0.685281
C2orf16	61.0885	0.803301	0.473751	1.69562	0.089958	0.281302
C2orf27A	115.362	-0.320259	0.194282	-1.64842	0.0992662	0.2985
C2orf42	644.856	-0.137968	0.0889244	-1.55152	0.120776	0.337411
C2orf49	942.34	-0.155191	0.0807789	-1.92119	0.054708	0.206214
C2orf49-DT	46.5833	0.102207	0.303676	0.336566	0.736444	0.87721
C2orf68	402.794	0.0536049	0.151812	0.3531	0.724014	0.871102
C2orf69	1487.11	-0.0368691	0.0864635	-0.426413	0.669807	0.842545
C2orf74-DT	88.2915	0.288716	0.225276	1.28161	0.199979	0.451494
C2orf76	345.837	-0.0629674	0.106245	-0.592662	0.553408	0.770494
C3orf14	367.313	-0.536516	0.14841	-3.61511	0.000300223	0.00581444
C3orf18	183.307	-0.241239	0.182998	-1.31826	0.187418	0.43626
C3orf33	23.7913	-0.591184	0.411731	-1.43585	0.151045	0.383996
C3orf38	853.677	-0.0704964	0.0648069	-1.08779	0.276687	0.535907
C3orf52	129.687	0.0120434	0.186116	0.0647091	0.948406	0.977534
C3orf62	49.9278	-0.352784	0.299028	-1.17977	0.238091	0.494994
C4orf3	2065.2	0.177788	0.0806086	2.20557	0.0274138	0.132263
C4orf33	93.0593	-0.0747501	0.24215	-0.308693	0.757555	0.888521
C4orf46	2042.41	-0.201245	0.103891	-1.93709	0.0527348	0.201483
C4orf48	242.661	0.0331728	0.129835	0.255499	0.798337	0.909864
C5orf15	2163.45	-0.158183	0.077911	-2.0303	0.042326	0.174159
C5orf22	2006.03	-0.0690857	0.0588045	-1.17484	0.24006	0.49673
C5orf24	677.564	-0.0734818	0.0953171	-0.770919	0.440755	0.687368
C5orf34	202.599	-0.0928382	0.148508	-0.62514	0.531879	0.754996
C5orf63	146.416	-0.217556	0.168027	-1.29477	0.195399	0.445406
C6orf120	1072.41	-0.138346	0.0870926	-1.5885	0.112174	0.321904
C6orf136	310.831	-0.107558	0.0982822	-1.09438	0.273787	0.534011
C6orf226	32.1802	0.453366	0.366799	1.23601	0.216456	0.469464
C6orf47	500.455	-0.00762892	0.0948525	-0.0804293	0.935896	0.972927
C6orf52	37.519	0.0913811	0.310258	0.294532	0.768351	0.894657
C6orf62	4592.44	-0.685429	0.0566623	-12.0967	1.0989e-33	4.83111e-30
C6orf89	1754.22	-0.0213839	0.0673479	-0.317514	0.750854	0.885225
C7orf31	106.713	0.436305	0.210785	2.06991	0.0384612	0.164857
C7orf50	2072.77	-0.131923	0.0726334	-1.81629	0.0693263	0.238483
C8orf33	4869.3	-0.221246	0.0721182	-3.06783	0.00215622	0.0243896
C8orf58	73.9893	-0.0221008	0.277865	-0.0795378	0.936605	0.973204
C8orf76	134.436	0.0315529	0.207598	0.15199	0.879195	0.94597
C8orf82	287.016	0.132623	0.13079	1.01401	0.310576	0.572635
C8orf88	28.121	0.373592	0.431611	0.865577	0.386722	0.64457
C9orf40	837.004	-0.338374	0.100934	-3.35242	0.000801093	0.0121864
C9orf64	1122.67	0.108699	0.0611677	1.77707	0.0755565	0.252251
C9orf72	327.555	-0.259771	0.110587	-2.34903	0.0188226	0.103958
C9orf78	4492.24	-0.195916	0.0642789	-3.04791	0.00230436	0.0254541
C9orf85	366.332	-0.0257259	0.105843	-0.243057	0.807961	0.914068
CA11	93.9867	0.188993	0.213622	0.884706	0.376315	0.635577
CA2	105.217	-0.168262	0.254737	-0.660533	0.508912	0.736777
CA5B	71.1928	-0.059773	0.198832	-0.30062	0.763704	0.891595
CA5BP1	132.406	-0.110254	0.174158	-0.633065	0.526691	0.750814
CA6	73.5857	0.175953	0.338164	0.520317	0.602843	0.800663
CAAP1	1501.99	-0.0016391	0.0916593	-0.0178826	0.985733	0.994181
CAB39	8949.01	-0.0200491	0.0421121	-0.476087	0.634012	0.820144
CAB39L	336.708	-0.178939	0.106503	-1.68013	0.0929323	0.286643
CABIN1	591.873	-0.0587866	0.0933673	-0.629627	0.528938	0.752716
CABLES1	271.767	0.204058	0.231772	0.880425	0.378629	0.637363
CABLES2	479.16	-0.177421	0.09641	-1.84028	0.065727	0.231908
CACFD1	29.5314	0.78689	0.382555	2.05693	0.0396927	0.167468
CACHD1	163.907	0.582367	0.306727	1.89865	0.0576102	0.213493
CACNB1	148.257	0.0752582	0.158563	0.474625	0.635054	0.820791
CACNB2	30.1105	-0.777131	0.448366	-1.73325	0.0830512	0.267292
CACNB3	24.3817	0.401286	0.389018	1.03154	0.30229	0.563838
CACTIN	781.425	-0.0145125	0.076825	-0.188904	0.850168	0.932807
CACUL1	2177.43	-0.299998	0.0731293	-4.10229	4.09076e-05	0.00130007
CACYBP	13467.8	-0.131164	0.0645926	-2.03064	0.0422919	0.174159
CACYBPP2	1446.44	-0.28939	0.104005	-2.78246	0.0053949	0.0455532
CAD	12890.2	0.192331	0.042984	4.47448	7.65963e-06	0.000350774
CALCB	66.734	-0.397806	0.396649	-1.00292	0.315901	0.577866
CALCOCO1	106.875	0.491509	0.266978	1.84101	0.0656202	0.23178
CALCOCO2	1978.32	-0.0982557	0.101346	-0.969504	0.332294	0.595142
CALCRL	38.4678	0.795058	0.404004	1.96795	0.049074	0.191264
CALHM2	86.1956	-0.150277	0.311893	-0.481823	0.629932	0.817814
CALM1	17078.5	0.255309	0.0600957	4.24837	2.15328e-05	0.00078021
CALM2	22767.8	-0.195196	0.0573529	-3.40341	0.000665496	0.0105243
CALM2P2	200.741	-0.446929	0.14645	-3.05175	0.00227509	0.0252153
CALM2P3	220.852	-0.570107	0.129057	-4.41749	9.98521e-06	0.000429917
CALM3	8741.47	0.170084	0.0548722	3.09964	0.00193759	0.0226349
CALR	13815.2	0.241353	0.0453073	5.32702	9.98351e-08	8.95731e-06
CALU	4374.26	-0.182093	0.0759405	-2.39784	0.0164922	0.0952762
CAMK1	58.4701	0.252497	0.323292	0.781019	0.434791	0.683285
CAMK1D	141.802	0.0385286	0.20082	0.191856	0.847855	0.932407
CAMK2B	21.622	0.490132	0.408556	1.19967	0.230268	0.485687
CAMK2D	4834.13	-0.00159255	0.0955864	-0.0166608	0.986707	0.994313
CAMK2G	105.478	0.282055	0.211649	1.33265	0.182645	0.430163
CAMK4	2205.41	-0.041751	0.107016	-0.390136	0.696436	0.856328
CAMKK1	241.006	-0.157153	0.139872	-1.12355	0.261204	0.520645
CAMKK2	2792.67	0.0152779	0.0555867	0.274847	0.783434	0.90194
CAMKMT	461.327	-0.163649	0.0937256	-1.74605	0.0808029	0.262619
CAMKV	212.451	-0.443568	0.297419	-1.49139	0.135859	0.361769
CAMLG	752.352	-0.0355258	0.0830699	-0.427661	0.668898	0.842044
CAMSAP1	510.921	0.311202	0.0968152	3.21439	0.0013072	0.0172753
CAMSAP2	362.265	-0.340218	0.131832	-2.58069	0.0098604	0.0681598
CAMSAP3	34.5596	0.39827	0.358396	1.11126	0.266457	0.525784
CAMTA1	883.155	-0.165286	0.0812324	-2.03473	0.0418784	0.173118
CAMTA2	1547.46	-0.0471583	0.0755207	-0.624441	0.532338	0.755434
CAND1	15994.7	-0.0942081	0.0389563	-2.4183	0.0155931	0.0921816
CAND2	81.8317	0.153444	0.26784	0.572893	0.566717	0.778424
CANT1	848.706	0.304355	0.105301	2.89033	0.00384839	0.0363845
CANX	35743	-0.14617	0.0567366	-2.5763	0.00998646	0.0688372
CAP1	21218.6	0.0455061	0.0693743	0.655951	0.511856	0.739497
CAP1P1	113.821	-0.0928375	0.207739	-0.446894	0.654952	0.833477
CAP1P2	243.758	-0.0470898	0.150325	-0.313254	0.754088	0.886648
CAPG	76.925	0.98625	0.359985	2.7397	0.0061496	0.0490658
CAPN1	2308.36	0.243869	0.0857279	2.84468	0.00444559	0.0402146
CAPN10	468.552	0.0164376	0.099055	0.165944	0.868201	0.94179
CAPN10-DT	39.4138	0.21924	0.3992	0.549198	0.58287	0.788117
CAPN15	1720.02	0.118814	0.0785535	1.51252	0.130401	0.353443
CAPN2	950.857	-0.405215	0.109025	-3.71672	0.000201826	0.00430725
CAPN5	51.269	0.30286	0.358468	0.844873	0.398181	0.653733
CAPN7	1181.81	0.039695	0.0857845	0.462729	0.643559	0.826394
CAPNS1	1485.38	0.115826	0.0717065	1.61527	0.106251	0.311306
CAPRIN1	22133.4	0.105029	0.0603308	1.74089	0.0817037	0.264439
CAPRIN2	103.155	0.300953	0.199822	1.5061	0.13204	0.35576
CAPSL	20.4108	-1.37301	0.810602	-1.69381	0.0903009	0.281822
CAPZA1	14063.2	-0.051825	0.056244	-0.921431	0.356825	0.618826
CAPZA1P1	82.6468	0.200279	0.205123	0.976383	0.328875	0.59272
CAPZA2	8658.49	-0.128765	0.0597423	-2.15535	0.0311348	0.143429
CAPZB	6708.91	0.0867185	0.0700231	1.23843	0.215558	0.468455
CARD11	3636.21	0.0821968	0.0628843	1.30711	0.191175	0.440742
CARD16	31.8491	0.391022	0.363919	1.07448	0.28261	0.543423
CARD19	448.572	-0.222319	0.107763	-2.06304	0.0391093	0.165851
CARD6	79.8007	0.490881	0.276977	1.77228	0.0763475	0.254231
CARD8	1075.47	0.0740786	0.0816178	0.907627	0.364075	0.624664
CARD8-AS1	265.247	-0.27491	0.171319	-1.60466	0.108568	0.31526
CARF	41.6679	0.132827	0.258164	0.514507	0.606898	0.802778
CARHSP1	245.346	-0.0198708	0.185934	-0.10687	0.914892	0.964472
CARM1	1813.24	0.230458	0.0841302	2.73931	0.0061569	0.0490658
CARMIL1	62.4711	0.656604	0.305624	2.14841	0.0316816	0.145258
CARMIL2	4008.51	0.286416	0.0575896	4.9734	6.57903e-07	4.55669e-05
CARNMT1	3225.74	-0.113866	0.0812194	-1.40195	0.160929	0.39849
CARNS1	32.4077	-0.177531	0.359099	-0.49438	0.621038	0.812184
CARS1	2796.5	-0.0658442	0.0890531	-0.739382	0.459675	0.700516
CARS2	3206.55	-0.0100861	0.0567037	-0.177873	0.858823	0.936895
CASC3	3931.05	0.107516	0.045766	2.34925	0.0188114	0.103939
CASD1	1152.86	0.0502159	0.079738	0.629761	0.528851	0.752716
CASK	528.071	-0.0651155	0.151062	-0.431052	0.666431	0.839966
CASKIN2	102.52	0.424336	0.213059	1.99163	0.0464113	0.184324
CASP1	354.892	-0.0683609	0.174991	-0.390654	0.696053	0.856328
CASP10	522.317	-0.294014	0.110219	-2.66753	0.00764099	0.0573575
CASP2	2592.32	0.077884	0.0701498	1.11025	0.26689	0.526161
CASP3	4215.05	-0.102649	0.103349	-0.99323	0.320598	0.583258
CASP4	596.834	-0.133886	0.105372	-1.2706	0.203871	0.456273
CASP6	449.356	-0.126092	0.105967	-1.18992	0.234078	0.49
CASP7	438.973	-0.00261696	0.147072	-0.0177937	0.985803	0.994181
CASP8	747.846	-0.114549	0.102054	-1.12243	0.26168	0.520796
CASP8AP2	1321.87	-0.0885791	0.0917263	-0.965689	0.3342	0.59653
CASP9	189.245	0.0881022	0.146433	0.601657	0.547402	0.76667
CASS4	50.024	0.423983	0.326988	1.29663	0.194759	0.444253
CAST	1399.48	0.125921	0.0703257	1.79054	0.0733665	0.247571
CASTOR2	166.262	0.506511	0.233813	2.16631	0.0302875	0.141003
CASZ1	38.106	0.743548	0.330299	2.25113	0.0243771	0.123753
CAT	885.963	0.311205	0.12523	2.48507	0.0129526	0.0818753
CAVIN3	28.3664	-1.45314	1.10133	-1.31944	0.187021	0.435874
CBFA2T2	298.098	0.0764213	0.107342	0.711943	0.4765	0.712374
CBFB	8096.41	-0.331816	0.079562	-4.17053	3.03886e-05	0.00103032
CBL	1292.53	0.198596	0.147358	1.34771	0.177752	0.42363
CBLB	2795.7	0.187602	0.101613	1.84623	0.0648588	0.230634
CBLL1	2157.95	0.0527469	0.0589854	0.894236	0.371195	0.631658
CBR1	1989.36	-0.0243286	0.0547079	-0.444699	0.656537	0.834368
CBR3	50.2449	0.180442	0.268761	0.671386	0.501974	0.731286
CBR4	749.037	0.17917	0.105046	1.70563	0.0880771	0.278373
CBX1	1191.55	0.00256008	0.110667	0.0231332	0.981544	0.993217
CBX2	306.723	0.615846	0.174169	3.5359	0.000406384	0.00729224
CBX3	9482.24	0.320868	0.0867097	3.70049	0.000215186	0.00453369
CBX3P9	443.517	0.218987	0.149189	1.46784	0.142146	0.37076
CBX4	334.953	0.202392	0.139434	1.45152	0.146634	0.377799
CBX5	4158.54	-0.0861634	0.0721542	-1.19416	0.232416	0.488312
CBX6	4319.21	-0.617052	0.123077	-5.01356	5.34321e-07	3.74849e-05
CBX7	250.689	0.320772	0.17778	1.80432	0.0711814	0.242712
CBX8	84.2305	0.384359	0.250628	1.53358	0.125132	0.343913
CBY1	139.409	-0.374779	0.198498	-1.88807	0.0590162	0.216935
CC2D1A	1301.31	-0.1137	0.0902848	-1.25935	0.207905	0.460464
CC2D1B	586.517	0.141736	0.0968732	1.46311	0.143438	0.372476
CCAR1	4274.83	-0.140413	0.0653587	-2.14835	0.0316861	0.145258
CCAR2	4149.83	0.0994046	0.0640306	1.55246	0.120553	0.337074
CCDC102A	204.415	0.0390812	0.139647	0.279857	0.779587	0.899639
CCDC102B	32.8414	-0.361782	0.371253	-0.974489	0.329814	0.59348
CCDC106	158.966	0.125732	0.136299	0.922472	0.356282	0.61816
CCDC107	35.7807	-0.749474	0.375932	-1.99364	0.0461915	0.183666
CCDC112	26.9264	0.525924	0.410532	1.28108	0.200166	0.451743
CCDC113	77.0676	-0.139104	0.274242	-0.507231	0.611993	0.805386
CCDC115	1048.94	0.0255667	0.0848046	0.301477	0.763051	0.89116
CCDC117	3612.23	0.0972387	0.0717751	1.35477	0.175491	0.420188
CCDC12	1274.71	-0.230389	0.0565985	-4.07059	4.68943e-05	0.00143169
CCDC120	47.9296	0.505825	0.318085	1.59022	0.111785	0.321276
CCDC122	30.7988	0.0431813	0.340186	0.126934	0.898992	0.957551
CCDC124	4220.93	-0.221431	0.0652358	-3.39431	0.00068801	0.0107641
CCDC125	273.672	-0.2025	0.134642	-1.50399	0.132585	0.356723
CCDC126	262.504	-0.244371	0.130213	-1.8767	0.0605592	0.220335
CCDC127	946.511	-0.0631786	0.0888603	-0.710988	0.477092	0.712693
CCDC134	584.387	0.397355	0.122146	3.25312	0.00114144	0.0157308
CCDC136	64.6459	0.12155	0.339169	0.358377	0.720061	0.869198
CCDC137	1861.74	-0.146783	0.0825503	-1.77811	0.075386	0.25216
CCDC138	900.422	-0.143908	0.0857211	-1.6788	0.0931915	0.287107
CCDC14	404.094	-0.0258118	0.100646	-0.256461	0.797595	0.909596
CCDC141	39.2595	0.911097	0.499372	1.82449	0.0680785	0.236411
CCDC142	250.978	0.148987	0.140682	1.05903	0.289584	0.551355
CCDC15	126.815	0.0161737	0.170827	0.0946787	0.92457	0.968608
CCDC15-DT	23.0997	0.576844	0.389571	1.48072	0.138682	0.365743
CCDC150	51.5261	-0.175792	0.271372	-0.647789	0.517121	0.743845
CCDC152	417.832	0.0888693	0.111857	0.794488	0.426912	0.677888
CCDC159	118.332	0.117601	0.218191	0.538979	0.589901	0.792524
CCDC163	48.6229	0.650937	0.288579	2.25567	0.0240915	0.122965
CCDC167	1159.38	0.142888	0.078658	1.81657	0.0692828	0.238463
CCDC171	66.192	0.570382	0.321964	1.77157	0.0764659	0.254392
CCDC174	313.26	0.0666781	0.109146	0.610907	0.541261	0.76203
CCDC18	173.37	-0.162932	0.176108	-0.925183	0.354871	0.617466
CCDC18-AS1	113.6	0.0319613	0.171524	0.186337	0.85218	0.933661
CCDC186	449.349	0.157217	0.100259	1.56812	0.116853	0.330088
CCDC22	1032.9	0.183236	0.0776034	2.36118	0.0182168	0.101462
CCDC25	1680.22	0.390297	0.0701344	5.56499	2.62174e-08	2.90572e-06
CCDC28A	385.644	0.116829	0.111502	1.04778	0.294741	0.557173
CCDC28B	249.984	0.109531	0.187927	0.582841	0.56	0.774035
CCDC32	336.345	-0.26234	0.118311	-2.21738	0.0265973	0.130115
CCDC34	209.169	-0.107131	0.151152	-0.708767	0.478469	0.713859
CCDC43	928.35	0.16944	0.0848294	1.99742	0.0457799	0.182469
CCDC47	5859.05	-0.201291	0.0785069	-2.56399	0.0103478	0.0707134
CCDC50	148.295	0.519886	0.46035	1.12933	0.25876	0.517795
CCDC51	1142.58	-0.136217	0.0820703	-1.65976	0.0969626	0.29403
CCDC57	228.133	0.102586	0.132052	0.776859	0.437242	0.684973
CCDC59	1612.8	-0.173452	0.109145	-1.58919	0.112019	0.321666
CCDC6	1583.02	-0.0161811	0.0953859	-0.169639	0.865294	0.940373
CCDC61	254.964	-0.121407	0.15297	-0.793669	0.427388	0.678074
CCDC66	424.032	-0.0573886	0.104435	-0.549515	0.582652	0.788117
CCDC69	2071.13	0.497745	0.114126	4.36138	1.29243e-05	0.000522878
CCDC7	54.1655	0.16954	0.30354	0.558541	0.576475	0.784375
CCDC71	37.9835	0.0973056	0.420556	0.231374	0.817025	0.918335
CCDC71L	169.331	0.0716139	0.141635	0.505625	0.61312	0.806386
CCDC77	288.157	-0.101163	0.132614	-0.762834	0.445562	0.690949
CCDC82	1148.15	-0.121672	0.0842186	-1.44471	0.148539	0.380288
CCDC85B	2041.46	-0.247509	0.0987736	-2.50582	0.0122166	0.0787934
CCDC85C	155.679	0.120478	0.175872	0.685031	0.493325	0.725196
CCDC86	4564.44	-0.299329	0.0956374	-3.12983	0.00174909	0.0210481
CCDC88A	150.035	0.312622	0.195522	1.59891	0.10984	0.317555
CCDC88B	2706.7	0.165306	0.0856032	1.93108	0.0534736	0.202883
CCDC88C	599.234	0.048196	0.115351	0.417822	0.676078	0.846029
CCDC9	479.729	-0.164112	0.10582	-1.55086	0.120936	0.337785
CCDC90B	1203.79	0.00662162	0.060194	0.110005	0.912406	0.963215
CCDC91	680.293	0.0230281	0.0999073	0.230494	0.817708	0.918789
CCDC92	318.132	0.209578	0.153379	1.36641	0.17181	0.414564
CCDC93	1021.08	0.113786	0.0794419	1.43231	0.152054	0.38561
CCDC97	884.655	-0.044246	0.0781954	-0.565839	0.571503	0.78231
CCHCR1	575.62	-0.0751909	0.106706	-0.704657	0.481023	0.715807
CCL20	107.057	-0.0791063	0.637159	-0.124155	0.901193	0.95881
CCL22	97.2627	1.29171	0.340855	3.78962	0.00015088	0.00350592
CCL28	216.236	0.265442	0.162491	1.63358	0.102347	0.304228
CCL3	705.48	-1.4622	0.563732	-2.59379	0.00949245	0.0665635
CCL3L3	59.4357	-2.25547	1.07836	-2.09156	0.0364775	0.159147
CCL4	585.733	-1.55327	0.600306	-2.58746	0.00966851	0.0672563
CCL4L2	180.369	-2.92222	0.866435	-3.3727	0.00074435	0.0114956
CCL5	79.9554	-1.11487	0.428838	-2.59975	0.00932926	0.0658692
CCM2	1981.37	-0.0594274	0.0696766	-0.852904	0.393713	0.650467
CCNA2	1613.84	-0.230435	0.200598	-1.14874	0.250661	0.508941
CCNB1	1064.22	-0.171227	0.116412	-1.47087	0.141327	0.369615
CCNB1IP1	323.478	0.132109	0.108433	1.21834	0.223094	0.477815
CCNB2	153.079	0.383449	0.208866	1.83586	0.0663778	0.233115
CCNC	4925.29	-0.213887	0.0752095	-2.84388	0.0044568	0.0402608
CCND1	174.918	1.59869	0.338895	4.71737	2.38915e-06	0.000132956
CCND2	108990	0.0255745	0.0760288	0.336378	0.736586	0.87721
CCND3	22893.7	-0.110383	0.0985376	-1.12022	0.262621	0.521486
CCNDBP1	1502.44	-0.0241926	0.0825912	-0.29292	0.769583	0.895498
CCNE1	1633.63	-0.317224	0.0762844	-4.15844	3.20425e-05	0.00106486
CCNE2	456.865	-0.275602	0.161796	-1.70339	0.0884946	0.278913
CCNF	575.511	0.271059	0.111341	2.43449	0.0149127	0.089851
CCNG1	1430.6	0.0463232	0.0597754	0.774954	0.438367	0.685736
CCNG2	25.0067	1.67482	0.529057	3.16566	0.0015473	0.0193069
CCNH	1466.56	-0.188869	0.0649104	-2.90968	0.00361798	0.0350606
CCNI	3253.15	0.561062	0.0649051	8.64434	5.4115e-18	5.09802e-15
CCNI2	120.08	0.186336	0.205563	0.906468	0.364688	0.625553
CCNJ	569.17	-0.149998	0.0877659	-1.70907	0.0874372	0.277081
CCNK	64.6909	-0.0583015	0.299166	-0.19488	0.845487	0.930892
CCNL1	1413.02	-0.114836	0.0785267	-1.46238	0.143637	0.372773
CCNL2	1381.9	-0.186122	0.0659995	-2.82004	0.00480171	0.0421355
CCNQ	956.403	-0.00717758	0.084818	-0.0846233	0.932561	0.971528
CCNT1	642.105	0.0114785	0.100842	0.113826	0.909376	0.961963
CCNT2	876.693	-0.09097	0.103106	-0.882296	0.377617	0.63696
CCNY	3168.55	0.212034	0.0526297	4.0288	5.60628e-05	0.0016349
CCNYL1	159.302	-0.0262827	0.184466	-0.14248	0.886701	0.94933
CCP110	1753.19	-0.132733	0.0842581	-1.57531	0.115185	0.326719
CCPG1	44.892	0.530174	0.282885	1.87417	0.0609074	0.220993
CCR4	419.548	0.901833	0.30727	2.93499	0.0033356	0.0331983
CCR7	9461.61	0.00365164	0.0818579	0.0446095	0.964419	0.98549
CCRL2	39.9734	0.889771	0.385906	2.30567	0.0211292	0.11255
CCS	406.502	0.396249	0.126551	3.13114	0.00174128	0.0209925
CCSAP	357.605	0.086568	0.104126	0.831381	0.405758	0.659888
CCSER2	2424.24	-0.00754357	0.0644721	-0.117005	0.906856	0.960811
CCT2	26030.8	0.0399036	0.0588589	0.677953	0.497801	0.727641
CCT3	28582.2	-0.00103451	0.0565833	-0.0182829	0.985413	0.994181
CCT4	19978.8	-0.0978187	0.0617876	-1.58314	0.113389	0.324259
CCT5	28517	-0.117804	0.062277	-1.89162	0.0585423	0.21596
CCT5P1	104.232	-0.54396	0.184097	-2.95474	0.00312932	0.0319695
CCT5P2	71.5041	-0.242415	0.222014	-1.09189	0.274882	0.534778
CCT6A	39761.3	-0.0494449	0.0628776	-0.786367	0.431652	0.681284
CCT6P2	464.573	-0.0857902	0.113738	-0.754277	0.450683	0.694237
CCT7	28003.4	-0.0484931	0.0604111	-0.802718	0.422138	0.674286
CCT8	20915.6	-0.0320056	0.0635776	-0.50341	0.614676	0.807306
CCT8P1	505.959	-0.226662	0.133077	-1.70324	0.0885232	0.278913
CCZ1	921.662	-0.132246	0.083141	-1.59062	0.111694	0.321084
CCZ1B	1110.53	-0.206946	0.0690418	-2.9974	0.00272296	0.0288586
CD101	45.3455	0.807517	0.322246	2.5059	0.0122138	0.0787934
CD109	1417.81	-0.14461	0.149236	-0.969002	0.332544	0.595323
CD151	736.579	-0.0144848	0.0940038	-0.154087	0.877541	0.945502
CD160	172.169	-0.862496	0.220321	-3.91472	9.05105e-05	0.00234989
CD164	14619.3	-0.171579	0.0493282	-3.4783	0.000504597	0.0085104
CD1A	22.5915	5.1174	1.25355	4.08232	4.45891e-05	0.00138373
CD1C	42.7842	6.58182	1.36532	4.82072	1.43039e-06	8.94097e-05
CD2	13230.8	-0.145285	0.0673939	-2.15576	0.0311027	0.143429
CD200	9301.77	0.295453	0.115301	2.56244	0.010394	0.0709561
CD200R1	34.1839	0.0374408	0.331118	0.113074	0.909972	0.962202
CD226	3733.26	-0.46874	0.119576	-3.92001	8.85446e-05	0.00230474
CD247	2639.25	0.254816	0.100529	2.53474	0.0112531	0.0748789
CD248	209.122	0.569059	0.393931	1.44457	0.14858	0.380288
CD27	4279.46	0.124062	0.0937321	1.32359	0.185641	0.434103
CD27-AS1	80.4656	0.347867	0.210223	1.65475	0.0979743	0.296033
CD274	436.348	-0.512223	0.399712	-1.28148	0.200025	0.451502
CD276	47.3067	1.53926	0.49494	3.11	0.00187087	0.0220903
CD28	4743.84	0.341986	0.113265	3.01933	0.0025333	0.0274316
CD2AP	1363.05	0.0809001	0.0757568	1.06789	0.285569	0.54704
CD2BP2	1972.51	0.00513834	0.0624852	0.0822329	0.934461	0.972212
CD2BP2-DT	22.9837	-0.506507	0.452248	-1.11998	0.262724	0.521548
CD320	3949.34	-0.302118	0.0848055	-3.56248	0.000367371	0.00676781
CD37	636.468	0.443096	0.110459	4.0114	6.03586e-05	0.00171567
CD38	730.255	0.53766	0.162954	3.29946	0.000968716	0.0140709
CD3D	5754.84	0.0930402	0.059779	1.5564	0.119612	0.334655
CD3E	7833.16	0.0957461	0.0584561	1.63792	0.101439	0.302441
CD3G	3074.74	-0.176639	0.100848	-1.75153	0.079854	0.26095
CD4	1712.93	0.800429	0.631074	1.26836	0.204669	0.456897
CD40	100.166	-0.570629	0.351166	-1.62496	0.104172	0.307435
CD40LG	2334.22	-0.61715	0.193392	-3.19119	0.00141691	0.0181786
CD44	12734.4	-0.0316877	0.0388523	-0.815595	0.414732	0.667996
CD46	2589.3	-0.137027	0.0582379	-2.35288	0.0186286	0.103189
CD47	5971.97	-0.18362	0.121012	-1.51737	0.129173	0.350986
CD48	6847.83	-0.27747	0.109247	-2.53984	0.0110902	0.0742482
CD5	12613.5	0.163115	0.124105	1.31434	0.188733	0.437623
CD52	2303.47	0.515408	0.181598	2.83817	0.00453723	0.040748
CD53	4560.2	-0.044237	0.080386	-0.550308	0.582108	0.788006
CD55	3338.53	-0.153568	0.134208	-1.14425	0.25252	0.510967
CD58	107.227	-0.00656189	0.190296	-0.0344825	0.972492	0.988989
CD59	357.486	-0.152943	0.143582	-1.0652	0.286786	0.548257
CD6	15847.2	-0.188785	0.0681044	-2.77199	0.00557145	0.0463024
CD63	2595.99	-0.181243	0.0580743	-3.12088	0.00180312	0.0215411
CD63-AS1	71.8959	-0.263911	0.248945	-1.06012	0.289091	0.551164
CD69	5459.7	-0.351133	0.0811453	-4.32721	1.51008e-05	0.000589243
CD7	6648.5	0.296953	0.105807	2.80656	0.00500735	0.043363
CD70	26.2233	-1.0488	0.397574	-2.638	0.00833969	0.0610389
CD72	77.5274	-0.0339801	0.273853	-0.124081	0.901251	0.95881
CD74	11774.1	-0.08474	0.0861099	-0.984091	0.325071	0.589128
CD79A	110.97	0.514413	0.243558	2.11207	0.0346801	0.153798
CD79B	257.398	0.33111	0.147337	2.2473	0.0246207	0.124428
CD81	2289.99	-0.0247398	0.0875136	-0.282696	0.77741	0.898463
CD82	15514.1	-0.0460751	0.080765	-0.570483	0.56835	0.779542
CD83	1259.19	-0.0340695	0.0671207	-0.507586	0.611744	0.805138
CD84	783.961	0.563182	0.364588	1.54471	0.122416	0.34012
CD8A	5637.61	0.321268	0.536675	0.598626	0.549422	0.767664
CD8B	3323.98	0.183557	0.49083	0.373973	0.708425	0.862759
CD8B2	391	-0.0128326	0.333616	-0.038465	0.969317	0.98757
CD9	234.69	0.671256	0.276418	2.42841	0.0151652	0.0906682
CD96	2146.21	0.0659151	0.107299	0.614313	0.539009	0.760108
CD99L2	421.115	0.0952897	0.137865	0.691181	0.489452	0.722402
CDADC1	297.055	-0.156234	0.102435	-1.5252	0.127209	0.347292
CDAN1	464.237	-0.0791603	0.108559	-0.72919	0.465886	0.705175
CDC123	5870.12	-0.182711	0.0619026	-2.95159	0.00316146	0.0321484
CDC14A	363.525	-0.308563	0.102355	-3.01465	0.00257276	0.0276997
CDC14B	53.9701	-1.12793	0.352583	-3.19906	0.00137877	0.0178807
CDC16	1635.54	0.122057	0.0661496	1.84516	0.0650138	0.230812
CDC20	2460.05	-0.337356	0.0926238	-3.64221	0.000270303	0.00533686
CDC20P1	26.1642	-0.780058	0.418242	-1.86509	0.0621689	0.224452
CDC23	2880.26	-0.216085	0.0573007	-3.77108	0.000162543	0.00370895
CDC25A	2657.97	-0.286191	0.0972379	-2.94321	0.00324832	0.0326669
CDC25B	1294.9	0.0383804	0.0634755	0.60465	0.545412	0.765585
CDC25C	56.0214	-0.267969	0.290077	-0.923787	0.355597	0.617736
CDC26	1220.44	-0.224209	0.063986	-3.50404	0.000458253	0.00799457
CDC26P1	38.4509	0.34287	0.341835	1.00303	0.315847	0.577847
CDC27	2035.51	0.354996	0.0775253	4.5791	4.66981e-06	0.000235039
CDC34	1273.22	-0.229874	0.0731583	-3.14214	0.00167719	0.0204629
CDC37	5651.65	-0.0337182	0.0462237	-0.729458	0.465722	0.705175
CDC37L1	970.654	-0.114765	0.07077	-1.62167	0.104875	0.308908
CDC40	1359.7	-0.0704777	0.0745573	-0.945282	0.344515	0.607299
CDC42	70.2541	-0.0677424	0.252082	-0.268731	0.788137	0.904362
CDC42BPA	39.8755	-0.893848	0.389627	-2.29411	0.0217841	0.115108
CDC42BPB	43.7936	-1.15421	0.293569	-3.93164	8.43699e-05	0.0022337
CDC42EP3	936.468	-0.0480326	0.103983	-0.461926	0.644135	0.826651
CDC42P6	340.913	0.0690774	0.123501	0.559326	0.57594	0.784243
CDC42SE1	1287.06	0.465765	0.0950898	4.89816	9.67406e-07	6.37956e-05
CDC42SE2	13991.4	-0.0877206	0.0788617	-1.11234	0.265994	0.525333
CDC45	2672.42	-0.225049	0.109074	-2.06327	0.0390867	0.165851
CDC5L	3413.93	-0.0260908	0.0510156	-0.511428	0.609051	0.80353
CDC6	4092.48	-0.286497	0.0891376	-3.2141	0.00130854	0.0172756
CDC7	1040.07	-0.1278	0.103225	-1.23807	0.215688	0.468574
CDC73	2969.06	-0.103997	0.0608402	-1.70935	0.0873867	0.277054
CDCA2	511.965	-0.0118759	0.105279	-0.112804	0.910186	0.962202
CDCA3	84.488	-0.68458	0.246676	-2.77522	0.0055165	0.0461364
CDCA4	2308.01	-0.206001	0.0859689	-2.39622	0.0165651	0.0956134
CDCA5	1996.6	-0.108856	0.110116	-0.98856	0.322878	0.58632
CDCA7	3087.69	0.355063	0.127671	2.78107	0.005418	0.0456613
CDCA7L	2769.17	0.154426	0.0699262	2.20842	0.0272153	0.131819
CDCA8	1085.44	-0.217273	0.0933747	-2.3269	0.0199706	0.108214
CDCP1	201.207	-0.0910127	0.280182	-0.324834	0.745307	0.882472
CDH23	37.9108	0.489919	0.369278	1.32669	0.18461	0.432857
CDH24	24.4359	0.0956345	0.393824	0.242836	0.808133	0.914183
CDIN1	496.158	-0.116703	0.123498	-0.944982	0.344668	0.607487
CDIP1	1793.65	0.17957	0.0658446	2.72718	0.00638791	0.0504492
CDIPT	1357.86	-0.0598798	0.0803903	-0.744864	0.456354	0.698221
CDK1	1380.17	-0.128013	0.205419	-0.62318	0.533166	0.75604
CDK10	705.997	-0.188193	0.0984874	-1.91083	0.0560264	0.209152
CDK11B	354.733	-0.00112383	0.107375	-0.0104664	0.991649	0.996333
CDK12	933.412	0.0356262	0.0831295	0.428562	0.668242	0.841299
CDK13	1615.23	0.0867314	0.0730851	1.18672	0.235339	0.491666
CDK14	23.2995	1.08788	0.613734	1.77256	0.0763024	0.254231
CDK16	898.266	-0.114993	0.0782029	-1.47044	0.141443	0.36977
CDK17	2526.7	-0.0936669	0.06364	-1.47182	0.141068	0.369354
CDK18	29.9238	0.69485	0.32679	2.12629	0.0334794	0.150703
CDK19	47.3084	0.499395	0.297534	1.67844	0.0932603	0.287184
CDK2	1457.24	0.0172365	0.0837558	0.205795	0.836951	0.927091
CDK20	122.359	-0.425342	0.190937	-2.22765	0.0259035	0.128141
CDK2AP1	3740.54	-0.256832	0.0701896	-3.65912	0.000253081	0.00509601
CDK2AP2	2772.09	-0.0960468	0.0773056	-1.24243	0.214078	0.466998
CDK4	7011.58	-0.103718	0.0749828	-1.38323	0.166595	0.406823
CDK5	601.318	0.181	0.0977015	1.85258	0.0639425	0.228658
CDK5R1	1626.41	-0.236892	0.0901545	-2.62763	0.00859827	0.0623476
CDK5RAP1	1627.74	-0.0995746	0.0591604	-1.68313	0.09235	0.285768
CDK5RAP2	1134.03	0.138564	0.0679949	2.03786	0.0415644	0.172147
CDK6	9379.63	-0.204779	0.119975	-1.70684	0.0878511	0.278058
CDK7	1274.14	-0.208081	0.0676731	-3.0748	0.00210646	0.0240418
CDK7P1	27.5907	0.0631824	0.347519	0.18181	0.855732	0.935743
CDK8	568.266	0.00711642	0.112254	0.0633958	0.949451	0.977924
CDK9	2120.81	-0.132324	0.0584252	-2.26485	0.023522	0.121006
CDKAL1	1916.18	0.0190722	0.0658948	0.289434	0.772249	0.896426
CDKL1	110.412	-0.280263	0.222575	-1.25918	0.207965	0.460471
CDKL5	27.0313	-0.277102	0.402639	-0.688217	0.491316	0.723732
CDKN1A	593.257	-0.427801	0.148407	-2.88261	0.00394396	0.0368914
CDKN1B	89.8433	0.855901	0.229387	3.73126	0.000190525	0.00413295
CDKN2AIP	1391.31	-0.0771849	0.0701511	-1.10027	0.271217	0.531443
CDKN2AIPNL	1367.7	-0.168978	0.0781584	-2.162	0.0306185	0.141943
CDKN2C	75.6068	0.623668	0.253545	2.45979	0.0139017	0.0854774
CDKN2D	701.219	-0.138424	0.142928	-0.968487	0.332801	0.595323
CDKN3	351.454	0.133007	0.143224	0.928663	0.353064	0.615838
CDON	91.6912	0.113239	0.226023	0.501007	0.616366	0.808639
CDPF1	200.769	0.0418618	0.146952	0.284868	0.775745	0.897784
CDR2	1473.94	-0.0182338	0.0685412	-0.266027	0.790218	0.905246
CDR2L	49.7637	0.0690622	0.303156	0.227811	0.819793	0.919722
CDS2	1524.69	-0.00131537	0.073365	-0.0179292	0.985695	0.994181
CDT1	2225.3	-0.0174248	0.081426	-0.213996	0.83055	0.924723
CDV3	7564.54	0.0194794	0.0517025	0.37676	0.706352	0.86236
CDYL	856.137	-0.0353605	0.0788877	-0.448238	0.653981	0.832644
CDYL2	247.262	0.338397	0.167071	2.02546	0.0428198	0.175319
CEACAM21	297.659	-0.0553543	0.122908	-0.45037	0.652443	0.831971
CEBPB	344.256	-0.327847	0.129332	-2.53492	0.0112472	0.0748789
CEBPG	2800.67	-0.120953	0.0503508	-2.40221	0.0162964	0.0947533
CEBPZ	3613.23	-0.0711957	0.0661315	-1.07658	0.281669	0.542258
CEBPZOS	689.312	-0.170322	0.101697	-1.67479	0.0939753	0.288443
CELF1	7124.54	-0.0871679	0.0748817	-1.16407	0.244394	0.50161
CELF2	7421.55	0.0326584	0.0559265	0.583952	0.559252	0.773545
CELSR2	67.0899	1.22868	0.246811	4.97822	6.41731e-07	4.47819e-05
CELSR3	358.394	0.0402799	0.113216	0.35578	0.722005	0.870114
CEMIP2	5703.77	0.0312843	0.1117	0.280075	0.77942	0.899535
CENATAC	197.126	-0.322022	0.162642	-1.97994	0.0477098	0.187879
CENATAC-DT	133.939	-0.229359	0.194315	-1.18034	0.237863	0.494823
CEND1	61.3974	-0.675229	0.356955	-1.89164	0.0585392	0.21596
CENPA	57.1959	0.0599543	0.283737	0.211303	0.832651	0.924926
CENPB	309.753	0.467989	0.126183	3.70881	0.000208236	0.00441547
CENPBD1P	469.829	-0.0755461	0.0859937	-0.878508	0.379668	0.638623
CENPBD2P	436.806	0.0982016	0.108372	0.906151	0.364856	0.625596
CENPC	625.145	0.117028	0.113646	1.02975	0.303125	0.564748
CENPE	119.833	0.249768	0.20411	1.22369	0.221068	0.474786
CENPF	206.569	0.186761	0.175214	1.0659	0.286468	0.548235
CENPH	1235.7	-0.174209	0.0959336	-1.81594	0.0693802	0.238606
CENPI	141.417	-0.15367	0.191268	-0.803429	0.421727	0.674037
CENPJ	352.078	-0.194104	0.110339	-1.75915	0.0785515	0.258111
CENPK	1052.82	-0.207049	0.101417	-2.04155	0.0411957	0.171452
CENPL	670.381	-0.230268	0.0830627	-2.77222	0.00556757	0.0462993
CENPM	1316.22	-0.189659	0.0923014	-2.05478	0.0398999	0.16802
CENPN	1648.93	-0.0812466	0.0896492	-0.906273	0.364791	0.625567
CENPO	601.736	-0.140128	0.081029	-1.72936	0.0837454	0.268935
CENPP	339.278	-0.0386068	0.115395	-0.334563	0.737955	0.878023
CENPQ	646.55	-0.143838	0.106377	-1.35215	0.176327	0.421148
CENPS	76.4844	-0.0418045	0.238118	-0.175562	0.860638	0.937863
CENPT	379.336	-0.271643	0.100467	-2.7038	0.00685523	0.0531845
CENPU	1890.23	-0.0938791	0.102355	-0.917192	0.359042	0.620711
CENPV	1856.29	-0.106919	0.0615929	-1.7359	0.0825807	0.266428
CENPVL3	28.7495	-0.320395	0.520291	-0.6158	0.538027	0.759665
CENPW	523.829	0.0632155	0.123947	0.51002	0.610037	0.803614
CENPX	3050.4	-0.222391	0.0760933	-2.92261	0.00347116	0.0341629
CEP104	1604.61	-0.158674	0.0553428	-2.86712	0.00414227	0.0381728
CEP120	918.789	0.0310419	0.0970486	0.31986	0.749075	0.884551
CEP126	74.3667	0.0699733	0.252853	0.276735	0.781983	0.9013
CEP128	740.668	-0.423505	0.116114	-3.64732	0.000264986	0.00527135
CEP131	449.385	0.102512	0.126164	0.812523	0.416491	0.669156
CEP135	785.818	0.126119	0.0771236	1.63529	0.101988	0.303446
CEP152	705.191	-0.292846	0.1069	-2.73944	0.00615442	0.0490658
CEP162	166.722	0.136005	0.170426	0.798031	0.424853	0.676492
CEP164	313.669	0.198454	0.124437	1.59482	0.110753	0.319423
CEP170	1348.65	-0.080436	0.0776166	-1.03633	0.30005	0.561488
CEP170B	31.8517	0.00524824	0.297647	0.0176324	0.985932	0.994181
CEP170P1	103.025	-0.163515	0.196146	-0.833639	0.404485	0.659143
CEP19	422.399	-0.0617823	0.103775	-0.59535	0.55161	0.769123
CEP192	596.778	0.101206	0.100453	1.0075	0.313695	0.575828
CEP20	1943.77	-0.184788	0.0771806	-2.39423	0.0166554	0.0959247
CEP250	1194.1	0.149881	0.0968078	1.54823	0.121566	0.338643
CEP290	278.437	-0.101446	0.14068	-0.721114	0.470839	0.707692
CEP295	369.031	-0.0731285	0.117968	-0.619899	0.535324	0.757308
CEP350	1500.71	0.17101	0.0865379	1.97613	0.0481399	0.189129
CEP41	787.306	0.045293	0.101947	0.444278	0.656842	0.834603
CEP43	452.183	-0.469656	0.112942	-4.15837	3.20532e-05	0.00106486
CEP44	842.692	-0.00726482	0.0799496	-0.0908675	0.927598	0.969935
CEP55	951.751	0.133479	0.130445	1.02326	0.306186	0.568372
CEP57	1313.8	0.0931585	0.0836427	1.11377	0.265379	0.524436
CEP57L1	490.687	-0.0955191	0.130488	-0.732014	0.46416	0.704222
CEP63	177.17	0.0326897	0.147946	0.220957	0.825126	0.922253
CEP68	161.76	0.475089	0.175533	2.70655	0.00679859	0.0529319
CEP70	193.178	-0.135208	0.158227	-0.85452	0.392817	0.649616
CEP72	504.078	-0.115843	0.102523	-1.12992	0.258509	0.517569
CEP76	446.42	0.236782	0.0857237	2.76215	0.00574223	0.0470984
CEP78	1242.62	0.0748277	0.0914042	0.818646	0.412988	0.666404
CEP83	734.854	-0.190681	0.0985363	-1.93513	0.052974	0.202163
CEP85	1323.47	-0.0686184	0.0738671	-0.928944	0.352918	0.615838
CEP85L	1100.26	0.198909	0.0840453	2.36669	0.0179478	0.100558
CEP89	321.67	-0.0560675	0.131741	-0.42559	0.670407	0.842897
CEP95	499.043	0.116344	0.111285	1.04546	0.295808	0.557569
CEP97	722.519	0.322912	0.116411	2.7739	0.00553888	0.0461755
CEPT1	973.528	0.293817	0.0683741	4.2972	1.72969e-05	0.000649939
CERK	3274.57	0.278474	0.0879857	3.16499	0.00155087	0.0193331
CEROX1	37.1008	-0.342041	0.361113	-0.947186	0.343544	0.606169
CERS2	2741.49	-0.135158	0.0675398	-2.00117	0.0453743	0.181294
CERS4	203.195	0.164077	0.171754	0.955299	0.339427	0.601764
CERS5	1054.93	-0.0326467	0.0756472	-0.431565	0.666058	0.839912
CERS6	2408.64	-0.115726	0.0756571	-1.52961	0.126113	0.345514
CERT1	906.813	-0.236336	0.0825462	-2.86308	0.0041955	0.0385875
CES2	921.601	0.0704262	0.0773091	0.910968	0.362312	0.623525
CES4A	23.9679	-0.371746	0.421508	-0.881943	0.377807	0.636976
CETN2	493.179	-0.0208516	0.102577	-0.203277	0.838918	0.927891
CETN3	1048.59	-0.128182	0.0927775	-1.38161	0.167091	0.407465
CETN4P	24.4205	0.262234	0.385949	0.679453	0.496851	0.726786
CETP	23.7601	-0.32541	0.400642	-0.81222	0.416665	0.669255
CFAP157	33.4333	0.72905	0.392626	1.85686	0.0633315	0.227297
CFAP20	1916.51	-0.03782	0.0608464	-0.621565	0.534228	0.756651
CFAP298	252.798	-0.124479	0.11504	-1.08206	0.279227	0.539122
CFAP36	595.883	-0.068789	0.106565	-0.645514	0.518594	0.744932
CFAP410	104.899	0.215264	0.2027	1.06198	0.288243	0.550086
CFAP418	112.847	-0.0585519	0.218769	-0.267642	0.788975	0.904867
CFAP46	27.3492	-0.895956	0.641867	-1.39586	0.162757	0.401316
CFAP57	21.7481	0.596101	0.530559	1.12353	0.261211	0.520645
CFAP68	322.304	0.0188254	0.105748	0.178022	0.858706	0.936895
CFAP92	25.8346	0.223055	0.371264	0.600799	0.547974	0.767132
CFAP97	3893.84	0.0767792	0.0743763	1.03231	0.301928	0.563433
CFDP1	727.001	0.130437	0.0822241	1.58636	0.112658	0.323009
CFL1	33744.1	0.0396209	0.0516851	0.766582	0.44333	0.689351
CFL2	141.233	0.0697493	0.198105	0.352083	0.724776	0.871558
CFLAR	4271.8	-0.158684	0.0899149	-1.76483	0.077593	0.256485
CGAS	1329.57	-0.463972	0.129711	-3.57697	0.000347606	0.00649373
CGGBP1	4221.95	-0.0297916	0.0547085	-0.544551	0.586062	0.790507
CGN	122.927	0.29134	0.237698	1.22567	0.220322	0.473802
CGREF1	208.088	-0.377832	0.148141	-2.55049	0.0107573	0.07273
CGRRF1	277.653	-0.124186	0.12729	-0.975611	0.329257	0.593167
CHAC1	574.59	-0.183469	0.2619	-0.70053	0.483597	0.717614
CHAC2	1432.1	-0.185487	0.104996	-1.76661	0.0772943	0.255983
CHAF1A	2489.4	-0.126811	0.0769735	-1.64747	0.0994622	0.298681
CHAF1B	1676.29	-0.133525	0.0848582	-1.57351	0.115602	0.327569
CHAMP1	756.266	0.141917	0.0904286	1.56939	0.116558	0.329607
CHASERR	344.994	0.0883509	0.10865	0.813168	0.416122	0.668888
CHCHD1	1039.55	0.173938	0.0732394	2.37492	0.0175526	0.0991974
CHCHD10	565.572	-0.00793503	0.101924	-0.0778527	0.937945	0.973536
CHCHD2	14008.4	0.100649	0.0509943	1.97374	0.0484113	0.189803
CHCHD2P6	447.556	-0.0527594	0.112594	-0.468579	0.63937	0.823859
CHCHD2P9	222.393	0.0414371	0.143576	0.288608	0.772881	0.89678
CHCHD3	4396.25	-0.134577	0.0653832	-2.05829	0.0395626	0.167305
CHCHD3P3	61.0441	-0.346494	0.256042	-1.35327	0.175968	0.420609
CHCHD4	1375.6	-0.192914	0.0656683	-2.93771	0.00330644	0.0330119
CHCHD5	516.271	0.101848	0.099986	1.01862	0.308383	0.570418
CHCHD6	418.777	-0.124727	0.0893963	-1.39521	0.162953	0.401584
CHCHD7	1263.94	0.0177769	0.0728292	0.244091	0.807161	0.913822
CHD1	4414.78	0.0339338	0.0785057	0.432247	0.665562	0.839688
CHD2	1446.7	-0.218484	0.0770096	-2.8371	0.00455257	0.040748
CHD3	1208.89	0.299338	0.0990222	3.02294	0.00250335	0.0271296
CHD4	289.398	0.447736	0.136074	3.29039	0.00100047	0.0143116
CHD6	352.744	0.453919	0.14966	3.033	0.00242132	0.026336
CHD7	1076.85	-0.063212	0.0942091	-0.670976	0.502236	0.731286
CHD8	1146.65	0.019668	0.0936321	0.210056	0.833624	0.925541
CHD9	480.504	0.00710934	0.131007	0.0542669	0.956723	0.981816
CHEK1	3168.37	0.0345033	0.0764554	0.451287	0.651783	0.83145
CHEK2	318.245	-0.0927985	0.13184	-0.70387	0.481513	0.716025
CHERP	2611.62	0.0406804	0.0562115	0.723702	0.469248	0.706654
CHFR	1355.82	-0.0256833	0.0645013	-0.398183	0.690495	0.854237
CHI3L2	45.1562	0.224068	0.364767	0.614277	0.539032	0.760108
CHIC1	346.507	-0.0124297	0.133617	-0.0930249	0.925884	0.969319
CHIC2	810.222	0.079374	0.105807	0.750178	0.453147	0.695978
CHID1	2646.36	-0.0824715	0.0556513	-1.48193	0.138358	0.365326
CHKA	1196.32	-0.213822	0.0846787	-2.5251	0.0115665	0.0761049
CHKB-DT	54.3961	0.1921	0.281688	0.68196	0.495264	0.726786
CHM	826	0.100091	0.0931909	1.07404	0.282805	0.543613
CHML	2716.44	-0.317324	0.120236	-2.63918	0.00831071	0.0608606
CHMP1A	3251.87	0.0215022	0.0536805	0.400558	0.688745	0.853673
CHMP1B	807.284	0.045567	0.0855184	0.532832	0.59415	0.796123
CHMP2A	2540.6	0.106337	0.0636158	1.67156	0.0946114	0.289396
CHMP2B	2472.95	0.111894	0.0580662	1.92701	0.0539782	0.204281
CHMP3	494.89	0.205762	0.0873514	2.35557	0.0184944	0.102747
CHMP4B	106.25	0.0447661	0.207978	0.215244	0.829577	0.924318
CHMP5	1988.09	-0.131475	0.0950926	-1.3826	0.166787	0.406985
CHMP5P1	39.3427	-0.207258	0.329877	-0.628287	0.529816	0.75334
CHMP6	601.484	0.0864607	0.0813758	1.06249	0.288015	0.549888
CHMP7	2498.65	0.123927	0.076201	1.62632	0.103882	0.306923
CHN1	87.6057	-0.207578	0.251311	-0.825981	0.408815	0.662415
CHN2	37.1276	0.586466	0.416779	1.40714	0.159386	0.396481
CHORDC1	8771.92	-0.237798	0.0852453	-2.78957	0.00527779	0.0450636
CHORDC1P1	22.1151	0.455088	0.428144	1.06293	0.287812	0.549682
CHORDC1P4	168.552	-0.248246	0.175532	-1.41425	0.157289	0.393268
CHORDC1P5	34.7352	-0.450451	0.321064	-1.40299	0.160619	0.398073
CHP1	1464.41	-0.316709	0.0826548	-3.83171	0.000127257	0.00302413
CHPF	2181.9	-0.131667	0.0713276	-1.84595	0.0648988	0.230652
CHPF2	1384.29	-0.0383969	0.074788	-0.51341	0.607665	0.803287
CHPT1	988.869	-0.151243	0.125178	-1.20823	0.22696	0.482492
CHRAC1	3217.04	-0.00842547	0.0570107	-0.147788	0.88251	0.947694
CHRM3-AS2	312.356	0.00901524	0.138213	0.065227	0.947993	0.977338
CHRNA2	72.5091	1.18993	0.44479	2.67525	0.00746729	0.0563744
CHRNA5	126.865	-0.399947	0.191551	-2.08794	0.0368035	0.160145
CHRNA6	161.386	-0.680487	0.265391	-2.56409	0.0103445	0.0707134
CHRNB1	121.467	0.28266	0.171631	1.64691	0.0995773	0.298899
CHROMR	159.89	0.131103	0.152117	0.861858	0.388765	0.646483
CHST10	415.756	0.184802	0.0943135	1.95945	0.0500605	0.194292
CHST11	260.14	-0.133819	0.147855	-0.905066	0.365431	0.625977
CHST12	106.898	0.0615197	0.182506	0.337084	0.736053	0.87718
CHST14	36.9261	0.349258	0.281286	1.24165	0.214366	0.467394
CHST2	827.28	1.01966	0.137872	7.39568	1.40689e-13	5.45749e-11
CHST3	219.671	0.225932	0.170513	1.32501	0.185169	0.433628
CHST7	42.2542	0.0692775	0.326967	0.211879	0.832201	0.924926
CHSY1	952.262	-0.597006	0.238614	-2.50197	0.0123504	0.0792909
CHTF18	1200.23	-0.166216	0.0731141	-2.27338	0.0230032	0.119444
CHTF8P1	91.0366	-0.120413	0.200443	-0.600735	0.548017	0.767132
CHTOP	2663.38	-0.00597233	0.0573922	-0.104062	0.91712	0.965976
CHUK	3812.18	-0.180723	0.0746541	-2.42081	0.015486	0.0918782
CHURC1	705.271	0.153899	0.0838023	1.83645	0.066291	0.233006
CIAO1	3652.26	-0.0111296	0.0553566	-0.201052	0.840658	0.928668
CIAO2A	1977.98	-0.0759154	0.0855237	-0.887653	0.374728	0.634114
CIAO2B	3508.98	-0.0760707	0.0548234	-1.38756	0.165271	0.404945
CIAO3	671.318	-0.0421483	0.114713	-0.367423	0.713304	0.865082
CIAPIN1	4254.77	-0.191337	0.068023	-2.81283	0.00491083	0.0427518
CIAPIN1P	79.0807	-0.277023	0.216676	-1.27852	0.201067	0.452848
CIART	21.0796	0.419768	0.494293	0.849229	0.395754	0.651798
CIB1	5004.63	-0.113499	0.0475496	-2.38696	0.0169884	0.0971219
CIB2	53.183	0.616053	0.25159	2.44864	0.0143395	0.0870959
CIBAR1	38.8782	0.0440618	0.356357	0.123645	0.901596	0.95881
CIC	196.578	0.575821	0.176232	3.26739	0.00108542	0.015181
CILK1	328.994	0.297463	0.142951	2.08087	0.0374459	0.161873
CINP	1445.22	0.0584854	0.0641738	0.911359	0.362106	0.623394
CIP2A	1153.99	-0.555878	0.102566	-5.41971	5.96958e-08	5.78917e-06
CIPC	706.658	0.129942	0.0930076	1.39712	0.162378	0.401003
CIR1	396.604	0.0288003	0.106801	0.269664	0.787419	0.904004
CIRBP	1677.92	0.300207	0.0846252	3.54749	0.000388922	0.00707516
CISD1	3688.72	-0.0037293	0.0938008	-0.0397576	0.968286	0.987224
CISD2	1562.47	-0.188916	0.100237	-1.8847	0.0594701	0.217936
CISD3	1605.81	-0.559989	0.1211	-4.62421	3.76036e-06	0.000196029
CISH	5159.39	0.0310479	0.33779	0.0919148	0.926766	0.969704
CIT	382.975	0.0962938	0.144754	0.665225	0.505907	0.734523
CITED2	79.0522	-0.0745856	0.241225	-0.309195	0.757174	0.888387
CITED4	44.358	0.0335316	0.274497	0.122157	0.902775	0.959267
CIZ1	2309.8	0.00746571	0.0658017	0.113458	0.909668	0.962167
CKAP2	960.168	0.133304	0.10684	1.2477	0.21214	0.464229
CKAP2L	232.519	-0.0332373	0.162595	-0.204418	0.838027	0.927632
CKAP4	910.222	-0.135842	0.0885525	-1.53403	0.125022	0.34388
CKAP5	4956.6	-0.0674071	0.0486784	-1.38475	0.16613	0.406209
CKB	91.8311	-0.125397	0.256396	-0.489077	0.624788	0.814637
CKMT2-AS1	97.5917	0.140436	0.180191	0.779372	0.43576	0.683629
CKS1B	1758.66	-0.241244	0.0852667	-2.82928	0.00466521	0.041295
CKS1BP2	24.862	0.00836544	0.400882	0.0208676	0.983351	0.993914
CKS1BP3	95.2689	-0.447439	0.225913	-1.98058	0.047638	0.187776
CKS1BP7	44.2287	-0.148058	0.3098	-0.477916	0.63271	0.819565
CKS2	4372.64	-0.132113	0.0888006	-1.48775	0.136816	0.362889
CLASP1	3544.83	-0.0256723	0.0648095	-0.396119	0.692017	0.854237
CLASP2	3662.81	-0.0347353	0.050945	-0.681818	0.495354	0.726786
CLASRP	379.885	-0.0651609	0.102343	-0.636689	0.524327	0.748739
CLBA1	32.7695	0.00117914	0.373591	0.00315623	0.997482	0.998739
CLCC1	662.428	-0.102214	0.0869226	-1.17592	0.239627	0.496291
CLCN2	46.017	0.0325437	0.272411	0.119466	0.904906	0.960294
CLCN3	949.419	0.152374	0.0742461	2.05228	0.0401424	0.168504
CLCN5	134.447	0.38958	0.196436	1.98324	0.0473407	0.186995
CLCN6	133.668	0.135388	0.172857	0.783236	0.433488	0.682274
CLCN7	918.536	0.051234	0.0850031	0.602731	0.546688	0.766137
CLDN12	83.2285	0.133431	0.214048	0.623371	0.53304	0.756013
CLDND1	5889.28	-0.524296	0.115409	-4.54296	5.54701e-06	0.000269962
CLEC11A	63.0297	0.438794	0.330937	1.32591	0.184868	0.433231
CLEC16A	1921.48	-0.0114965	0.0605891	-0.189746	0.849508	0.932728
CLEC2B	379.74	0.0961698	0.141507	0.679612	0.49675	0.726786
CLEC2D	9487.26	0.0932158	0.0792145	1.17675	0.239294	0.49604
CLECL1P	41.7545	-0.26228	0.394118	-0.665485	0.50574	0.734442
CLHC1	36.0031	0.230283	0.379242	0.607219	0.543706	0.763922
CLIC1	10814.8	-0.150888	0.0710421	-2.12392	0.033677	0.151073
CLIC1P1	101.729	-0.473788	0.186	-2.54725	0.0108577	0.0731368
CLIC4	962.548	-0.0550945	0.173473	-0.317596	0.750791	0.885225
CLIC6	23.3772	-0.375509	0.400676	-0.937189	0.348661	0.611664
CLINT1	6699.47	-0.0184002	0.050364	-0.365345	0.714854	0.866165
CLIP1	1962.84	-0.0419751	0.0804188	-0.521957	0.6017	0.799902
CLIP3	29.6773	0.828682	0.356227	2.32628	0.0200038	0.108305
CLIP4	848.889	-0.0970923	0.0752583	-1.29012	0.197009	0.447605
CLK1	476.692	-0.105865	0.108832	-0.972734	0.330685	0.594422
CLK2	646.647	0.047239	0.0990846	0.476754	0.633537	0.819919
CLK3	1577.32	-0.344616	0.0697012	-4.94419	7.6461e-07	5.14513e-05
CLK4	331.431	-0.277527	0.112428	-2.46848	0.0135687	0.0841364
CLN3	32.9642	0.385019	0.300096	1.28299	0.199496	0.451121
CLN5	126.582	0.0857139	0.16843	0.508899	0.610823	0.804407
CLN6	420.089	-0.0847839	0.132207	-0.641295	0.521331	0.746913
CLN8	453.857	-0.0811364	0.0910373	-0.891244	0.372798	0.632875
CLN8-AS1	123	0.332285	0.197095	1.68591	0.0918123	0.284857
CLNS1A	3808.4	0.0996921	0.0536997	1.85647	0.0633859	0.227297
CLOCK	1114.44	-0.217071	0.0865866	-2.50699	0.0121766	0.0786468
CLP1	926.006	0.069145	0.0813864	0.849588	0.395554	0.651798
CLPB	1261.17	0.0282194	0.0829003	0.340401	0.733554	0.87601
CLPP	4831.15	-0.0727368	0.0593184	-1.22621	0.220119	0.473591
CLPTM1	2103.71	-0.109411	0.0730876	-1.49699	0.134396	0.359902
CLPTM1L	7753.41	-0.192926	0.0519415	-3.7143	0.000203766	0.00433462
CLPX	1736.66	-0.110149	0.081614	-1.34963	0.177133	0.422691
CLSPN	1329.63	-0.212759	0.106299	-2.00152	0.0453367	0.181294
CLSTN1	1261.88	0.218138	0.0920277	2.37035	0.0177711	0.0998798
CLSTN3	117.889	0.885916	0.327293	2.7068	0.00679354	0.0529319
CLTA	2885.19	0.0460922	0.0535865	0.860146	0.389709	0.647348
CLTB	2306.08	-0.119125	0.0630347	-1.88983	0.0587813	0.21669
CLTC	22720.7	-0.0143482	0.053925	-0.266077	0.79018	0.905246
CLTCL1	23.0924	0.136477	0.447646	0.304877	0.76046	0.889925
CLU	20.6597	0.149656	0.488358	0.306447	0.759264	0.889278
CLUAP1	203.347	0.106542	0.162691	0.654875	0.512548	0.739978
CLUH	9047.42	0.0971449	0.0739734	1.31324	0.189102	0.438016
CLYBL	63.1271	0.168121	0.264028	0.636754	0.524285	0.748739
CMAHP	1262.25	-0.293199	0.141486	-2.07227	0.0382399	0.164443
CMAS	1869.45	-0.188096	0.06691	-2.81118	0.00493608	0.0428866
CMBL	20.9926	-0.13139	0.390012	-0.336887	0.736202	0.87718
CMC1	1135.41	-0.124506	0.0892708	-1.3947	0.163105	0.401792
CMC2	1008.12	-0.175892	0.0868206	-2.02592	0.042773	0.175251
CMPK1	7914.69	-0.0118474	0.0582943	-0.203235	0.838952	0.927891
CMPK2	187.135	-0.68879	0.47998	-1.43504	0.151276	0.38428
CMSS1	2629.76	0.13866	0.0680855	2.03655	0.0416952	0.17255
CMTM1	23.0387	-0.0176614	0.406839	-0.0434113	0.965374	0.985828
CMTM3	1802.57	0.121066	0.0821742	1.47328	0.140675	0.368959
CMTM4	78.6974	-0.207874	0.239795	-0.866883	0.386006	0.643783
CMTM6	4000.63	0.028968	0.0634817	0.456321	0.648159	0.82914
CMTM7	511.65	0.0101385	0.106391	0.0952946	0.924081	0.968475
CMTM8	114.381	0.211063	0.193616	1.09011	0.275663	0.534778
CMTR1	1931.41	0.00449781	0.0537823	0.0836299	0.933351	0.971864
CMTR2	2004.06	-0.0180807	0.0595789	-0.303474	0.761529	0.890408
CNBP	29957.2	-0.171233	0.0627781	-2.7276	0.0063797	0.0504145
CNDP2	7631.55	-0.0185718	0.0490851	-0.378358	0.705164	0.861684
CNEP1R1	712.008	0.041663	0.0913166	0.456248	0.648212	0.82914
CNIH1	2071.37	0.0768606	0.0675498	1.13784	0.255189	0.513767
CNIH2	42.6599	0.267568	0.39532	0.676839	0.498508	0.728237
CNIH4	1351.38	-0.0852874	0.0792431	-1.07628	0.281804	0.542258
CNKSR2	457.133	0.0608157	0.08786	0.692188	0.488819	0.721884
CNKSR3	102.827	-0.329288	0.329711	-0.998715	0.317933	0.579894
CNN2	2838.56	0.573441	0.123608	4.63918	3.498e-06	0.00018454
CNN3	468.976	-0.3278	0.156582	-2.09347	0.0363074	0.15851
CNNM1	40.2595	-1.1088	0.337235	-3.28791	0.00100935	0.0143621
CNNM2	127.051	0.0802015	0.176796	0.453638	0.650089	0.830239
CNNM3	1138.63	-0.173111	0.0725853	-2.38493	0.0170826	0.0973228
CNNM4	501.371	-0.0733489	0.10246	-0.715879	0.474066	0.710426
CNOT1	17017.7	-0.0683274	0.0579744	-1.17858	0.238566	0.495536
CNOT10	2084.97	-0.0278733	0.058124	-0.479549	0.631548	0.818945
CNOT11	4124.47	-0.120532	0.0562634	-2.14228	0.0321713	0.146616
CNOT2	2409.12	0.0787024	0.06153	1.27909	0.200866	0.452626
CNOT3	1695.47	-0.00294086	0.0771551	-0.0381162	0.969595	0.98757
CNOT4	980.448	-0.0405963	0.0707038	-0.574175	0.565849	0.777627
CNOT6	2121.64	0.229729	0.0534923	4.29462	1.7499e-05	0.000652021
CNOT6L	1713.64	0.291185	0.0886147	3.28597	0.00101632	0.0144442
CNOT6LP1	24.5444	0.0626751	0.486189	0.128911	0.897428	0.956923
CNOT7	8580.34	-0.101857	0.0509529	-1.99904	0.0456043	0.181935
CNOT7P1	97.6748	-0.260601	0.228148	-1.14225	0.253352	0.511825
CNOT8	2278.19	0.0516394	0.0533789	0.967411	0.333339	0.595707
CNOT9	2891.17	-0.466284	0.106908	-4.36154	1.29149e-05	0.000522878
CNP	2852.43	0.0149047	0.060347	0.246983	0.804921	0.912742
CNPPD1	1815.9	0.118582	0.0902615	1.31376	0.188926	0.437839
CNPY2	161.624	-0.0970274	0.195708	-0.495775	0.620053	0.81191
CNPY3	2327.14	0.0833151	0.0630723	1.32095	0.186519	0.435091
CNPY4	109.165	0.246742	0.215912	1.14279	0.253127	0.511642
CNST	2491.9	-0.0467888	0.0700978	-0.667479	0.504466	0.732996
CNTF	28.0886	-0.0262291	0.37373	-0.0701819	0.944049	0.975929
CNTLN	22.2038	1.93836	0.518203	3.74055	0.000183616	0.00404293
CNTRL	1075.66	-0.0744867	0.0851894	-0.874365	0.381919	0.640449
CNTROB	833.59	0.0579187	0.0789366	0.733737	0.463109	0.703599
COA1	1297.38	-0.0501512	0.0665758	-0.753295	0.451273	0.694692
COA3	1565.09	-0.0551472	0.0639575	-0.862248	0.388551	0.646483
COA4	2107.83	0.0514639	0.0853154	0.603219	0.546363	0.766064
COA5	478.46	0.14305	0.0961282	1.48812	0.13672	0.362889
[truncated: 11,190 more rows]
