# Supplementary material for: Multidimensional profiling of human T cells reveals high CD38 expression, marking recent thymic emigrants and age-related naive T cell remodeling
Source: Immunity. Author manuscript; Available in PMC 2026 May 4. (PMC13138122; doi:10.1016/j.immuni.2024.08.019)
Supplement: mmc2 [file NIHMS2160335-supplement-mmc2.csv]

	baseMean	log2FoldChange	lfcSE	stat	pvalue	padj
A1BG	86.9354013127157	0.386201774991507	0.611272330889576	0.631799863130519	0.527517663088408	0.870047518875581
A2M	32.1854894595464	-0.805902925035687	0.850635879745215	-0.947412334966488	0.34342870806871	0.765993689551269
A2MP1	29.8064544977273	-1.29534974556245	1.24145667636486	-1.04341115580078	0.29675790897985	0.736515547968535
AAAS	599.43842018779	-0.306990264974391	0.203147337021361	-1.51117051040699	0.130745013696784	0.563460114374815
AACS	265.374404380841	0.176181514812581	0.337753134618791	0.521628067231501	0.601929317310431	0.901902271835045
AAED1	98.1466400200747	-1.27101417541267	0.625594460278853	-2.03169026600096	0.0421850219684395	0.361386508796015
AAGAB	322.912356363975	-0.11642490695164	0.277466149285075	-0.419600399009473	0.67477739683837	0.934982653290427
AAK1	4632.07342539164	0.480687862074879	0.192867382277734	2.49232325548275	0.0126910476019796	0.21905710802575
AAMDC	48.3181787786828	-0.925398910166276	0.83338978553487	-1.11040347053492	0.266825203377089	0.708382396892193
AAMP	572.889937793553	0.152899615739275	0.274719848613081	0.556565594044939	0.577824266609152	0.893456171732725
AAR2	324.354329044384	-0.317937463993581	0.289425903791213	-1.09851074084556	0.27198153013094	0.713592702750682
AARS	677.91093007719	0.26064719303712	0.307179817708097	0.84851666031264	0.396150298091239	0.799387774178378
AARS2	318.157373128854	0.463963091785768	0.37934232055654	1.22307231923156	0.221302382551612	0.667077768661881
AARSD1	343.527754747719	-0.20364107758993	0.335784796683578	-0.606463066824996	0.544207300383992	0.877522841782814
AASDH	210.115079417	0.385211121740604	0.546817997832331	0.704459478780214	0.48114667640106	0.848617651971151
AASDHPPT	216.757581967087	0.164612314046434	0.473011791715996	0.348008901531295	0.727833498412755	0.94566934315286
AATF	663.504595752966	0.137080101726807	0.244081097902446	0.561617031817823	0.574376973632303	0.891191065569333
ABAT	206.93565911274	0.0305555281008303	0.369605016705191	0.0826707612716264	0.934113334391003	0.990847474686533
ABC13-47488600E17.1	313.871011074332	0.492312666269152	0.408296981958684	1.20577101478298	0.227905794497332	0.67506571781033
ABCA1	328.745961904015	0.556035174643365	0.446773375728712	1.24455754270594	0.21329443518487	0.65748437386913
ABCA10	24.9035806110373	0.638696275700609	0.783229697218521	0.815464834861098	0.414806285451784	0.813001565124132
ABCA11P	43.3277854176836	0.259357442085549	0.984502105821378	0.263440210591692	0.792211301241303	0.959956875840702
ABCA2	697.85953350215	0.0560710568431554	0.310899134298128	0.180351280069464	0.856876799949118	0.973429681814415
ABCA3	142.168171283708	-1.29823266962985	0.533472264513636	-2.4335523249994	0.0149514742373108	0.232631770186715
ABCA5	485.905176490439	0.0534682445547827	0.275216693853639	0.19427689434863	0.845959076585661	0.97159911488962
ABCA7	3180.528425394	0.507586069340872	0.197720246790611	2.56719318117387	0.0102525476683095	0.19854634814809
ABCA9	56.4234605348153	0.57484329548416	0.436766088856913	1.31613536432881	0.188128613179313	0.627849374072474
ABCB1	165.40940263864	0.236009911840427	0.705858535429128	0.334358656861668	0.738108932925113	0.946639485981514
ABCB10	288.038867572724	0.107607286777688	0.284864959720328	0.37774841413747	0.705617498611841	0.942593931690525
ABCB6	118.995740806694	-0.24027531495333	0.373181552029987	-0.643856357974582	0.519668583999866	0.865836770630344
ABCB7	240.790149569827	0.0632702103027718	0.334952204338382	0.188893249494348	0.850176484458317	0.97159911488962
ABCB8	746.687543062115	0.214828303874251	0.208864427815494	1.02855381417091	0.303689390649107	0.741618998357417
ABCB9	76.977417553633	0.541375598096643	0.52072401784437	1.03965935801802	0.298498188919658	0.737668895457551
ABCC1	1389.18427407559	-0.340573821330012	0.183765777746527	-1.85330383875814	0.0638388212780837	0.424636360869218
ABCC10	654.143491365502	0.279163332008304	0.281040305631864	0.993321336527371	0.320553382855414	0.752878668943308
ABCC2	68.4253803866681	-0.708374121734592	0.632867019538828	-1.11930958616043	0.263008087618451	0.705969077291632
ABCC4	132.005942174175	0.301347357358327	0.478197163533094	0.630173870400785	0.528580832978457	0.870072437034515
ABCC5	615.850473758972	0.523746974538985	0.249444087529589	2.09965679975019	0.0357590423693169	0.339096293967788
ABCC9	241.774454368913	-0.107295177403971	0.554516958604485	-0.193493049651706	0.846572848780793	0.97159911488962
ABCD1	323.739583622747	0.337367846933201	0.355207145722301	0.949777759248553	0.342225189088924	0.765128077926186
ABCD2	228.743038169466	0.256430678349315	0.425896324389352	0.602096481384251	0.547109916560966	0.87962739117034
ABCD3	307.206201368628	0.842007751055093	0.353016086313039	2.38518238601863	0.0170706558110683	0.242627189970429
ABCD4	763.327596568764	0.330615760501832	0.233248880614546	1.41743771558839	0.15635499233934	0.595119754473161
ABCE1	822.068611113316	-0.253201859076552	0.247368473882575	-1.02358176489679	0.306032861807686	0.741618998357417
ABCF1	811.666783616283	0.243387739875887	0.351215778552727	0.692986348389095	0.488318118752608	0.852072500693685
ABCF2	482.539349058957	-0.21625770918438	0.295507808804212	-0.731817240496886	0.464280124657578	0.84211478677431
ABCF3	599.174356611065	0.33293409110469	0.260205322094145	1.27950530921205	0.200719171203619	0.643676568151628
ABCG1	326.516256436461	0.522332719560384	0.395119769501903	1.32196047851224	0.186181311645292	0.626904534865404
ABHD1	34.7044765038909	0.21970133886117	0.76978467891848	0.285406224465057	0.775332939336572	0.954986229263342
ABHD10	197.818166192073	-0.141373752955879	0.340501463390972	-0.415192791091034	0.678000775683931	0.936170461891067
ABHD11	106.464040669772	-0.0217777655182343	0.535359023540593	-0.0406788053635618	0.967551958476895	0.996582624303466
ABHD12	284.057750540677	-0.302970430856158	0.428289936012846	-0.707395634080625	0.479320649317436	0.847177066411736
ABHD12B	61.1805791772292	0.500429862389604	0.631420106274179	0.792546606319667	0.428042027615148	0.82118619477029
ABHD13	382.057349870668	0.00980088006787344	0.27653685425927	0.0354414969177472	0.97172769572696	0.996727397555955
ABHD14A	274.014192985891	-0.70349617909462	0.310392402469492	-2.2664735782757	0.0234224030912923	0.286113797405046
ABHD14B	1247.41864803981	-0.0655721275626982	0.241519823948822	-0.271497910567345	0.786008106504874	0.958534637067366
ABHD15	194.663480800413	-0.110967934734721	0.42711553008288	-0.25980777311747	0.795012054724412	0.959956875840702
ABHD16A	352.986235637457	0.204816148053243	0.40417147292998	0.50675557720207	0.61232632926146	0.904795540303011
ABHD16B	63.3893374143243	0.667199386846206	0.854231362986632	0.781052318792756	0.434771723995548	0.826532939455229
ABHD17A	3350.72259006544	0.124500525639837	0.193682770995327	0.642806404514115	0.520349726888683	0.865836770630344
ABHD17B	151.790171549382	0.310878026194928	0.336015826107416	0.925188643035962	0.35486778997729	0.777298213230905
ABHD18	445.02618250491	0.205719786176261	0.344369808862831	0.597380434874891	0.550253413293959	0.881480260071543
ABHD2	608.872972657796	0.816770933097366	0.190762832093639	4.28160414758596	1.85550844752999E-05	0.00402181456002126
ABHD3	385.577118602943	0.158485782041515	0.317818753109079	0.498667182131699	0.618013867865132	0.907613955727714
ABHD4	129.260073827345	-0.000319150319172042	0.436857400467708	-0.000730559488817985	0.999417097914975	0.999939476540069
ABHD5	47.7213854891222	-1.17471040128029	0.754550147147247	-1.55683542799847	0.119509563443035	0.546986078835429
ABHD6	34.6112328660467	1.00526051793204	0.760936539002526	1.3210832525532	0.186473606555752	0.626904534865404
ABHD8	126.473870862855	-0.213468330443362	0.445308131756901	-0.479372181238084	0.631673880258606	0.914121942952996
ABI1	966.291161678096	-0.056274882909737	0.193153623179903	-0.291347798624117	0.770785334173711	0.954540910523373
ABI2	731.783044696363	0.424595320201244	0.220250115920389	1.92778704531859	0.0538816197258314	0.397577568530177
ABI3	213.851215833834	-0.232074808698049	0.549186177456563	-0.422579478917064	0.672602101437546	0.933174275631082
ABL1	662.573193739724	0.0221346259341878	0.236806099467659	0.093471519458099	0.925528974797218	0.988506674808342
ABL2	672.163678715159	0.16311181822967	0.214048586761952	0.762031745675903	0.446041057435451	0.833611784102865
ABLIM1	8625.45244732861	0.407499970015237	0.167128938807868	2.43823704573209	0.0147590921786262	0.231155949502148
ABLIM2	41.2943289758649	-0.117030002457835	0.698942999861422	-0.167438550040616	0.867024994754626	0.97463309401902
ABO	68.9670865687416	-2.82466636554964	1.19850178999535	-2.35683116131231	0.0184316250070324	0.253769711430439
ABR	1201.66504858107	-0.035542049150429	0.188528837747575	-0.188523143594705	0.850466574809444	0.97159911488962
ABRACL	303.879779143095	0.393571137576389	0.344724046717045	1.14169911070764	0.253579110603182	0.697629928490802
ABT1	464.694565350486	-0.364930133876562	0.311586555220581	-1.17119987291563	0.241518446371635	0.684462036436821
ABTB1	1597.4296619574	0.158047749243099	0.254235768534173	0.621658196068721	0.534166645326252	0.872170398301056
AC002398.9	30.4977996226943	1.37296674097297	1.30440022225559	1.05256555277092	0.292540151844661	0.732933008172451
AC004057.1	4050.36934183649	-1.09987464905057	1.24867360531153	-0.880834386481778	0.378407465038925	0.786895633140735
AC004556.1	71.2140149709959	-2.6029962771887	3.97582376883296	-0.65470615111111	0.512656964156196	0.862516491401417
AC004813.1	90.5398816932669	-0.259628729890302	1.03735233626869	-0.250280180429509	0.802370682547189	0.963382166002079
AC004951.5	45.7105026584305	-0.0260284295524265	0.613703050653176	-0.0424120908715118	0.966170189901209	0.996582624303466
AC004980.7	125.20280744392	-0.129673721298571	0.425352221176409	-0.304861982241279	0.760471272004361	0.951947695147578
AC004985.12	32.3425200100773	0.171261105775995	0.903808464492812	0.189488273792724	0.849710144774736	0.97159911488962
AC005077.14	26.7505749661855	0.183979277478834	1.03877989798377	0.177110933544181	0.8594212539675	0.973660602118371
AC005154.7	74.7422971817856	0.3128333739772	0.679173266532758	0.460609080764093	0.645079095421437	0.919984826308513
AC005517.3	59.1819113785122	0.0763731590713382	0.551244598641466	0.138546770815639	0.88980830823212	0.978677382745849
AC006449.1	42.2355452932089	0.113395644441577	0.672587734973469	0.168596063450444	0.866114377149299	0.974496249115913
AC006449.2	42.2355452932089	0.113395644441577	0.672587734973469	0.168596063450444	0.866114377149299	0.974496249115913
AC006509.7	27.303325122007	-2.77896099947995	0.95095395380468	-2.92228765479294	0.00347470464552571	0.11617303407489
AC006978.6	115.147721900334	-0.356133210421358	0.711423753733745	-0.500592239930525	0.616658124924054	0.907613955727714
AC007256.5	25.7206689108999	-1.58643217569057	0.798653679239778	-1.98638310562929	0.046990801087987	0.379607922275959
AC007969.5	39.936690409582	-2.00739914461816	1.06565471123421	-1.88372380233111	0.0596023450723887	0.411754846037936
AC008072.1	29.1600857726996	-0.55938946383911	1.03192332040116	-0.542084332023474	0.587760411704769	0.897435663093253
AC008522.1	41.2717660133992	-0.587922530990843	2.21262544863132	-0.265712631731014	0.790460534289265	0.959748921196668
AC009060.1	83.0241300040843	0.0236274081244204	0.884767201856311	0.0267046609264541	0.978695295577698	0.997286444720715
AC009060.2	49.0495507701679	-0.289874961973465	2.22265840827795	-0.130418133930913	0.896235620317434	0.979957477651834
AC009065.1	61.0540001381045	-1.0540748255237	1.78837122675362	-0.589404934364288	0.555589667235901	0.883412356648025
AC009950.1	356.502241980251	-0.360720217419016	1.33373931574754	-0.2704578122276	0.786808068843641	0.958635610348532
AC010642.1	33.1903862319065	0.407879507454849	1.56339532729856	0.260893390387469	0.794174722088917	0.959956875840702
AC010970.2	32317.108685563	-0.885788597333677	0.921441179793752	-0.961307804294079	0.336397425032929	0.760805297975884
AC012314.1	47.2775280757714	0.700955381892922	1.89008263452311	0.37085964872101	0.71074207095982	0.942661271682777
AC012314.2	47.2775280757714	0.700955381892922	1.89008263452311	0.37085964872101	0.71074207095982	0.942661271682777
AC012314.3	47.2775280757714	0.700955381892922	1.89008263452311	0.37085964872101	0.71074207095982	0.942661271682777
AC012314.4	47.2775280757714	0.700955381892922	1.89008263452311	0.37085964872101	0.71074207095982	0.942661271682777
AC012314.5	47.2775280757714	0.700955381892922	1.89008263452311	0.37085964872101	0.71074207095982	0.942661271682777
AC012314.6	47.2775280757714	0.700955381892922	1.89008263452311	0.37085964872101	0.71074207095982	0.942661271682777
AC012358.4	29.0207980770718	-0.860607227532128	0.7619395021714	-1.12949548498213	0.258688873130762	0.702767578796148
AC013264.1	555.903604584761	0.756532849465063	0.44660672815208	1.69395757335623	0.090273345379737	0.491582712525459
AC013461.1	38.0478310066994	-0.263864577743686	0.569263023009186	-0.463519615851508	0.642991957771358	0.919782925258476
AC018738.2	65.5920290646823	-1.01943294683386	0.741187365556219	-1.37540518660735	0.169005861904552	0.609694233650104
AC019097.7	36.9789598747028	-1.48119802151572	0.848832656348916	-1.74498237130366	0.0809879376191991	0.471351151590469
AC024560.3	290.619995169591	0.0403583244642316	0.281550020098686	0.143343354939508	0.886019017058749	0.977880730108999
AC024592.12	31.4558198298344	0.729091765915099	1.42073211669166	0.513180322559943	0.607825189177045	0.903930917731094
AC025335.1	74.9093544048362	-0.0291731606272059	0.539309533262437	-0.0540935378069976	0.956860640794197	0.995233458265635
AC027612.6	48.2851765154535	-0.720642925250917	0.898093961494326	-0.802413729685755	0.422313673668357	0.816769179570828
AC037459.4	25.8779024602632	-2.32966157158052	3.03683316423161	-0.76713518510655	0.443001144214223	0.831346303103315
AC068134.10	41.0714259959037	-1.38010407760011	0.962394699341607	-1.43403125406267	0.151563344084083	0.591155485376801
AC069282.6	36.6575149941068	-0.235210930346072	0.927114412836638	-0.253702161339948	0.799725664172351	0.962432541028578
AC073065.3	40.3657196300377	-0.679593923065572	0.944416213972779	-0.719591545561033	0.471776518962363	0.845830584976112
AC073333.1	75.3805755215384	0.169632135089784	0.996330998495235	0.170256807572966	0.86480817781908	0.974496249115913
AC074141.1	56.7515547764585	1.13745175368734	0.863238733429548	1.3176560662059	0.187618807911919	0.627758036642638
AC083899.3	62.2527620076303	0.947092179552299	1.85944911070807	0.509340198717056	0.610513785604601	0.904720369977716
AC090498.1	29.300368411432	0.21344977760997	1.2691251428232	0.168186548676474	0.866436522809876	0.974500232937943
AC093162.5	134.663600461722	-0.174432641513396	0.769793508741186	-0.226596664602484	0.820737386100166	0.965786849837483
AC093642.5	69.6769156745016	0.643503204360767	0.47118218156351	1.3657205843936	0.172026680921601	0.612378002530988
AC093838.4	812.253348954874	-0.235569057845786	0.288405514377554	-0.816798036452938	0.414043854535392	0.812954162265171
AC096949.1	50.2791411615731	1.52068444735007	2.2762345229464	0.668070197521508	0.504088784512867	0.85883314063674
AC097374.2	119.796623542142	-0.241301127964491	0.762326537519858	-0.316532504233077	0.751598357641797	0.950299119177308
AC104534.3	36.5376868129653	-20.3920070102771	4.14921462872892	-4.91466671043818	8.89336215937185E-07	0.000359825432968185
AC107983.4	65.5920290646823	-1.01943294683386	0.741187365556219	-1.37540518660735	0.169005861904552	0.609694233650104
AC125232.1	350.007843767018	-0.595706716610509	0.327644513800621	-1.81814952339782	0.0690412824935505	0.440793088804464
AC138969.4	1223.65012320471	-0.246623722420213	0.350803195409527	-0.703025872191114	0.482039626202482	0.849042855831349
AC141586.5	85.5621516521192	0.00346836499829116	0.429574364390055	0.00807395712082546	0.99355798425998	0.99855641401665
AC144530.1	41.9041708681917	-0.902258669070106	0.614471835050503	-1.46834829133535	0.142009639666964	0.579010079367689
AC145212.2	74.5521557726489	-0.0583723157166078	1.4851219549712	-0.03930472882797	0.96864743647186	0.996582624303466
AC156455.2	33.0361992037639	0.345693981901424	0.845315040147648	0.408952834721884	0.682574274371408	0.936857278601936
AC240274.1	371.133057321665	0.342850889633319	0.429679176134876	0.797922982252457	0.424915185631376	0.81891626897333
AC241377.1	33.2617957180287	0.266377332076572	1.57418035987922	0.169216526178112	0.865626331230085	0.974496249115913
AC241585.1	564.024035145547	-0.547648424945782	0.381212346380888	-1.43659676855953	0.150832602341783	0.589931247267438
AC243587.1	58.5954833415353	-0.259353482428413	0.687356995770712	-0.377319913850019	0.70593587491523	0.942622016351539
AC245100.1	332.193044888628	-0.313097272656886	0.394349046208851	-0.793959756380562	0.427218859962667	0.820732621857351
ACAA1	730.003615667082	-0.286840512843503	0.261272814658274	-1.09785824146561	0.272266394808416	0.713927306153499
ACAA2	397.651452346076	-0.339388991563844	0.267289057047503	-1.26974517891889	0.204175414063378	0.646805982231341
ACACA	259.309276438944	-0.01209722236287	0.387781298518257	-0.0311959921973917	0.97511323612356	0.996727397555955
ACACB	346.307638145341	0.442364256833361	0.471326945948677	0.938550746219228	0.347961450988448	0.770770396697132
ACAD10	641.235273387503	0.0411479585349434	0.23634617758939	0.174100376636642	0.861786577207342	0.973835623307332
ACAD11	370.469496751274	0.0769029532504913	0.397547713232291	0.193443329418817	0.846611784249523	0.97159911488962
ACAD8	479.423025074737	0.206263310179264	0.221670524748283	0.930494978588088	0.352114862823766	0.775253075449823
ACAD9	298.339314578434	-0.0765871805047866	0.295555432841453	-0.259129665689045	0.7955351964147	0.959956875840702
ACADM	268.616651695969	-0.0538907246232259	0.259440308437574	-0.207719166492562	0.835448251384463	0.967270906455184
ACADS	177.653405519182	0.0573537462833774	0.319497493902332	0.179512351044951	0.857535420120675	0.973472321856954
ACADSB	688.006589072451	0.192366499774781	0.243739714406554	0.789229199858325	0.429978058476105	0.822273594862274
ACADVL	2030.1565443441	-0.0644393623638758	0.196420494436761	-0.328068425592028	0.742859926702746	0.948341795363687
ACAP1	6209.22215744547	-0.128559133014244	0.141739500771443	-0.907009918297564	0.364401552304887	0.781163174150413
ACAP2	1316.02134786629	0.498463107566121	0.178553551368217	2.79167288326951	0.00524363372328868	0.143672339278653
ACAP3	1078.26309551908	0.135885559960807	0.228261979343116	0.595305273142086	0.551639431763046	0.882059261594023
ACAT1	230.712707379867	-0.332175001054331	0.396063142985788	-0.838692029129937	0.401642152406936	0.803665591152128
ACAT2	123.501073832999	0.240051075017153	0.526024098540674	0.456349957507872	0.648138344988493	0.921159988456411
ACBD3	313.881436897618	0.484314358878585	0.316662130535884	1.52943567346997	0.126156474492503	0.556357505227988
ACBD4	413.298031537258	-0.32406043934351	0.276209591924351	-1.17324107785607	0.24069914346865	0.683728750846243
ACBD5	270.938354401164	-0.216107032705193	0.325409356473956	-0.664108232925039	0.506621041195616	0.859806845848753
ACBD6	673.485613806726	-0.231460452371048	0.226974717072624	-1.01976314964186	0.307840803889742	0.741765107774581
ACBD7	31.7529221001884	-0.110969664690988	0.933117334718256	-0.118923591452187	0.905335891118169	0.982825064519483
ACCS	371.493860025338	-0.109125588750824	0.352516309146623	-0.309561815778105	0.756894197356834	0.95141442795942
ACD	396.179449067396	-0.0931518204036295	0.301714493466635	-0.308741616398122	0.757518083998112	0.95148114008874
ACE	29.4641530604004	-2.18185788317004	1.0670873110783	-2.04468543531387	0.0408858804430632	0.357356368432445
ACER1	45.3492583948097	0.0927452280532869	1.00079216877276	0.0926718163342717	0.926164287940798	0.98854925492661
ACER3	182.569464521687	0.660253563115237	0.392311984535908	1.68298086507935	0.092378795726973	0.495709028529619
ACIN1	3785.64230163198	0.233422940712149	0.155040813925332	1.50555801922303	0.132180672191941	0.564720239051811
ACKR3	66.1185584989348	0.945191153512847	0.91793775333051	1.02968981293498	0.303155639184636	0.740914351825372
ACLY	1143.53154943024	0.160084402263258	0.245293527219299	0.652623834301744	0.513998816099473	0.863279041070348
ACO1	126.233596891285	0.960180329554463	0.69517306006221	1.38121049953883	0.167214247390333	0.607549430923984
ACO2	854.477772332981	-0.274135866288247	0.228474804176013	-1.19985163036646	0.230196968200813	0.676632078117796
ACOT11	203.685437407959	-0.123156115464495	0.392669726377742	-0.31363791805539	0.753796057171088	0.950319042077332
ACOT13	175.940969484398	-0.281131240621342	0.323525400090404	-0.868961882259582	0.384867980155845	0.790931334141509
ACOT2	115.223660874859	-0.201062864797501	0.792692331003568	-0.25364552794771	0.799769420324244	0.962432541028578
ACOT7	104.477121303109	-0.451214913617431	0.460891231610146	-0.979005202683267	0.327577408853125	0.756959603642841
ACOT8	253.971912698063	-0.452310359110413	0.300523181151161	-1.50507643828948	0.132304425852762	0.564720239051811
ACOT9	189.49008520725	-0.838675865213243	0.348952414531168	-2.40341040866572	0.0162429465648763	0.238112180440179
ACOX1	329.809426097062	0.28227127990174	0.311906842235424	0.904985853720659	0.365472881577766	0.781163174150413
ACOX3	126.628087819236	0.624469480210087	0.298358008023988	2.09302067789606	0.0363473087278347	0.341827386480523
ACP1	716.698308387118	-0.482335848821354	0.238745028119355	-2.02029693611137	0.0433525964335257	0.366281873578985
ACP2	174.892401569893	0.0903524374321575	0.477245294203262	0.189320750837358	0.849841432593171	0.97159911488962
ACP5	432.656440749095	-0.268183101897783	0.22148820299064	-1.21082341306059	0.225963089957315	0.673071941992056
ACP6	246.071958357728	-0.129047726164686	0.285371897534072	-0.452208950074626	0.651118461116353	0.921583721011039
ACRBP	120.569498815054	0.828110103918069	0.50711457717431	1.6329842232743	0.102472314836633	0.515248118263068
ACRC	133.382962166573	0.121148051414137	0.640101392578609	0.189263846038672	0.849886029858119	0.97159911488962
ACSBG1	25.0425439844973	1.33992395298516	1.1016515242226	1.21628656932209	0.223875775962476	0.671413608907822
ACSF2	98.7079909097312	-0.216518547429939	0.494664600824477	-0.437707786385076	0.661598124371297	0.926880312154103
ACSF3	934.034452317313	0.0434424982521943	0.215569586907793	0.201524245026161	0.840288673505899	0.96996524885349
ACSL1	209.026534463554	0.0794104936824872	0.453504106697537	0.175104243841941	0.860997723688718	0.973660602118371
ACSL3	405.362209374578	0.118552337795117	0.276125212852983	0.429342675991842	0.667673864101225	0.93066437327293
ACSL4	290.562113832688	-0.190323048334744	0.251386312991655	-0.757093916807881	0.448993598284615	0.834208525329659
ACSL5	688.69197524964	-0.362635184624778	0.287028276010541	-1.26341275384123	0.20644088303566	0.651020898489696
ACSL6	559.271035962697	-0.176314207935082	0.257366053295722	-0.685071732177868	0.493298657018153	0.853947747520266
ACSM2B	43.1964514599756	1.08380204942979	1.02563509225994	1.05671311132859	0.290642539321567	0.731305792347673
ACSM3	70.9058763638256	0.118446437085106	0.515389519320999	0.229819258337177	0.818232219239616	0.96517166672337
ACSS1	1274.86674961902	0.0364270053528893	0.180426138933694	0.201894279665742	0.839999374160183	0.969838524070798
ACSS2	336.251808244924	-0.298561488064556	0.261196505017686	-1.14305315090009	0.253016523936786	0.697030087958399
ACTA2	51.7074832533994	-0.699613542888274	0.776548638507905	-0.900926881067671	0.367627197682363	0.783637632393286
ACTB	38288.4326497996	0.0328011827496482	0.197301342239272	0.166249161700428	0.867960872269795	0.97463309401902
ACTG1	15183.9920270649	-0.112596441971883	0.176777654534607	-0.636938205048086	0.524165095831979	0.867467608600963
ACTG1P17	53.3204647489702	-0.790822964076325	0.560081403170536	-1.41197861525056	0.157956257908111	0.597420847824191
ACTL6A	251.035680104616	0.2612502258847	0.549625179922128	0.475324339983321	0.634555812985366	0.915832629775483
ACTN1	3433.71711280214	0.777664502209309	0.193386334262037	4.02130018740403	5.78777911200149E-05	0.00912364452746417
ACTN4	677.083523584169	-0.000135414797236999	0.329904234749346	-0.000410466987002712	0.999672494737548	0.999939476540069
ACTR10	316.961865129459	-0.00974020280376852	0.291357575242597	-0.0334304086504646	0.973331360612957	0.996727397555955
ACTR1A	747.49271074611	0.324501966215057	0.227436831028175	1.42677843666779	0.153643768520462	0.592630843034577
ACTR1B	1095.75591663958	-0.0741373453795901	0.216241358843861	-0.342845354727546	0.731714803372793	0.946056462249454
ACTR2	2543.10274618074	0.338793184276609	0.205751778151646	1.6466112094881	0.0996379849244351	0.509867563664752
ACTR3	2709.11344938163	0.168354779681014	0.169048168658808	0.995898275720493	0.319299573192715	0.751387789727253
ACTR3B	88.8950739894542	-0.164706742372951	0.471794572890428	-0.34910690337933	0.727009054097025	0.945117521087491
ACTR3C	29.7170997896669	0.452184096428374	0.786333764327944	0.575053643810962	0.565255017712667	0.886786274395288
ACTR5	230.784570809298	-0.143816718214577	0.394354830484638	-0.364688618211763	0.715343855684683	0.943373299562491
ACTR6	181.868762076618	-0.543892488922268	0.39037639715186	-1.39325146932664	0.163543760527666	0.604106562776876
ACTR8	241.021172169176	-0.314360472556504	0.277378629724723	-1.13332621503135	0.257077286850378	0.70174643695365
ACVR1	329.91870448544	-0.967126886008349	0.314277493363279	-3.07730240450413	0.0020888327367452	0.093657023379092
ACVR1B	279.056966295119	0.564718581154539	0.332761086319605	1.69706917176051	0.0896835837517442	0.49079320990923
ACVR1C	77.5775560416106	-1.77454583953073	0.54993307831368	-3.22683960923429	0.00125165599673866	0.0686842666046908
ACVR2A	122.486229044625	-0.407223067507598	0.570726662864728	-0.713516809366442	0.475526015289283	0.846076630545487
ACVR2B	375.164686076939	1.37203337142463	0.395018517183119	3.47333937965392	0.000514024927980716	0.0405145102326619
ACY1	93.1146559764743	-1.13582857136115	0.468080044492545	-2.42656909801084	0.0152423474542294	0.234353121845688
ACYP1	86.080355408273	0.795328363382772	0.602746454757428	1.31950732701173	0.186999562220793	0.626904534865404
ACYP2	116.621153451241	-0.611365795469143	0.472843782436078	-1.29295513270663	0.196026577435222	0.638928731715554
ADA	585.698850993123	-0.265170605733095	0.322599160001578	-0.821981699306961	0.411087312592874	0.809466290095528
ADAL	87.0777153852226	0.0684551007873546	0.546597432013782	0.125238606656367	0.900334654144682	0.981143778191222
ADAM10	1494.64852608178	0.546600538564348	0.213469810881988	2.56055194083872	0.0104506040325111	0.20105286150971
ADAM15	252.576690847388	-0.430585893185657	0.37205086430274	-1.15733071603695	0.24713726876693	0.690709686459358
ADAM17	371.185276648908	-0.14952270937514	0.396648672644062	-0.376965107127224	0.706199535761659	0.942622016351539
ADAM19	200.378663050422	-0.29418853626881	0.475539166105613	-0.618642074590915	0.536152177639427	0.873155749596415
ADAM1A	35.1441645447052	3.23795551335369	1.59048751076671	2.03582580273944	0.0417678504661101	0.360090675887037
ADAM20P1	26.2517885934694	0.415290970335636	1.16456962411913	0.356604673292728	0.721387778434256	0.944514850903249
ADAM22	49.6313083709116	0.841638865356767	0.586559341554224	1.43487419896281	0.151322949190621	0.590407572251933
ADAM23	27.7012823716051	8.22590359442144	1.569316268673	5.24171179425624	1.59093727432509E-07	8.77763483443542E-05
ADAM28	33.0435741573247	-0.0588433986182504	1.07486994762939	-0.054744668178721	0.956341882636916	0.995233458265635
ADAM32	185.580777911021	-0.121328792441547	0.467934950843577	-0.259285595621399	0.795414892507255	0.959956875840702
ADAM8	581.387701087273	-0.00859395484678307	0.293090779018299	-0.0293218192519339	0.976607925136048	0.996977880176733
ADAMTS10	671.983682791555	1.16475168667554	0.366212595294727	3.1805342078367	0.00147003782351132	0.0750984241293822
ADAMTS13	50.6582707841831	0.140503158429264	0.676477011112531	0.207698349125262	0.835464506778394	0.967270906455184
ADAMTS17	93.5652717535431	-0.506898859249152	0.574658388317196	-0.882087287951251	0.377729606009512	0.786736758387661
ADAMTS4	112.192025692712	-0.100543004003544	0.479699553812684	-0.209595783870177	0.833983170539791	0.967166697409694
ADAMTS6	35.218552085057	-1.64141735294009	0.9447644190903	-1.73738269538197	0.0823196436283039	0.474451489101028
ADAMTS7P1	104.858133136996	1.85482173271665	0.460971010967013	4.02372749823391	5.72841956179685E-05	0.00912364452746417
ADAMTS7P4	29.3548136589009	0.328085736137207	0.861345455111399	0.380899131922366	0.703278096647404	0.942473768357754
ADAMTSL2	51.1025493663273	-0.0559859441260101	0.663202765796858	-0.0844175371596066	0.932724464417682	0.990477608020742
ADAMTSL3	302.615841750915	0.360885926550589	0.409314863820126	0.88168292541944	0.377948297016536	0.786736758387661
ADAMTSL4	35.4360371462747	-0.283156428475283	0.82061115128145	-0.345055545532268	0.730052612790015	0.946056462249454
ADAMTSL5	95.6605177719657	-2.21799639960393	0.607710172631116	-3.64976019736676	0.000262485237703657	0.0263309571508015
ADAP1	114.669612679646	-0.431439790778643	0.532392753011981	-0.810378782088595	0.417722508759698	0.814530727664878
ADAR	5527.24882311309	-0.107493001762935	0.268782447761888	-0.399925674678589	0.689211261186165	0.937467609512345
ADARB1	844.888202115201	0.307733408607033	0.235104933802995	1.30891939879448	0.190561654770244	0.632150140913152
ADARB2	61.8941052985345	3.29107747009597	1.98460997574259	1.65829936880396	0.0972570563664696	0.504921364489396
ADAT1	250.589844835249	-0.113885116057647	0.286864049704584	-0.397000307898211	0.691367233556036	0.938631323127463
ADAT2	412.585675417453	-0.233184199243338	0.310283913262704	-0.751518816400614	0.452340480964373	0.83641404192255
ADAT3	31.2416923209119	0.5783166034708	1.04084271260528	0.555623435190551	0.578468307334874	0.894055337439022
ADCK1	194.966957201943	-0.0685893639063244	0.552555857011107	-0.124131095591564	0.901211477833911	0.981143778191222
ADCK2	242.833745588418	0.133921722545179	0.332124828240995	0.403227073550802	0.686781184648945	0.937186420254624
ADCK3	1088.87993132393	-0.0183725755405052	0.236273342246732	-0.0777598325981243	0.938019098603367	0.991439309915884
ADCK4	334.025231795478	-0.0240111431857101	0.296010683241131	-0.081115799344818	0.935349861032412	0.991379375935331
ADCK5	227.178521430413	0.121534728207613	0.419003612844601	0.290056516177791	0.771773001433616	0.95462964347307
ADCY10P1	198.425619570244	-0.120007783283268	0.461728071466875	-0.259910087125551	0.794933130207771	0.959956875840702
ADCY3	328.668309481383	0.245749671567431	0.2692953575415	0.912565570424141	0.361471068980319	0.780610967185702
ADCY4	62.31207363453	-0.206323176208325	0.649320033722009	-0.317752672785478	0.750672553070064	0.950299119177308
ADCY7	2760.79060199448	0.491940385056591	0.231991770789538	2.12050791018306	0.0339632351593573	0.332288211402547
ADCY9	152.385462750461	-1.09039907058971	0.361368666696319	-3.01741454387367	0.00254940911007477	0.100797158886279
ADD1	3758.76281180691	0.0537764685809824	0.166582520701682	0.322821796395349	0.746830204928742	0.949714513088012
ADD2	168.151990949711	1.22002346982821	0.444904434674258	2.74221467520652	0.00610264429132591	0.153999784632254
ADD3	5266.90124674041	0.257363342288606	0.146631856269508	1.75516663865712	0.0792308085113193	0.468423751327692
ADGB	58.0599276365885	0.648401741058443	0.809224166590523	0.801263441983365	0.422979150241191	0.816887061488472
ADGRA3	200.843153715524	0.295557962587724	0.637206244285757	0.463834065089889	0.642766635161502	0.919782925258476
ADGRB1	78.9723592386252	-0.23786704048331	0.441758491290275	-0.538454936742823	0.590263007884269	0.898158755133415
ADGRE1	164.364470282088	0.673694214145383	0.405276961498028	1.66230572706428	0.0964514900812772	0.503988220793977
ADGRE2	71.4075002192776	-0.705950699706308	0.586685743704872	-1.2032859282523	0.228865692568689	0.676539444204617
ADGRE4P	272.022516462388	1.29819804428528	0.520307807357906	2.49505778296401	0.0125936620363343	0.218446984620955
ADGRE5	3637.46736765112	-0.560154013184317	0.163270184818917	-3.43084081031441	0.000601713595449733	0.0453639728047755
ADGRF1	27.671740524936	-0.768235211767073	1.13931553843138	-0.674295386881834	0.500123536312322	0.856539796456423
ADGRF3	43.103556974365	0.602007571285084	1.00272424721503	0.600372009510195	0.54825833773038	0.880162147669357
ADGRG1	156.228473464241	0.477401770977886	1.33503644773793	0.357594559898937	0.720646750041752	0.944366137891302
ADGRG5	43.7612154373716	0.993821691126061	1.2953142254168	0.767243709383548	0.442936629538904	0.831346303103315
ADGRL1	1222.85330893894	0.235460709698982	0.275322148391316	0.855218917456365	0.392429965294286	0.796540956311378
ADGRV1	37.4188811381191	-0.040513333689902	0.794108946142519	-0.0510173495547437	0.959311695605034	0.995854713631334
ADH4	41.0624597812159	0.583809621758037	1.01296399550736	0.57633797879028	0.564386756934361	0.886594826627924
ADH5	523.820179533685	0.19370741700213	0.234676989488455	0.825421433197904	0.409132370711424	0.808802722425939
ADHFE1	146.491305981	-0.772784282457216	0.378847611922923	-2.03982883390707	0.0413673768817237	0.358898499017162
ADI1	765.691516493337	-0.749664296169871	0.380630158675241	-1.96953467580979	0.0488917246876945	0.381638427176358
ADIPOR1	875.91421585266	-0.560295990165688	0.184031578320493	-3.04456439095429	0.00233017543137594	0.0955529371150041
ADIPOR2	537.40124858967	0.204232093624979	0.283311405119779	0.720874945146076	0.470986459341184	0.845416224201397
ADK	146.096842011276	-0.904720529588992	0.523827477263576	-1.72713454115688	0.0841435034854075	0.477392145611111
ADM2	34.9871795554656	0.404259642408476	1.24165471867133	0.325581368418641	0.744741110605144	0.949146115132847
ADM5	146.209787342253	0.194305850290395	0.437774773791493	0.443848896562827	0.657151833908659	0.925359758397392
ADNP	1418.34776589818	0.346884909252284	0.202490343181402	1.71309359153747	0.0866953228217921	0.483819691223408
ADNP2	661.770654168844	-0.400109979493419	0.29039638877104	-1.37780631910296	0.168263094504062	0.609301145909996
ADO	170.931710281122	-1.06612674376505	0.628465983419409	-1.69639530522301	0.0898110422253144	0.49104794168057
ADORA2A	425.39936861893	0.85959130886858	0.395009242325012	2.17612961106695	0.0295455703316786	0.31749164200374
ADPGK	1561.00563400993	-0.427323393561539	0.159128495015146	-2.6853983224115	0.0072443413064496	0.168775076348724
ADPRHL2	256.294496848819	-0.712365529353808	0.365918523028435	-1.94678728876059	0.051560241513911	0.38896097669102
ADPRM	334.541181314785	-0.343833912057603	0.339074214984949	-1.0140373312458	0.310564939402911	0.744136448598155
ADRM1	692.306509026309	-0.363550461667547	0.298963482963936	-1.21603634685846	0.223971076426449	0.671413608907822
ADSL	1062.88674893028	-0.0504588862194988	0.240427170595088	-0.209871813134126	0.833767722147896	0.967151434578666
ADSS	566.294050599251	-0.128106240300247	0.211546305735056	-0.605570680400771	0.544799876689624	0.877841617318287
ADSSL1	35.132235918825	-0.862184837944283	0.882219797467195	-0.977290285731026	0.328425460952111	0.757091433870169
ADTRP	445.21393718093	-0.492479764408021	0.351547275298884	-1.40089199664346	0.161246372424565	0.601662609434176
AEBP1	516.247910679648	0.46850288926062	0.241104345329614	1.94315406725719	0.0519975459965256	0.390008444801892
AEBP2	389.970915240775	0.112596573705549	0.258781700478652	0.435102534287726	0.663488003986463	0.928059912524501
AEN	524.816767652511	-0.852027539003857	0.259270590360035	-3.2862483084591	0.00101531464655655	0.0622418645449668
AES	13259.6961833988	-0.385414634136262	0.220806018603869	-1.74548971342899	0.0808996614817589	0.471351151590469
AF011889.5	271.638592742847	0.349398612150866	0.447953858811421	0.779987950272253	0.435397967795764	0.826792949484509
AF111168.1	46.7126109278737	-0.253336653885704	1.08689387136799	-0.233083156101386	0.815696834209982	0.96517166672337
AFAP1	366.194794233253	-1.19273059652244	0.527947387993985	-2.25918457718751	0.0238719057829092	0.288593928801123
AFF1	1538.79687701907	0.041751062046488	0.209908401512416	0.198901338610872	0.842339922376715	0.971434195600275
AFF2	80.2398966185061	3.96482137317212	0.693762587876946	5.71495413914618	1.09733614196794E-08	1.02457431470822E-05
AFF3	311.917708000758	0.417037784376472	0.27372418479662	1.52356937216321	0.127616318977366	0.558867363878675
AFF4	1332.52750652669	0.328025387055973	0.178436650006157	1.83832966514813	0.0660138423489492	0.430109736986754
AFG3L1P	520.257016098789	-0.0821874317138186	0.371470052447511	-0.221249145583362	0.824898444647902	0.966279383088122
AFG3L2	567.054582843183	-0.187283125145005	0.183159874568574	-1.02251175693444	0.306538751011715	0.741618998357417
AFMID	69.461066828366	-0.270244344842371	0.70388061974221	-0.383934913481984	0.701026688560735	0.941163803312709
AFTPH	697.444033224252	0.320229643679293	0.190045416568987	1.68501640008271	0.0919854074008195	0.494910848861324
AGA	167.557053105141	-0.211229460737052	0.327751207975644	-0.644481105170324	0.519263506242746	0.865836770630344
AGAP1	26.2762271357825	0.469662031484713	0.914805423384263	0.513401013460577	0.607670836811949	0.903930917731094
AGAP10P	27.1423733165512	-0.580756122593076	0.961365155148609	-0.604095248806164	0.545780318174294	0.878700979806825
AGAP12P	39.2854872320518	1.47960400847862	1.00533699560775	1.47174928898758	0.141088592194984	0.577777777349093
AGAP14P	37.8545161713498	0.497303822927787	1.436191836701	0.346265596433216	0.729143121261862	0.94596701621939
AGAP2	1167.86403324678	0.498962333451228	0.257081153966224	1.94087480063507	0.0522734652407936	0.390951186787116
AGAP3	281.57922600249	-0.560068472687664	0.389709701880311	-1.43714275006598	0.150677436202043	0.589784818000775
AGAP4	433.588896260329	-0.142144749007753	0.386604655788958	-0.367674695271513	0.713115811109724	0.942661271682777
AGAP5	236.782083055578	0.233773961803816	0.43849238331819	0.533131180146816	0.593942776543743	0.899454612279029
AGAP6	926.123040503314	-0.115570480554208	0.25721563132869	-0.449313597144971	0.653205450455378	0.9228969570047
AGAP7P	83.7099265506999	-0.99930123348291	1.03214861457181	-0.968175725253935	0.332956616063188	0.758668557494833
AGAP9	286.260184949198	0.290352425145228	0.493779331228537	0.588020613221747	0.556518456971281	0.883488855662711
AGBL2	81.6471940935791	-0.818868578228906	0.764481761321585	-1.07114207252414	0.284105553259886	0.725688805864583
AGBL5	224.938089612085	-0.395427888583566	0.365939151598902	-1.08058371687156	0.279882328900408	0.723203229906268
AGER	778.775151848351	0.263750589502117	0.208859730163535	1.26281207629447	0.206656723691812	0.651363103653912
AGFG1	984.689997651905	-0.0965329938277619	0.209443216091263	-0.460902938893463	0.644868243162855	0.919984826308513
AGFG2	252.539162741638	-0.261288566319293	0.357024940815869	-0.731849617346618	0.464260360655296	0.84211478677431
AGGF1	439.367458385386	0.342619001252259	0.297966695869828	1.14985669875649	0.250202897984444	0.693487862905655
AGK	568.866915380649	-0.17837766476605	0.195338881453969	-0.913170298909916	0.361152982185507	0.780568892052651
AGL	299.064909118199	0.453573122217591	0.41947735420425	1.08128154636147	0.279571893520692	0.722957834977363
AGMAT	262.780262547846	0.111647118011222	0.322158257977759	0.346559851397415	0.7289220125757	0.94596701621939
AGO1	907.760234000629	0.477401064538382	0.225246963289045	2.11945616299281	0.0340519347205007	0.332787748500353
AGO2	1654.23685230501	0.375695673275306	0.221692831509534	1.69466766569377	0.090138482834707	0.491509840362837
AGO3	933.322000468846	0.490268956970178	0.22484803623436	2.18044580322315	0.0292244320758418	0.317147430997787
AGO4	364.582423602988	0.313056155357731	0.345744003227745	0.90545650086523	0.365223594636697	0.781163174150413
AGPAT1	957.734266505311	-0.0917889183863106	0.270672761408532	-0.339113983648217	0.734523864516559	0.94635926838998
AGPAT2	65.6360168109897	0.4937444406839	0.679833519529939	0.726272574828749	0.467671688526296	0.844355043184914
AGPAT3	1167.22964248994	0.0111331403019232	0.202487805567443	0.0549817815977815	0.95615297801412	0.995233458265635
AGPAT4	155.152837212942	0.375599846489764	0.370920802794502	1.01261467046337	0.311244249720944	0.745291517678599
AGPAT5	181.51270595012	-0.136902975526473	0.677769357930192	-0.201990505951102	0.839924146360527	0.969838524070798
AGPS	378.293236241751	-0.182177537747961	0.248078308108875	-0.734354966932489	0.462732425394819	0.841970224812862
AGRN	273.172985522831	-0.370381187297992	0.450415642076764	-0.822309779452261	0.410900612273444	0.809466290095528
AGTPBP1	747.295995022753	-0.0921436754788237	0.285890635324835	-0.322303930571661	0.747222455723582	0.949914764094349
AGTRAP	249.529126679796	0.0712946799663881	0.399340217113306	0.17853117945834	0.858305836843157	0.973655724074975
AHCTF1	1012.97670833833	0.170761325872797	0.167830937871422	1.0174603564667	0.308934482093249	0.743279830257256
AHCY	490.502589059915	-0.710966535310078	0.32441108572251	-2.19156054339713	0.0284112536021922	0.313220523363677
AHCYL1	522.749853587018	0.762600182738985	0.335120342718222	2.27560098725549	0.0228699021976624	0.283260074362476
AHCYL2	388.754416654362	0.427319717307077	0.311267540889549	1.37283738640358	0.169802905276148	0.609751973152433
AHDC1	605.734757111012	0.274362647697463	0.329949834087813	0.831528369929242	0.40567520836013	0.806300844705882
AHI1	71.3486559565767	-0.19251426115374	0.903960862829287	-0.212967473559855	0.831352333025984	0.966700265824348
AHNAK	5809.61928616517	-0.534441366382153	0.34359163947649	-1.55545509546289	0.119837721193514	0.547056250733101
AHR	521.075678595376	-0.611841907404331	0.306326354093856	-1.99735314714995	0.0457868336882278	0.375168819351041
AHSA1	596.68507650977	0.419240051693249	0.289689395132635	1.44720538182386	0.147839409686693	0.587577370703743
AHSA2	2660.49506983829	-0.0624367249755096	0.229127185728427	-0.272498109628565	0.785239044597195	0.958297961323221
AIDA	1051.88111677296	-0.133325582706029	0.234554549340769	-0.568420365670799	0.569749564938516	0.888983926427642
AIF1	286.585609495841	-1.16975451569722	0.388306791327015	-3.01244928449398	0.00259148734200532	0.101610016454944
AIFM1	268.669493155172	0.271168351279033	0.312131713231955	0.868762576129261	0.384977006533119	0.790936172190082
AIFM2	88.3230653675734	-0.197766759416889	0.629125992719828	-0.314351595237556	0.753254015431433	0.950299119177308
AIG1	119.633205565033	-0.891421596895797	0.556199654971747	-1.60270073691627	0.109000740763484	0.527742716947413
AIM1	1121.08884088473	-0.407767401143054	0.229772467312296	-1.77465736392531	0.0759544792709882	0.459445700136011
AIM1L	30.3500936667485	0.568056551832316	1.23267874731666	0.460830977307657	0.644919875177389	0.919984826308513
AIMP1	499.933234314201	-0.650551181753818	0.263303392285282	-2.47072844792278	0.0134838165091391	0.224757214485403
AIMP2	77.3954561378687	-0.738465260181261	0.555760746053298	-1.32874670517022	0.183931550407575	0.625080025597232
AIP	1013.1678853299	-0.454875246723078	0.265449486323497	-1.7136037934115	0.0866015164037625	0.483819691223408
AK1	562.823851445291	-1.10007621699311	0.232356763116177	-4.73442736178539	2.19674424992857E-06	0.000808002475928271
AK2	977.356480891782	-0.100065723067276	0.169883431175776	-0.589025794774181	0.555843970045167	0.883412356648025
AK3	420.23585582207	-0.325161588578538	0.282406860924427	-1.1513940826868	0.249570147105367	0.692724089998844
AK5	966.750937620576	-0.646338808760914	0.262556353523539	-2.4617145998829	0.01382746485875	0.226800743297886
AK6	88.8855161802811	-0.0998157188296488	0.73350659680046	-0.136080192414142	0.891757886020286	0.978677382745849
AK9	109.760619269171	0.633764987122034	0.482895431083899	1.31242696933267	0.189376112169031	0.630284411710365
AKAP1	511.992958265244	0.0487235538745924	0.352271574523505	0.138312476504803	0.889993465457014	0.978677382745849
AKAP10	673.868293621922	-0.0084271509977697	0.230805087350723	-0.0365119811460833	0.97087412550706	0.996727397555955
AKAP11	1137.61784416574	1.10423915852123	0.249873884084868	4.41918595280722	9.90733751003696E-06	0.00256091021601559
AKAP13	4456.75878954446	0.351675147613394	0.180325887677612	1.95021997197719	0.0511499063351525	0.387586274756202
AKAP17A	2688.91824195336	0.0594345426916689	0.197577360788075	0.300816563469636	0.763554377259393	0.952333556991885
AKAP2	372.192183749826	0.216605625770759	0.415770233122965	0.520974347162311	0.60238464182845	0.901902271835045
AKAP5	54.5783480064858	0.523709672444397	0.609145613174942	0.859744634316182	0.389929824844756	0.794522110788257
AKAP6	28.9983328065901	0.23027782998668	0.926563540268682	0.248528913537764	0.803725201910044	0.963382166002079
AKAP7	230.365700962271	-0.276730976788442	0.580358017390772	-0.476828041477906	0.633484576005945	0.915551162807676
AKAP8	892.425657354814	-0.276272133841041	0.231953699997112	-1.19106586290489	0.233627729872774	0.679082288340836
AKAP8L	1621.19241037271	0.0831427063158389	0.156254051781558	0.532099522334766	0.594657068208501	0.89976907179192
AKAP9	1269.79294183164	0.484574112056731	0.235335705231202	2.05907604024927	0.0394869546876565	0.353398793647803
AKIP1	52.1446352509528	0.406984881923626	0.707316319807962	0.575393032121927	0.565025515513521	0.88677006817987
AKIRIN1	1034.45531579375	-0.00728203662398116	0.172105700112522	-0.0423114203609768	0.966250441308634	0.996582624303466
AKIRIN2	420.771739683492	-0.248703749827426	0.283949261129973	-0.87587391084489	0.381098583894354	0.788576771807844
AKNA	7464.51586359608	0.43943464647619	0.177955577701463	2.46935022859122	0.0135358667535278	0.224757214485403
AKR1A1	459.691645198637	-0.127631741570307	0.235503841951693	-0.541951844660296	0.587851680058721	0.897435663093253
AKR1B1	695.947520030192	-0.399099700758638	0.26558996343345	-1.50269119961923	0.132918693134489	0.565389812044617
AKR1B15	122.976475511292	-0.841875574269228	0.32276833061126	-2.60829670827643	0.00909940430979807	0.18783770325226
AKR1C1	95.9205473769643	-1.21235282421521	0.544536450667829	-2.22639425281513	0.0259877851081464	0.300418795850173
AKR1C2	35.9905678414352	-1.19684005588951	0.953102844750054	-1.25573023150862	0.209213794502052	0.654325441295002
AKR1C3	31.0144906418699	1.13557516172467	0.944873775526455	1.20182736693265	0.229430420045553	0.676539444204617
AKR1E2	50.9324572651209	0.133903036917411	1.00066843775456	0.133813590861206	0.893549979900811	0.979314641628536
AKR7A2	256.386097039409	-0.0248774329274806	0.391269244004638	-0.0635813657952265	0.94930356965724	0.994561620984798
AKT1	1448.19970440589	0.186053341991794	0.189911343241615	0.979685251107344	0.327241508644618	0.756959603642841
AKT1S1	491.320590619417	-0.438520514668315	0.317786389980629	-1.37992226380446	0.167610580822107	0.607845004487222
AKT2	2343.70453117535	0.251454152157839	0.179201198356532	1.40319459057163	0.160558820245546	0.600204176205863
AKT3	368.457254468576	0.563404752801846	0.29185913857792	1.93039956037364	0.0535573493715357	0.396389699190062
AKTIP	488.285113376136	0.695302719400551	0.284448342900284	2.44439012128222	0.0145097271527007	0.229459889980082
AL022067.1	26.0743611224612	-0.232296490576195	1.21432866283147	-0.191296226208271	0.848293517547255	0.97159911488962
AL023806.1	76.4540189849932	-0.0925110506551182	0.57789089794994	-0.160083937960089	0.872814953647588	0.97484895420797
AL034550.1	128.513722837917	2.03789968567737	1.9120775992865	1.06580385986313	0.28651231571575	0.726637377383572
AL078584.1	136.657372974011	33.0369795479579	4.10184223032593	8.05418094916167	8.00127758560558E-16	2.55978788116878E-12
AL109923.1	43.7737912563214	2.83194997395092	2.55248929002416	1.10948554613685	0.267220776351469	0.708657588672521
AL136097.1	123.216524996031	0.225486243209412	0.810089771313939	0.278347229151753	0.780745824355956	0.95640582047567
AL354822.1	74.9207401700865	-0.2818807724638	1.08346161208974	-0.260166829464423	0.794735089688133	0.959956875840702
AL513523.1	94.769014155224	-0.271065277732847	0.486878115908493	-0.556741551685994	0.577704022930813	0.893397871760621
AL513523.2	94.769014155224	-0.271065277732847	0.486878115908493	-0.556741551685994	0.577704022930813	0.893397871760621
AL590235.1	25.370064146103	0.308619240519044	1.29899300151392	0.237583451303711	0.812204186993443	0.96517166672337
AL592183.1	33.7432687580682	-0.505526316389561	1.1840201442028	-0.426957530127101	0.669410261454332	0.931907529938373
ALAD	631.420315877581	0.291016392177544	0.209924954793578	1.38628774489295	0.165659057468073	0.607046238482171
ALAS1	171.775286233622	0.287358646820221	0.522435143157627	0.550036976998541	0.582294011765742	0.895462398937359
ALCAM	38.0913720792663	-1.5097740112267	1.00035567716954	-1.50923721000768	0.131238174291042	0.563593625617223
ALDH16A1	808.168095755034	0.159564103572329	0.204925454751833	0.778644623556222	0.436189084993285	0.826941688306423
ALDH18A1	502.963815630813	-0.0573029918550368	0.245525992343646	-0.233388698720067	0.815459588010497	0.96517166672337
ALDH1B1	27.0976823137735	0.861857204036103	1.18936276018341	0.724637791671904	0.468674268000353	0.845033907455181
ALDH2	285.988630284087	0.144723135563498	0.376840824304905	0.384043145618431	0.700946469336365	0.941163803312709
ALDH3A2	383.391399276344	0.305714846331466	0.307407897672703	0.994492492372336	0.319983158658632	0.752170691635918
ALDH3B1	41.7171880787394	0.363923070168946	0.862063579023693	0.422153399150788	0.672913053422254	0.933358318185272
ALDH4A1	54.6772405157775	0.745603361529053	0.729712114311814	1.02177742003396	0.306886258698244	0.741618998357417
ALDH5A1	363.985448460916	0.609919476616717	0.329107236863207	1.85325452709576	0.06384588553191	0.424636360869218
ALDH6A1	224.606677184519	0.449050463253218	0.318154428865751	1.41142295222519	0.158119939192605	0.597420847824191
ALDH7A1	77.1432996978634	0.165824229093207	0.713718327928825	0.232338476685081	0.816275129878754	0.96517166672337
ALDH8A1	44.4297567789562	-1.22755018920827	0.508145758670855	-2.41574423924967	0.0157030870815055	0.236289320756786
ALDH9A1	333.225441061817	0.434663362980273	0.618938376806263	0.702272438208059	0.482509278260393	0.849042855831349
ALDOA	4601.56920660053	-0.653825039614811	0.222631909327679	-2.93679842026815	0.00331619585334583	0.114688051649936
ALDOC	446.628115338405	-0.240879780139885	0.342489327183485	-0.703320544674479	0.481856010155046	0.848877830371836
ALG1	177.638352538531	-0.389424191598138	0.54374589752905	-0.716187824805303	0.473875379899229	0.845830584976112
ALG10	66.2304555477982	0.98514826483465	0.732967262486888	1.34405493294767	0.178930623913578	0.618441766808454
ALG10B	296.199942216326	-0.0414360524350308	0.34522856763321	-0.12002498147562	0.904463358652187	0.98242494699706
ALG11	254.45358465775	0.0245572749580268	0.285898706643364	0.0858950194156003	0.931549870810035	0.990024561297368
ALG12	454.697540727739	0.396904868216361	0.293108317449328	1.35412352563136	0.175696971810655	0.614762134285882
ALG13	848.256927609432	-0.120824793721386	0.227034804798701	-0.532186216243427	0.594597028613927	0.89976907179192
ALG14	89.7405275961772	0.0154437926528194	0.397335680895142	0.0388683760240879	0.96899532978436	0.996582624303466
ALG2	176.149849860387	0.0963920337266529	0.382220827445429	0.252189380602016	0.800894685915533	0.963256756955271
ALG3	480.047356567077	-0.431085231047585	0.245396776938578	-1.75668660536436	0.0789712418878682	0.468423751327692
ALG5	133.195919729328	-0.39291595900206	0.557804640457406	-0.704397078303014	0.481185524998345	0.848617651971151
ALG6	226.835590183308	0.395118933068218	0.352690967138715	1.12029785246191	0.262586856916114	0.705150280807034
ALG8	218.957517420839	-0.211763944352007	0.369651511841422	-0.572874552296847	0.566729636010324	0.887608299599137
ALG9	273.367121917019	0.18241027787673	0.291110132125276	0.626602298398297	0.530919961349854	0.871068024276512
ALKBH1	119.751013200891	0.335229955774702	0.414758604554649	0.808253167248112	0.418944856645951	0.814530727664878
ALKBH2	160.282292482517	-0.475954712245291	0.456306177367611	-1.04305998001393	0.296920514206056	0.736515547968535
ALKBH3	221.083609864632	-0.479125173566569	0.420122889465973	-1.14044053675722	0.254102812733753	0.69827936177548
ALKBH4	115.681833601192	-0.390803405957938	0.532791459364538	-0.733501633873882	0.46325253167994	0.841970224812862
ALKBH5	1245.41409294656	-0.0996653813316349	0.250859542016446	-0.397295556431738	0.691149523775813	0.938596209397048
ALKBH6	408.700940757194	-0.090038547819975	0.238711010378032	-0.377186404922783	0.706035082752893	0.942622016351539
ALKBH7	472.342242160347	-0.666182119997148	0.41096686956363	-1.62101173922976	0.105015121075878	0.519638621940075
ALKBH8	188.585478790159	-0.193071291798676	0.314479917733607	-0.613938381789531	0.539256045887547	0.874239319659084
ALMS1	578.261599205759	0.732987722483353	0.28845887676089	2.5410475514364	0.0110520887167611	0.205122710770714
ALOX12	51.8444184348556	-0.124367601786457	0.763555154394376	-0.16287965718089	0.870613188139317	0.97463309401902
ALOX5	151.842394024375	-0.768130343886594	0.706369554847747	-1.08743410388371	0.276845006069796	0.719405841077968
ALOX5AP	280.596914058422	0.450705862408466	0.349000161040042	1.29142021328969	0.196558005254839	0.639630313078615
ALPK1	334.699973606269	-0.289676384602403	0.32700010335552	-0.885860223375716	0.375692852663516	0.785536273230965
ALS2	157.503115300875	0.757411849937718	0.40467360237846	1.87166112512911	0.0612535010299685	0.416057635983076
ALS2CL	1329.24923730369	0.561272985470675	0.269091456429516	2.08580752773803	0.0369960612661948	0.345163867524268
ALS2CR12	34.8677599693141	-0.909313983710051	0.755886092557571	-1.20297752884082	0.228985016440059	0.676539444204617
ALX3	51.2113186809879	0.705904758338171	0.610936172595235	1.15544763921821	0.247907162930794	0.691587484176964
ALYREF	368.511741063988	-1.10220855904639	0.361705702269474	-3.04725237155713	0.00230943722554821	0.0955529371150041
AMACR	57.1066545176508	-0.447902597938375	0.716422766684079	-0.625193138419464	0.531844304767045	0.871426319014901
AMBRA1	537.840030409042	0.282605512618291	0.305456155781008	0.925191741170541	0.354866178711003	0.777298213230905
AMD1	922.213834861273	-0.287537684577662	0.337823336290707	-0.851148081523377	0.394687099109142	0.798185939517955
AMD1P4	26.307538931566	-1.02721790314143	0.635220566971785	-1.61710428873292	0.105855771280853	0.521248418582959
AMDHD1	101.22242412034	0.416971688925866	0.609984973460312	0.683576984791078	0.494242321974054	0.854209497952593
AMDHD2	364.380230328411	0.0943262393237712	0.31320095348274	0.301168429645185	0.763286062351171	0.952333556991885
AMER1	153.628991666255	0.164946235235476	0.354515015789129	0.465272916207275	0.641736027524769	0.919644852667727
AMFR	973.859740610755	-0.101861452911561	0.287091629402877	-0.354804677250339	0.722735924127457	0.944514850903249
AMIGO1	694.921674813361	0.551818129814699	0.331741141659096	1.66339974310982	0.0962324445144639	0.503261271657287
AMIGO2	284.942403835145	0.668193947224704	0.327007677604171	2.04335859060021	0.0410169535050261	0.357628956805913
AMIGO3	38.0423716768544	-1.4787332147676	2.01451245022227	-0.734040246117341	0.462924209737866	0.841970224812862
AMMECR1	371.146990691214	-0.911952502568855	0.396973905581606	-2.29726057493062	0.0216039094027739	0.275337619346735
AMMECR1L	294.988358774291	0.302829162712863	0.307259100144256	0.985582404461534	0.324338075935299	0.754997584978979
AMN	76.9653478718109	0.232965726100482	0.793569006203763	0.293567067613858	0.769088743684882	0.953699050294958
AMN1	150.90132213626	0.0654058308415899	0.387788680973912	0.168663589348009	0.866061259894217	0.974496249115913
AMOT	38.0601081996521	0.583874066819167	1.08956923214856	0.535876059631206	0.592044211171757	0.898749235157076
AMPD2	831.641626235594	0.0495614306289821	0.255485300120183	0.193989363010975	0.846184210784357	0.97159911488962
AMPD3	433.018287574328	0.727404634426833	0.268734971008505	2.70677326325278	0.00679406419015492	0.163949008230816
AMT	246.665117372276	-0.444899501001146	0.321286208306584	-1.38474509486758	0.166130424888574	0.607046238482171
AMY2B	567.779759242714	-0.64589744768318	0.333228814530759	-1.93830010946895	0.0525866190686977	0.391592872549603
AMZ2	664.141895777776	-0.509867493628972	0.230735841754459	-2.20974552437135	0.0271228283463096	0.307679336885519
AMZ2P1	88.1623662806746	-0.102339672415856	0.457779938772097	-0.223556481505856	0.82310242931076	0.966081947899731
ANAPC1	1027.41451430932	0.013728751580341	0.244991889512534	0.056037575805703	0.955311873012687	0.995079234726154
ANAPC10	108.838005602331	0.42347057947999	0.623913224322543	0.678733136230286	0.497306966478128	0.855144753021013
ANAPC11	164.548304439106	-0.19852559617566	0.380058541443612	-0.52235530721552	0.601422967631631	0.901800121199844
ANAPC13	209.73596940705	-0.430165636857445	0.468442605558265	-0.918288882679227	0.358467646016801	0.779654126636948
ANAPC15	336.436792052795	-0.644219977531423	0.357531799007673	-1.80185365139395	0.0715684340027283	0.443665807929069
ANAPC16	1560.19549224659	-0.0795647815119399	0.238170022950413	-0.334067153062774	0.738328885630829	0.946639485981514
ANAPC2	1072.78404660069	0.180440678826295	0.207351785497315	0.870215216104956	0.384182802014218	0.790550471438844
ANAPC4	524.767340810786	0.00521883687328992	0.27714494328214	0.0188307129528863	0.984976152769959	0.997824416050064
ANAPC5	2196.48557486488	-0.249773505880356	0.187956854449312	-1.32888745458184	0.18388510338708	0.625080025597232
ANAPC7	560.529022480718	0.317420435845337	0.234443576732212	1.35393104076339	0.175758379265949	0.614799771622502
ANGEL1	583.768295279142	0.346087941919213	0.302253789702251	1.14502432627939	0.252199080538576	0.696131986804764
ANGEL2	704.662431059656	0.281425317561975	0.270643362721795	1.03983823852818	0.298415060394364	0.737668895457551
ANK1	45.2411900802241	-0.023094278717609	1.19743920827777	-0.0192863892863709	0.984612641686657	0.997824416050064
ANK3	678.163784923331	-0.297982153145028	0.34122726869884	-0.873265944662884	0.382518138235959	0.789069420055158
ANKAR	67.171867009895	0.926338263934358	0.895552143875241	1.03437669182042	0.30096009646641	0.738566164540099
ANKDD1A	157.052608460375	0.0066136480950151	0.520259786866504	0.0127122031376838	0.989857402557529	0.997981075716404
ANKEF1	84.3083355661806	1.37692098277197	0.544527885445275	2.52865100130919	0.0114501820394736	0.209672597066311
ANKFY1	1364.62393632402	0.088486212867353	0.238320750145449	0.371290426088996	0.710421228023624	0.942661271682777
ANKH	1392.50416096443	0.218207773255117	0.230495617992192	0.94668946488392	0.343797040344985	0.766392741176754
ANKHD1	2241.16815328214	0.345489488954531	0.220064245266298	1.56994830548896	0.116427138237555	0.542909183222222
ANKHD1-EIF4EBP3	777.194247285677	-0.330632771711919	0.503685119801572	-0.656427515353585	0.511549091355187	0.862161286879555
ANKIB1	668.501464470523	0.350986094719623	0.253677337448316	1.38359263089921	0.166483226004805	0.607063471075325
ANKK1	31.2115707007696	-2.11242950547666	0.826526503409824	-2.55579161316893	0.010594654577509	0.20206589609691
ANKLE1	69.0976013234143	-1.27319539827444	0.633296042110728	-2.0104268992918	0.0443860258777792	0.369205449046289
ANKLE2	1545.21038002597	-0.0668283604232843	0.190652951058676	-0.350523608746643	0.725945775416404	0.945117521087491
ANKMY1	457.5115937827	0.361996629275866	0.249324855707817	1.45190750536356	0.146527325383556	0.586313483562367
ANKMY2	101.564252026004	0.370221287908802	0.485967724780921	0.761822789930548	0.446165776603068	0.833611784102865
ANKRA2	349.387900139126	0.108615398728647	0.268280678564215	0.404857328190517	0.685582386241556	0.937186420254624
ANKRD10	1163.21132459561	-0.0772095743644868	0.204125706124988	-0.378245228541724	0.705248429336549	0.94259305321687
ANKRD11	3992.57273762914	0.227551332710601	0.210618624131899	1.08039511533462	0.279966270094036	0.723203229906268
ANKRD12	1644.93292179893	-0.232731255205176	0.238606564862021	-0.9753765800189	0.329373496461689	0.757471674886696
ANKRD13A	1223.72814970187	-0.236072117213778	0.188755608361182	-1.25067604222947	0.211052694679177	0.65662826734945
ANKRD13B	28.2060008238224	-0.313843867904025	1.16764231616912	-0.268784253155285	0.788095711731443	0.958693310199744
ANKRD13C	393.044933983616	0.261857134152984	0.285262110020902	0.917952735236363	0.358643611105986	0.779654126636948
ANKRD13D	2251.84902293597	0.0228582455517322	0.126783241063698	0.180293904462087	0.85692184079584	0.973429681814415
ANKRD16	88.6789340898079	0.226055980526719	0.469645666913482	0.481333048407244	0.630279812364785	0.913800329967004
ANKRD17	1543.64331175478	0.428324872643199	0.184134459014927	2.32615271978222	0.0200104049197596	0.266496412127958
ANKRD18EP	81.2026026638458	0.080814243041617	0.790328054851098	0.10225404823424	0.918555028249435	0.986936437363162
ANKRD20A19P	74.9678153681065	-0.562596295652257	0.446278921508609	-1.26063828815945	0.207439197269345	0.652310243303385
ANKRD20A5P	51.0202826730219	1.0236068249992	0.79942343622796	1.28043134415603	0.200393476261817	0.643676568151628
ANKRD23	116.3777997617	-0.111167188188805	0.339518544505424	-0.327425968295023	0.743345728089046	0.948463202727304
ANKRD24	84.9190231405447	-0.886656174845624	0.693782530487044	-1.27800302815809	0.201248358554575	0.643676568151628
ANKRD26	197.356192489344	-0.0101730377421621	0.374118452198827	-0.0271920234951564	0.978306577684114	0.997286444720715
ANKRD27	414.470372912484	-0.0146583603184877	0.263839172838144	-0.0555579376663679	0.955693973597961	0.995087797625731
ANKRD28	553.446582144114	0.666125932760742	0.294499447083987	2.2618919639967	0.0237040789925431	0.287616869652998
ANKRD31	29.9856050738886	-0.997977475756695	1.12330377295569	-0.888430627390102	0.374309156668302	0.785082043494979
ANKRD36	497.642509727587	0.348189504555342	0.439335562390871	0.792536581060019	0.428047870679818	0.82118619477029
ANKRD36B	320.105865881922	-0.553482427241495	0.288398396565914	-1.91915916951014	0.0549641930970228	0.399523818180183
ANKRD36BP2	169.721911984499	2.88514945883861	0.564889579795657	5.1074573899598	3.26522696980049E-07	0.000158533299837754
ANKRD36C	326.011144618449	0.767672071132206	0.503975048750176	1.52323428121289	0.127700102308835	0.558867363878675
ANKRD37	68.2971595499132	-1.04328625225089	0.846492026290236	-1.23248207880127	0.217769057046252	0.662963637626605
ANKRD39	153.405328712376	-0.0281599340426204	0.42291691698518	-0.0665850263057867	0.946912066565646	0.993226638781006
ANKRD40	487.611303041048	0.464609140190913	0.215944871777486	2.15151735888248	0.0314353871787477	0.322320933189039
ANKRD42	111.610202867528	-0.401758246216865	0.486220529823632	-0.826288117374632	0.408640672458378	0.808710775895289
ANKRD44	747.844419415022	0.663862567209759	0.347841450307425	1.90852058207276	0.0563239655677295	0.404293491461325
ANKRD46	137.239242407493	0.4167348871075	0.410823514835546	1.01438907963757	0.310397133065939	0.744136448598155
ANKRD49	457.748437732231	-0.319138443901114	0.232968671044032	-1.3698770846351	0.170725274060055	0.61022197835789
ANKRD50	26.0971799359673	4.53919375965348	1.35963607846459	3.33853582701298	0.000842211687637953	0.0568293922606578
ANKRD52	1326.09456036077	0.366687435484888	0.244279018567285	1.50110082165688	0.133329486342947	0.565985163500988
ANKRD54	279.733905516304	-0.100540923192799	0.445586979384227	-0.225637031251991	0.821483736713926	0.965786849837483
ANKRD55	384.115581179678	0.713065739052557	0.606255422155957	1.17618039029946	0.239522798883713	0.683112719184801
ANKRD6	44.7711269123651	-0.0980312248613046	0.719832273100584	-0.136186204098696	0.891674081089747	0.978677382745849
ANKRD9	36.729105746936	-0.889851702767396	0.73611641010035	-1.20884644134762	0.226721845738982	0.67383686669436
ANKS1A	243.075683363948	0.488520353839011	0.321422447300413	1.51987005867833	0.128543636921136	0.560721876320166
ANKS3	339.656361489324	0.101895502160009	0.328277356523214	0.310394549411464	0.756260938542776	0.95141442795942
ANKS6	394.653122412469	0.33197996927031	0.27711613781824	1.19798136580575	0.230924271441237	0.676632078117796
ANKZF1	1811.76617054839	-0.126568744031938	0.202918698383271	-0.623741158603709	0.532797588207201	0.871747985575745
ANO10	66.5711346570038	0.503262166276009	0.892654129497865	0.563781816098363	0.572902628504468	0.890041226774252
ANO6	602.682589486498	-0.072947551143192	0.197994331157453	-0.368432523884642	0.712550749848095	0.942661271682777
ANO8	492.422369844607	0.693789945019304	0.383754423486366	1.80790084115852	0.0706219348348248	0.442257861067347
ANO9	2066.17573131832	-0.126529389984995	0.255403759534772	-0.495409269681359	0.620311252712073	0.908572219792343
ANP32A	1049.20594745852	0.175642893068549	0.208795901325467	0.841218107987473	0.400225757915317	0.802699975144765
ANP32B	2842.86982187572	-0.313338632808643	0.213125748973807	-1.47020542715912	0.141506125288139	0.578122298467665
ANP32E	459.626572721979	0.095100877782031	0.285901659593172	0.332634927399009	0.739409875055744	0.947125059458276
ANTXR2	343.049932927765	-0.249217156326634	0.374123045118256	-0.666136875497364	0.50532361632463	0.859445176644158
ANTXRLP1	75.901006002161	0.906753344185294	0.723653077308005	1.25302216299338	0.210197641047586	0.655712918796093
ANXA1	1196.27278259124	-0.525290072911682	0.257015150596963	-2.04380975865276	0.0409723447372294	0.357528627189425
ANXA11	3852.41340083029	-0.00490194825651441	0.1857002377108	-0.0263971027551858	0.978940605012535	0.997286444720715
ANXA2	250.48514294654	-0.837929176408502	0.564160266744739	-1.48526797401639	0.13747285198179	0.570867422974673
ANXA2R	373.449892257821	-0.252949972658207	0.389312907191851	-0.64973436016483	0.51586382507309	0.864192057691224
ANXA4	89.9169213165767	-0.260697683074117	0.519322347523628	-0.501995888136234	0.615670413371734	0.907358848653
ANXA5	285.709606458967	-0.912348049506539	0.534298931531902	-1.70756105929451	0.087717819073925	0.485896921105955
ANXA6	3805.03550267599	0.265289352291273	0.227587597160834	1.16565821512582	0.243752660610489	0.686013763313112
ANXA7	809.701966007456	-0.375877237029083	0.249687834561842	-1.50538866937062	0.132224180432637	0.564720239051811
ANXA9	55.2911974892821	1.02925086049724	0.968292761962793	1.06295420241589	0.287802720718168	0.727629540528456
AOAH	218.826560184262	2.14666385526031	0.731685104111552	2.93386300089694	0.00334771936912087	0.115112231451527
AP000304.12	36.4812571679539	-0.0565492347379283	1.3158653696202	-0.042974939567146	0.965721510721104	0.996582624303466
AP000347.2	781.314681288532	0.514905856907462	0.390033239908759	1.32015891011729	0.186781967581557	0.626904534865404
AP000347.4	281.328984038945	0.088109822324862	0.28055662217347	0.314053618275968	0.75348031579934	0.950299119177308
AP000350.10	38.5722760959688	-1.95487165817053	3.09703423275829	-0.631207636484365	0.527904769474768	0.870047518875581
AP000769.1	3007.12751126149	0.373361987948402	0.297878620959974	1.25340310340221	0.210059042632099	0.655449012716816
AP003419.11	443.422214985348	-0.488466847083427	0.427753398291836	-1.14193563168414	0.253480776382348	0.697629928490802
AP1AR	157.613155358611	0.189441463060656	0.37286473516449	0.508070206685229	0.611404108331238	0.904720369977716
AP1B1	1104.12950577471	-0.00195375848757079	0.181051813233404	-0.0107911567008284	0.99139006977858	0.99855641401665
AP1G1	1210.67077006573	0.0683613842086647	0.187326710394866	0.364931322738577	0.715162672198717	0.943373299562491
AP1G2	4153.506760877	0.00735730364311797	0.202277389119449	0.0363723482646561	0.970985462473198	0.996727397555955
AP1M1	1558.69900919108	0.0195150109883382	0.244931960047315	0.0796752330098875	0.936495558010557	0.991439309915884
AP1S1	84.8597315022423	0.75564745920596	0.5348878036336	1.41272142320819	0.157737649962184	0.597420847824191
AP1S2	201.827555194634	0.19486254691661	0.465689281187619	0.41843897806637	0.675626193230502	0.935411284753261
AP2A1	1017.18238788212	-0.262233972577459	0.225767895435946	-1.16152020671982	0.245430410567994	0.688059913419429
AP2A2	1332.4172913344	0.36757990872783	0.171044723200272	2.14902805447813	0.0316321761260901	0.322449729676287
AP2B1	2083.64259611465	0.335078160585714	0.185215236443331	1.80912848759197	0.0704310442726507	0.442257861067347
AP2M1	1945.47450286872	-0.270916469031983	0.22794475825241	-1.18851809144033	0.23462935652122	0.679430945834723
AP2S1	316.451985077009	-0.354362389059347	0.403591493523337	-0.878022442856211	0.379931539523366	0.787861199388476
AP3B1	345.684796556469	0.0456253724382807	0.281036254915989	0.162346927274275	0.871032662182488	0.97463309401902
AP3D1	1640.58907308777	0.14431159880509	0.161919872279337	0.89125316598651	0.372793367859718	0.785082043494979
AP3M1	469.64092564621	0.355135608266321	0.275521115477646	1.28895967792035	0.197412105015045	0.640178501381945
AP3M2	764.170218496304	-0.759768776650476	0.292298961062959	-2.59928661356695	0.00934177384173584	0.190572186371411
AP3S1	239.835005436551	-0.0619094216302786	0.325034498596888	-0.190470309759517	0.848940606665507	0.97159911488962
AP3S2	285.085933737799	0.281444845345502	0.645666736168804	0.435898009885893	0.662910729102565	0.927639480295363
AP4B1	640.82092005495	-0.250174091865248	0.241341985932192	-1.036595811951	0.299924265932657	0.738134780999714
AP4E1	253.602213657663	0.669415272227903	0.300000853234681	2.23137789446299	0.0256561078618546	0.299389127408776
AP4M1	88.8529422675707	-0.518634091635396	0.7118713792511	-0.728550278536281	0.466276802593437	0.843495340634363
AP4S1	217.621761657011	0.43410790434714	0.478917692224129	0.906435304845621	0.36470549319892	0.781163174150413
AP5B1	308.657180755403	0.662179540159126	0.399123654475552	1.6590836767849	0.0970989320266537	0.504921364489396
AP5M1	507.480001867291	0.0433206871678471	0.268269310020055	0.161482083674083	0.871713721322328	0.97463309401902
AP5S1	188.464368945318	0.328194925970933	0.447220536457365	0.73385477458328	0.463037252999051	0.841970224812862
AP5Z1	1069.05988341686	-0.116316360298988	0.165076098987324	-0.70462266198767	0.481045091681214	0.848617651971151
APAF1	361.95770541635	0.661750669486343	0.365038270662498	1.8128254560415	0.069858746421775	0.441555066568813
APBA2	2817.74785520726	-0.351302348418775	0.216981772038619	-1.61904083056455	0.105438478287739	0.520845944405055
APBA3	901.108049803564	-0.346927805751514	0.210554840223018	-1.64768383089199	0.0994175677288048	0.509405253445733
APBB1	1620.56379760552	0.578937508777174	0.200708655879194	2.88446707114433	0.0039207676001491	0.122655353429407
APBB1IP	1278.77108741318	0.202472753163463	0.23700602543554	0.854293694818029	0.392942279881726	0.796786196887445
APBB3	719.737285501755	-0.466244856217877	0.277772378168915	-1.67851411033516	0.0932467781996286	0.496416400783812
APC	589.193398519284	0.694249880724453	0.280641710996157	2.47379435601417	0.0133686623768257	0.224438207371937
APC2	46.6149946473771	0.655187451280782	0.662870802387671	0.988408976411069	0.322952393093878	0.754889624869488
APEH	1063.12260390729	-0.289719312808053	0.191736598981098	-1.51102770335785	0.130781392737542	0.563460114374815
APEX1	1553.10645314851	-0.253947074208651	0.197453286491468	-1.28611216719163	0.198403918387242	0.641680458668889
APEX2	227.828285467961	0.0269506219963747	0.306064620143952	0.088055332836899	0.929832697649672	0.989821491828019
APH1A	1530.75806481093	-0.640082929837578	0.273175381632244	-2.34312084058612	0.0191231882678262	0.259348892955167
APH1B	151.787395567379	0.401860512765042	0.619013049788009	0.649195542650782	0.516211992413859	0.864389446247696
API5	1012.668326889	0.0748866402688229	0.212407630898665	0.352560969452881	0.724417602722355	0.944667512492729
APIP	179.57883574065	0.0690261083957152	0.375022056157509	0.184058796709078	0.85396732964441	0.972336884018808
APLF	35.2909508111128	0.162593302599988	0.999401244454386	0.162690714567556	0.870761958285732	0.97463309401902
APLP2	629.235166038665	-0.127409857317972	0.225699179064971	-0.564511833165754	0.572405849272468	0.889728174979496
APMAP	491.201728455822	0.173790888515389	0.262539592051083	0.661960686225085	0.507996417422456	0.860100504208923
APOBEC3A	24.7048129106616	-1.32340548268932	1.2136237101469	-1.09045783435554	0.275511517649426	0.718092935629962
APOBEC3C	380.367513162572	-0.42104262580761	0.272360965017395	-1.54589930234944	0.122128889083372	0.549480096985284
APOBEC3D	264.7457476608	0.0724423440692383	0.380207779212812	0.190533566196946	0.848891042898992	0.97159911488962
APOBEC3F	124.726798123522	-0.0928766539751944	0.532423979402855	-0.174441155109808	0.861518773006369	0.973660602118371
APOBEC3G	355.635522434011	-0.409996297679233	0.380040595148718	-1.07882237559067	0.280666918065302	0.723739345725147
APOBR	290.831707795422	-0.143336001674978	0.445353779369724	-0.32184750262551	0.747568225477964	0.94998737159057
APOL1	254.921788609273	-0.617589896179088	0.511883388968318	-1.206505054645	0.22762281130262	0.674587535742014
APOL2	466.128633425224	0.00893352978942027	0.272917559946204	0.0327334371272454	0.973887159199409	0.996727397555955
APOL3	1387.98424955842	-0.816168717469022	0.200313491383811	-4.07445705144843	4.61218235771064E-05	0.00777537075804052
APOL4	240.400257538617	0.049416115463827	0.346080990391513	0.142787719741335	0.886457835924432	0.977880730108999
APOL6	1883.28366868116	-0.119886637320823	0.337387557108101	-0.355338052026649	0.722336351668797	0.944514850903249
APOLD1	30.0585195200574	0.586485300765265	1.03955979561793	0.564166970709608	0.57264050391416	0.889747879737593
APOM	37.8320847459977	-0.364134938828711	0.77172500257616	-0.471845459993082	0.637037099862169	0.916807720906688
APOO	42.3751871964742	-0.456803324095897	0.673285772879404	-0.678468701547504	0.497474561974605	0.855168706025742
APOOL	244.595483284525	-0.0555809105114224	0.357270671296017	-0.155570873785413	0.876371284719017	0.975854015731243
APOPT1	128.881549481907	-0.0361160603676077	0.524479379478566	-0.0688607822933173	0.945100435580895	0.99266799503178
APP	587.998343948695	0.776004289273059	0.260162551945316	2.98276705648308	0.00285655315826289	0.108015084844221
APPBP2	561.382715320851	0.149417575252946	0.228894726125276	0.652778584208921	0.513899031932393	0.863232614667587
APPL1	482.66401439279	0.730220187550836	0.242434684122698	3.01202853953548	0.00259508198228972	0.101610016454944
APPL2	577.216618722784	-0.0521226555459621	0.236204224648273	-0.220667753185096	0.825351141739088	0.966279383088122
APRT	1595.74782823466	-0.81084931361634	0.279797568538866	-2.89798556095639	0.00375567879849581	0.121619295722213
APTX	191.543691485499	-0.705220465570565	0.388873609794335	-1.8134953049232	0.0697554621047703	0.441555066568813
AQP3	1234.34810161133	0.316059594565545	0.222112330927243	1.42297185053214	0.154744315644941	0.59324175975708
AQR	727.845264635874	0.176115164547982	0.23848793330212	0.738465724908929	0.460231487898028	0.841688986003655
ARAF	1793.36623969689	-0.552921657172039	0.15890404275379	-3.47959465089727	0.000502172946666841	0.0405145102326619
ARAP1	1866.3683664589	0.275138699628259	0.190844805806395	1.44168817414594	0.149390361250844	0.588925042176922
ARAP2	559.647572648262	0.53794862915181	0.304682601026053	1.7656033765637	0.077462413152291	0.463628585228061
ARCN1	1314.09642855216	0.107316943764786	0.279032668137967	0.384603510696185	0.700531192687544	0.941078740119873
AREG	37.4203278025646	-1.51170856026726	1.41442922321917	-1.06877639082335	0.285170440087525	0.726398356309256
AREL1	633.880362601109	0.120904131899065	0.194678609553518	0.621044767970917	0.534570168074288	0.872411175152436
ARF1	2409.36173749835	-0.352502078752711	0.256642389383741	-1.37351463879039	0.169592413520094	0.609751973152433
ARF3	922.240380088773	0.297914505147913	0.250926818494323	1.18725653533384	0.235126446862646	0.679430945834723
ARF4	377.152687180348	-0.0719697234041056	0.25072396235907	-0.287047646850106	0.774075837692405	0.954986229263342
ARF5	1168.02329948393	-0.379726228656476	0.30746452797455	-1.23502451212163	0.216821381595114	0.662466789623354
ARF6	1759.32124876703	0.0113862014333023	0.220459206291701	0.051647656837867	0.958809445320925	0.995854713631334
ARFGAP1	1305.79861821664	0.174343114671449	0.239184329485802	0.728906927331951	0.466058597047805	0.843495340634363
ARFGAP2	1467.7977973868	-0.211167338867275	0.242804421310914	-0.869701374164321	0.384463621099316	0.790550471438844
ARFGAP3	318.289734782963	0.164940238330517	0.337990539556551	0.48800252973625	0.625548049216985	0.911329813339918
ARFGEF1	1191.67942718365	0.344778832095062	0.212765109440741	1.62046696942615	0.105132004138106	0.520004998463054
ARFGEF2	912.418840941354	0.452638858223322	0.175306696144257	2.58198270903956	0.00982345065477645	0.194513938087564
ARFIP1	88.3244311752899	0.660503029456221	0.503957061787045	1.31063354309206	0.189981600994367	0.631171628323138
ARFIP2	565.584529150895	-0.202928788219732	0.254825304368409	-0.796344730060054	0.425831693564912	0.819785106501333
ARFRP1	558.812469883331	0.4331491642882	0.230742865475961	1.87719418060761	0.060491484833749	0.413916406046698
ARGLU1	2543.29438641033	-0.0764891325436311	0.203286372391316	-0.376262961672578	0.70672141183233	0.942661271682777
ARHGAP1	1775.85111815376	0.00262601540191062	0.160385161383421	0.0163731817785362	0.986936674722023	0.997824416050064
ARHGAP10	47.9088050515656	0.511502201700699	0.571717950836261	0.894675776670151	0.370960431236925	0.785082043494979
ARHGAP11A	35.7307708775379	0.772699830540259	0.871589899769359	0.886540597527268	0.375326287637764	0.785467324025375
ARHGAP11B	95.9691420529683	-0.897556710774385	0.642915682376065	-1.39607219947914	0.162692754514759	0.603350031866833
ARHGAP12	467.59983964021	0.231793360045799	0.249501846278738	0.929024628486496	0.352876322946912	0.775908746951728
ARHGAP15	1243.79443730265	-0.600918594000061	0.2439918337402	-2.46286355075274	0.0137832359022733	0.22669501000243
ARHGAP17	817.181593327015	0.279089066063019	0.223627052201118	1.24801120131039	0.212026955170565	0.657355316681064
ARHGAP18	29.0030005854749	-1.100270355274	0.996763093711312	-1.10384339289418	0.269661077845082	0.711751870774449
ARHGAP19	301.636129222401	0.63736577159087	0.241032731472186	2.64431211353724	0.00818571374706934	0.178061278605605
ARHGAP21	527.948868973821	0.665795000249896	0.354805681053828	1.87650603077262	0.0605858273675006	0.413916406046698
ARHGAP22	55.8260731731516	-0.391597387966221	0.911613306978292	-0.429565238866732	0.667511927818661	0.930545512790044
ARHGAP25	1527.06769769831	0.0152335595976026	0.199930195937708	0.0761943913782233	0.939264444751464	0.991439309915884
ARHGAP26	423.457660980146	0.690667750908453	0.215457688242039	3.20558415224699	0.00134788627450578	0.0717572087717158
ARHGAP27	1677.34197383212	0.285343485240202	0.228902987908466	1.24656950897603	0.212555387637802	0.657355316681064
ARHGAP28	40.2019234003227	-0.0559208259994355	0.773901093008961	-0.0722583628639326	0.942396299659876	0.99195005390328
ARHGAP29	24.5571256020521	-0.257220739612695	0.898538913869161	-0.286265553603113	0.774674738864203	0.954986229263342
ARHGAP30	5223.01646868239	0.462748042759032	0.196821382195764	2.3511065596459	0.0187176726549795	0.25578525993461
ARHGAP31	118.11332644687	1.35363960925194	0.389684040859333	3.47368500456648	0.000513363319060559	0.0405145102326619
ARHGAP32	423.902968497001	1.4279820156632	0.257035116549215	5.5555911380295	2.76673807869917E-08	1.97545098819121E-05
ARHGAP33	331.048006436641	0.736528298279727	0.296567231821988	2.48351206488592	0.0130093927434602	0.221469858513493
ARHGAP35	512.376168969295	0.249556568021018	0.261006130898757	0.956132973435098	0.339005057788292	0.7629416224937
ARHGAP4	8670.29532557043	-0.0700607713145318	0.201713268499204	-0.347328521498863	0.728344525898649	0.945882594173822
ARHGAP45	15187.0359904915	0.28235303770965	0.175930322506213	1.6049140005395	0.108512731988102	0.527331093501289
ARHGAP5	517.269583471571	-0.165560371385941	0.260715718198944	-0.63502259292095	0.525413679998456	0.86860465763503
ARHGAP9	3651.27685293816	0.311817031006884	0.198673757557304	1.56949279482443	0.116533157042811	0.543154296457783
ARHGDIA	3901.63654408671	-0.63322628124579	0.244875777875736	-2.58590819695987	0.00971227947500126	0.193575777122439
ARHGDIB	13584.4009555859	-0.423130209845989	0.174198413136563	-2.42901299861024	0.0151399895203362	0.233739309421426
ARHGEF1	18131.9238052749	0.168836191295219	0.178542763273593	0.945634469858074	0.344335056581611	0.766887874639925
ARHGEF10	153.056506284912	0.140303648985939	0.585806901996345	0.239504943536521	0.810714063610356	0.965019373300662
ARHGEF11	741.426963636701	0.425320336999101	0.282041098693347	1.50800836817593	0.131552385302848	0.564633257710737
ARHGEF12	169.12697134435	0.11448330882349	0.354235853662845	0.323183855162365	0.746556007122038	0.949714513088012
ARHGEF18	3245.14439459737	0.299162214082844	0.216004692727012	1.38498016087515	0.166058533768131	0.607046238482171
ARHGEF19	140.197339985169	-0.027994191431213	0.645137007570625	-0.0433926299417079	0.965388552623913	0.996541072582339
ARHGEF2	1623.82218356216	0.410263106408299	0.153957657548958	2.66477882906108	0.00770389713878469	0.173196235679692
ARHGEF3	1961.7910767476	-0.576088030095048	0.224339984485788	-2.56792399899423	0.0102309584416613	0.19854634814809
ARHGEF34P	67.9603950793027	0.898573517996614	1.56582635168586	0.573865369572532	0.566058909011221	0.887300271582632
ARHGEF39	27.6890559143393	1.06738013929904	0.868250252649678	1.22934618912193	0.218942036412491	0.663715893600105
ARHGEF4	121.138624890787	-0.372643800080578	0.44552973743407	-0.836406122353891	0.40292646950949	0.80414162297698
ARHGEF5	168.087226795803	0.0607449389014527	0.319617754995717	0.190054957686148	0.849266065256084	0.97159911488962
ARHGEF6	2559.96996476476	0.309829209335777	0.197705842765513	1.567122169997	0.117086138046241	0.543807258500906
ARHGEF7	1033.68500007913	0.373592532140496	0.201571482029191	1.8533997387904	0.0638250847503843	0.424636360869218
ARHGEF9	413.259061684646	-0.000217528985054635	0.269289587746624	-0.00080778832510713	0.999355478237094	0.999939476540069
ARID1A	3396.34253635679	0.671324046655732	0.227559553270818	2.95010267425157	0.00317668342103022	0.113407598130779
ARID1B	1684.5653859301	0.336258396958596	0.178135994024702	1.88764993172557	0.0590729620915406	0.410904076714682
ARID2	705.822996905432	1.86602333989377E-05	0.245999024719789	7.58549080436114E-05	0.999939476540069	0.999939476540069
ARID3A	135.553278477039	0.352718237146681	0.647618055847348	0.544639288484911	0.586001627794377	0.896959364207837
ARID3B	590.49297109308	0.203542772193335	0.259642671273656	0.783934209253326	0.433078715454948	0.824970095447608
ARID4A	593.727136894879	-0.0820830486822062	0.226681702657854	-0.362107076662027	0.71727201558574	0.943766691076392
ARID4B	1216.80171668765	0.129685825991806	0.20562890346145	0.630678974641904	0.528250449270665	0.870047518875581
ARID5A	1655.9230704848	-0.684282198531231	0.279101812760199	-2.45172968159529	0.0142171420918379	0.228943105012561
ARID5B	1135.50808628822	-0.142455244918399	0.259517489566561	-0.548923485489646	0.583057960137078	0.896073873925376
ARIH1	1243.99073093156	0.00862541125179618	0.233565146402517	0.0369293594727164	0.970541330234135	0.996727397555955
ARIH2	1515.25596522115	0.110169741505853	0.163672003991166	0.673112925969912	0.500875451123638	0.85684467940556
ARIH2OS	44.5788625183203	-0.974433519114152	0.781918871647374	-1.24620795641008	0.212688058807109	0.657355316681064
ARL1	257.110017054278	-0.197706189605098	0.302740458720207	-0.653055063868482	0.513720780390353	0.863170381004722
ARL10	338.123116852476	0.296160102163349	0.423382764186564	0.699509113774046	0.484233919420169	0.85030541014212
ARL13B	56.2709135044638	0.0903934860413894	0.853161580855955	0.105951191508999	0.915621077657366	0.985849016212493
ARL14EP	343.823742452995	-0.394067871120256	0.328397670904521	-1.19997157724918	0.230150379235372	0.676632078117796
ARL15	71.6289742617484	0.670652054240287	0.466345383185155	1.43810162686657	0.150405221116379	0.58976833063642
ARL16	325.462829640378	-0.212247495804081	0.418156096253657	-0.507579580222908	0.611748213952144	0.904720369977716
ARL17A	379.192624280707	-0.16695904715602	1.02514821485285	-0.162863325260714	0.870626047430147	0.97463309401902
ARL17B	358.175951163759	0.0262229325347319	0.391215805362056	0.0670293279957427	0.946558355332992	0.993027252984604
ARL2	275.522531513214	-0.904883641594362	0.302620310639301	-2.99016163086591	0.00278829862386331	0.106095199675401
ARL2BP	674.3429855792	0.0740282450679105	0.286931224256534	0.25799996239421	0.796406936247481	0.960452838659746
ARL3	72.0656708887516	0.147700503342653	0.479108365353976	0.30828203810119	0.757867732436816	0.95148114008874
ARL4A	124.124824853706	-0.849710941396821	0.594573043004426	-1.42911110988679	0.152972300803796	0.592257033790555
ARL4C	4286.18115023167	0.0751538364417047	0.253628859423423	0.29631421523778	0.766990130968889	0.952835981982407
ARL5A	349.217182640037	-0.104631828807415	0.31247739267622	-0.334846076099435	0.737741201121723	0.946639485981514
ARL5B	310.082928559681	-0.0889993416252226	0.374399380328189	-0.237712310173185	0.812104235184479	0.96517166672337
ARL6	38.5663970493628	0.39067275405636	1.08780327962007	0.359139158132349	0.719490989053475	0.943833121866792
ARL6IP1	575.398996149765	-0.00411148816443687	0.277067257725372	-0.0148393144617332	0.988160374624297	0.997824416050064
ARL6IP4	1711.21924151694	-0.63301596592363	0.257193782706934	-2.46124132263701	0.0138457201172956	0.226800743297886
ARL6IP5	1715.00073726189	-0.273826458735153	0.246167775705569	-1.11235704165709	0.265984667220966	0.708124220759007
ARL6IP6	129.306727924157	0.250698732277873	0.405526390239811	0.618205715612294	0.536439742902218	0.873155749596415
ARL8A	375.080136280204	-0.225186801393258	0.32833229329622	-0.685850298587888	0.492807514412471	0.853804266314431
ARL8B	449.926344471948	0.0424107916714028	0.255713046156999	0.165853061894089	0.868272586977416	0.97463309401902
ARMC1	267.97780514055	0.114592310845453	0.386698354768764	0.296335139346472	0.766974153069004	0.952835981982407
ARMC10	279.549870159082	0.0137667911425947	0.304718814334956	0.0451786712699068	0.96396489474927	0.996487255353084
ARMC12	29.5702920831742	-0.862808598142816	1.13605236294613	-0.759479603479974	0.44756571070224	0.833881923901129
ARMC2	62.4339222353004	0.316514563136914	0.582938609676126	0.542963800789874	0.587154726435243	0.897227007445939
ARMC5	268.176261635131	0.0356410403836469	0.278937702160668	0.127774195125181	0.898327671952886	0.980463754165675
ARMC6	304.147500789184	0.100210228087568	0.339447353257661	0.295215818081524	0.767829019127525	0.953016693250648
ARMC7	118.488957716283	-0.339905298391435	0.431536568727046	-0.787662791577765	0.430893975360245	0.823111469241578
ARMC8	543.003845688461	-0.0760286747046366	0.246696123572739	-0.308187553187148	0.757939622962434	0.95148114008874
ARMCX2	64.5047171781993	0.96628376995068	0.698753287087304	1.38286829959478	0.166705251961671	0.607465730504583
ARMCX3	200.231757763216	0.476031136676421	0.406008389422946	1.17246625704705	0.241009911757504	0.683728750846243
ARMCX4	159.423619406191	0.582316916218114	0.364508483171491	1.59754009331012	0.110145367980153	0.531156716061827
ARMCX5	176.544115628484	0.166535089896367	0.419748016818581	0.396750153005117	0.691551712248584	0.938714856491403
ARMCX6	234.104761318916	-0.0193817382154394	0.395001613686188	-0.0490674912301432	0.960865510427998	0.995854713631334
ARMCX7P	26.0193918910387	-1.68533193004655	2.39960158900268	-0.702338228883655	0.482468257824599	0.849042855831349
ARMT1	99.9107159374365	-0.014346031195654	0.50935446534514	-0.0281651230561669	0.97753045395134	0.997052706079318
ARNT	576.502256937188	0.173612293586419	0.22565051780029	0.7693857531498	0.441664343630867	0.830127132677749
ARNTL	338.943021222431	0.629385103516812	0.47654007648817	1.32073908275464	0.186588377761416	0.626904534865404
ARNTL2	26.5463277678568	-0.832415683211527	1.00892304431388	-0.825053692551558	0.409341108330532	0.808951867944643
ARPC1A	386.460110037956	0.00868056939091399	0.223619806119615	0.0388184282132448	0.969035152317823	0.996582624303466
ARPC1B	2363.54332809508	-0.418678809726714	0.246388991683271	-1.69925939818333	0.0892703190709079	0.490057508518034
ARPC2	4080.7538625533	-0.191289913533438	0.179231729499447	-1.06727706119707	0.285846743282099	0.726398356309256
ARPC3	1440.30558689362	-0.544009971116712	0.286413613698804	-1.89938587098307	0.0575137598167349	0.407704156030717
ARPC4	1202.71613012647	-0.398463871021594	0.256847345871605	-1.55136456508599	0.120814342041842	0.547785112748739
ARPC4-TTLL3	81.6051804447671	0.275848580881054	1.93433364153615	0.142606515731169	0.886600951272768	0.977880730108999
ARPC5	1367.52039214647	0.446587064128586	0.284298847918104	1.57083670017977	0.116220584934561	0.542807821127458
ARPC5L	303.809331429077	-0.110227927497033	0.393610225119146	-0.280043353710303	0.779444243578175	0.956128774992612
ARPIN	36.1680118047038	-0.435826312631657	0.768784162517067	-0.566903344112505	0.570779852040321	0.888983926427642
ARPP19	995.250505762117	-0.0530641705363058	0.212918959633056	-0.249222383144068	0.803188766321271	0.963382166002079
ARRB1	420.148059794236	0.324310354537894	0.334923371412677	0.968312104258301	0.332888521435961	0.758668557494833
ARRB2	2889.23807601919	-0.308559960346016	0.211759693661295	-1.45712319002289	0.145082378113027	0.585139280573232
ARRDC1	970.039534294122	-0.0713533834640943	0.209583767372107	-0.340452814446308	0.733515551255228	0.946321934376011
ARRDC2	2553.58682687768	-0.460702329256684	0.265151844519385	-1.73750376917707	0.0822982893012286	0.474451489101028
ARRDC3	2268.4501591055	-0.210154944739455	0.279714522978141	-0.751319389861919	0.452460462667088	0.83641404192255
ARRDC4	140.025807819882	-0.369958383653544	0.525414508420085	-0.704126699443464	0.481353874199548	0.848648648431332
ARRDC5	153.698915818797	0.238891275366508	0.43968136327916	0.543328181082883	0.586903864446319	0.897227007445939
ARSA	1029.76395625188	0.028317746322556	0.24911084477921	0.113675285183406	0.909495205067254	0.984098239076683
ARSB	111.356816001257	-0.183232621578941	0.487259510876412	-0.376047296130493	0.706881734923116	0.942661271682777
ARSD	28.1899276918574	0.757064434351499	1.12316814446981	0.674043720060161	0.500283518491517	0.856539796456423
ARSG	235.26165333657	-0.644536530685264	0.46959315878283	-1.37254242024284	0.169894642708974	0.609751973152433
ARSK	92.1364460707308	0.58776011174549	0.682533506231244	0.861144700413222	0.389158352488488	0.794522110788257
ARV1	134.815298000402	0.0142579350015284	0.461289055023272	0.0309088950762317	0.975342196068783	0.996727397555955
ARVCF	41.3791431955254	0.706007758385065	0.769032575289778	0.918046622562166	0.358594457886697	0.779654126636948
AS3MT	75.6880618439994	-1.64304839633513	1.10549337207033	-1.48625802546249	0.137210884663006	0.570867422974673
ASAH1	622.596286778754	-0.257028249903736	0.285971185459448	-0.898790727781854	0.368764139860573	0.784975639349583
ASAH2	30.8653674785184	-1.38434681530308	1.18016463914364	-1.17301160311633	0.240791152698802	0.683728750846243
ASAH2B	49.5685283662048	0.385019435945963	0.725463430145776	0.530722046001128	0.595611406526944	0.900373690737354
ASAP1	819.896581580699	0.236767809931433	0.226934104607853	1.04333286678339	0.296794154050875	0.736515547968535
ASB1	526.909181188719	0.230655141949162	0.230715796185421	0.999737104102701	0.317437750808025	0.749930848764173
ASB13	170.859949179142	-0.501129827817535	0.504345508540578	-0.993624052026658	0.320405930063704	0.752677990925729
ASB14	40.1328675870749	0.268389877090616	1.18247633205882	0.226972726484361	0.820444949847883	0.965773119336336
ASB16	116.091767374934	-0.0188828225256978	0.494348495673991	-0.0381973904865496	0.96953030146934	0.996582624303466
ASB3	427.318705909687	0.00783780909518279	0.291018123445818	0.0269323745283584	0.978513671737512	0.997286444720715
ASB6	736.361229116237	0.106724754992532	0.23935809707013	0.4458790251882	0.655684634101522	0.924730099324237
ASB7	376.971284211616	0.208414664487652	0.290731427464552	0.71686321050745	0.473458504169289	0.845830584976112
ASB8	453.112722852786	-0.137448130895431	0.296066384651543	-0.464247675592086	0.642470307326501	0.919740101094525
ASCC1	240.626346545776	0.120807409198453	0.323429762465444	0.373519766015228	0.708761636941984	0.942661271682777
ASCC2	1209.81760106114	-0.159083691830144	0.183006884283682	-0.869277090054963	0.384695590665593	0.790893475524894
ASCC3	546.456716673311	-0.01402643306923	0.247938938861504	-0.0565721267245764	0.954886038625686	0.995079234726154
ASF1A	274.487136733891	0.0119752365911126	0.364095740101331	0.0328903507296729	0.97376202763651	0.996727397555955
ASGR1	42.05870112681	-0.20204686552741	0.706283260859683	-0.286070584883295	0.774824060364046	0.954986229263342
ASH1L	1540.43524865694	0.2207294611362	0.195778653654688	1.12744396294358	0.259554820377614	0.702917538987836
ASH2L	390.577895431895	-0.184423430582683	0.318065120839954	-0.579829156040916	0.562029833817875	0.886163421281298
ASIC1	67.6021352387439	3.19560185850072	0.937787819072264	3.40759582659335	0.000655378916560509	0.0476346664024639
ASIC3	166.471810118005	0.0433740393723753	0.452515365964009	0.0958509757563131	0.92363893090326	0.988368202813735
ASL	139.921885756452	0.325370521930076	0.362211171391979	0.89828958250977	0.369031184935319	0.785082043494979
ASLP1	28.3123152062565	0.597363305654661	1.19213411072758	0.501087335962628	0.616309659106426	0.907613955727714
ASMTL	409.880607895423	0.000540818823223326	0.318542848998228	0.0016977898732435	0.998645360323441	0.999939476540069
ASNA1	330.195768696661	-0.173766503418893	0.326864271689676	-0.531616693744573	0.594991500292567	0.899826417960525
ASNS	448.218258614516	-0.111444163548577	0.404453452780908	-0.275542618766928	0.782899387460612	0.95747984068364
ASNSD1	441.400749822078	-0.45988374833622	0.266792846893774	-1.72374842013409	0.0847532697704774	0.478259036947492
ASPA	50.102658690201	-0.203972724995868	0.543732401735634	-0.375134393949619	0.707560519023939	0.942661271682777
ASPH	143.931958546777	0.478316153582746	0.340292298281051	1.4056038176559	0.159841801787735	0.599248025177231
ASPHD2	63.960932189213	-0.457424718813182	0.60019601048087	-0.76212555702711	0.445985070824306	0.833611784102865
ASPRV1	35.124537617679	-0.458947971218881	0.853554073193443	-0.537690564233145	0.590790694584122	0.898484233513601
ASPSCR1	611.458133124377	-0.00547044898439949	0.231288883054759	-0.0236520186882667	0.981130178826112	0.997543441921741
ASRGL1	54.8669558518283	-0.456844165125095	0.628450222921772	-0.726937708767369	0.467264115731426	0.844003670438291
ASS1P12	28.4282098448865	-0.278737573685849	1.21191965050612	-0.229996744065866	0.818094299763901	0.96517166672337
ASTE1	150.326421031148	-0.481334360366371	0.401881831118444	-1.19770122233894	0.231033353302304	0.676697435279675
ASTN2	579.386284494075	0.0605683528369814	0.311197637941257	0.19462986042463	0.845682724829057	0.97159911488962
ASUN	230.158074481853	0.0621576738237092	0.347807473816623	0.178712875665464	0.858163158630645	0.973655724074975
ASXL1	2864.60859097116	0.307799760923913	0.197455349215663	1.5588322228117	0.119036095432268	0.546260917337191
ASXL2	1004.25636871567	0.482363473872103	0.245314365827995	1.96630748567868	0.0492631026510278	0.382949434224112
ATAD1	414.611714933638	0.262002339375815	0.324463200451279	0.807494776022089	0.419381483017258	0.814530727664878
ATAD2	168.468314343224	-0.185579973048965	0.394208832071783	-0.470765639809847	0.637808104167882	0.917156115198407
ATAD2B	305.722221392749	0.580783333792179	0.353449139333105	1.64318785692338	0.100344071511867	0.51111050776796
ATAD3A	347.938201181921	0.0341396358651376	0.279021331511513	0.122354931360253	0.902617929819142	0.981454486441346
ATAD3B	913.506558929872	0.0733357285505207	0.207471539604548	0.353473679764958	0.723733357381259	0.944614349279556
ATAD3C	90.427378669255	-0.722989610109647	0.662195306238045	-1.09180721049954	0.274917849067878	0.717280333365843
ATAD5	126.370773682118	-0.362746290566117	0.583408464055801	-0.621770702544044	0.534092653472908	0.872170398301056
ATAT1	186.637163621525	0.0718479375980544	0.394160460979209	0.182280935585379	0.855362259241589	0.972816181627467
ATE1	348.927450066739	0.244664937445814	0.232835158679947	1.05080752766436	0.293346997773025	0.733699950333603
ATF1	278.376462967713	0.360755009522111	0.278337359013173	1.29610703644363	0.194938611113264	0.637553743896084
ATF2	537.340405168077	0.467456889294031	0.238324443998204	1.96143073472377	0.0498287976299525	0.383770270071297
ATF4	3510.19884165372	-0.79480779081603	0.239109825076786	-3.32402815551721	0.000887272375516604	0.0581949890881781
ATF5	141.136245214079	-0.521525221118542	0.330168017101037	-1.57957522869014	0.114204175830948	0.538334091742155
ATF6	671.268624833265	0.277644236791957	0.238191136885543	1.16563630545738	0.243761522587696	0.686013763313112
ATF6B	2002.60983423719	-0.245468842312618	0.210650799433901	-1.16528796934209	0.243902447260824	0.686053581027295
ATF7	655.029574340188	0.562313693920453	0.278149987033338	2.02162042111854	0.0432155807256118	0.366050745881002
ATF7IP	2154.69795820845	0.350478671069464	0.155323607795674	2.25644173505495	0.0240429803872947	0.289230620357763
ATF7IP2	724.530643598901	-0.242331765488783	0.216658304676538	-1.11849746932422	0.263354586752279	0.706112541753352
ATG10	88.6834856173231	-0.723027194333257	0.366913904920789	-1.97056362442668	0.0487738107818004	0.381638427176358
ATG101	156.573078138366	-0.399762168822272	0.471306227374931	-0.848200481136981	0.396326329348687	0.799387774178378
ATG12	500.838771804417	-0.328471640018401	0.284970889689892	-1.15264980354957	0.24905415241809	0.692724089998844
ATG13	1251.49164280929	-0.0672760963296184	0.218594162375563	-0.307767122408476	0.758259540564642	0.951489124715562
ATG14	632.987830871494	-0.360318801561734	0.250453523821808	-1.43866533025142	0.150245366725227	0.58976833063642
ATG16L1	997.925946460928	-0.0221442985507872	0.201865385767324	-0.109698344104974	0.91264861370444	0.985097392549817
ATG16L2	1513.62175484087	0.0154839385350252	0.235523638908331	0.0657426091359421	0.947582748585822	0.993500855345487
ATG2A	814.963751643778	0.190563747278683	0.220426384538187	0.864523308668023	0.387300481630789	0.792403419972797
ATG2B	1166.44874867584	0.120971588956127	0.243634101537279	0.496529788698797	0.619520675769207	0.908495188553231
ATG3	415.789454236311	-0.13161847727505	0.355719909760023	-0.370005933499317	0.711378069373362	0.942661271682777
ATG4A	102.252343143193	0.0830257592414157	0.432847759316613	0.191812842863039	0.847888810612966	0.97159911488962
ATG4B	991.481569435873	0.204311270153986	0.193407807033806	1.05637550669438	0.29079669164072	0.731378220953433
ATG4C	92.1711274079906	0.377686677099121	0.653111485965828	0.578288217578342	0.563069547866719	0.886566113893661
ATG4D	334.31506625048	-0.324942624208832	0.283310820074127	-1.14694745553245	0.251403337894452	0.694988710623855
ATG5	274.892476562851	-0.189945884838202	0.369681090370906	-0.513810118466234	0.607384752900585	0.903930917731094
ATG7	198.584249372958	0.16614102071917	0.403750356167782	0.411494425159414	0.680710028240921	0.936857278601936
ATG9A	811.548826567163	0.274933525327278	0.185855476068866	1.47928665403115	0.139063718250555	0.574720943862867
ATG9B	324.189758602516	0.338790625114328	0.251688869265072	1.34606916111782	0.178280213097582	0.618099179256912
ATHL1	16964.017546256	0.250226446456717	0.507594380353766	0.492965360022943	0.622037063538193	0.909776077328659
ATIC	801.10656128239	-0.440214447436136	0.177018580533304	-2.4868262196539	0.0128888341266158	0.220655385936336
ATL2	287.246203693543	0.477132290184688	0.26473790566903	1.80228172833395	0.0715010917658499	0.443665807929069
ATL3	563.238423590541	0.45647102269637	0.277456416343802	1.64519901435888	0.0999287767318382	0.510566228790254
ATM	9248.61717513271	0.493250020275208	0.24728371571234	1.99467247106961	0.0460786137438413	0.375491267551028
ATMIN	809.056655925287	-0.0767671225620209	0.209714533957762	-0.366055328227668	0.714323790385552	0.943162505161526
ATN1	1242.94963011168	0.147048565968314	0.249891447708518	0.588449774158886	0.556230436858364	0.883412356648025
ATOX1	142.106941183997	-0.401719740791969	0.435858760376718	-0.92167412316035	0.356698582114114	0.778006718724369
ATP10A	1305.1162086116	-0.315092696212604	0.227597754963234	-1.38442796267259	0.166227451708001	0.607063471075325
ATP10B	45.5522195859251	0.342674834445311	0.677556695688151	0.505750790488873	0.61303160796248	0.905287900809783
ATP10D	55.3606151492316	0.600394113917931	0.655425898482648	0.916036603539592	0.359647696853609	0.780195539024273
ATP11A	999.541540548217	0.244854571243725	0.254197776805526	0.963244345882106	0.335424915392927	0.760360218254457
ATP11B	1691.95990973024	0.375383657930977	0.215922463469449	1.738511370699	0.0821207482900394	0.474451489101028
ATP11C	344.450836794589	0.617753002540287	0.27314307283547	2.26164623589922	0.0237192689506221	0.287616869652998
ATP13A1	1829.69257819945	-0.127482587231899	0.193631971417728	-0.658375712949165	0.510296737641631	0.861389287284935
ATP13A2	882.768636842706	-0.0853858838856739	0.208625300292062	-0.40927866258857	0.68233517242347	0.936857278601936
ATP13A3	648.552841534753	0.307165082796344	0.263607805580961	1.16523515727991	0.243923818178417	0.686053581027295
ATP1A1	6294.81722239274	0.0917530742161781	0.162157471417809	0.565826991589986	0.571511395897002	0.889183578727961
ATP1A3	106.754171908635	0.241837326728917	0.437134323754898	0.553233442415554	0.580103569894789	0.89415513474086
ATP1B3	229.364493223508	-0.292450392781059	0.248357170612876	-1.17753955748237	0.238980218415148	0.682723357661144
ATP23	53.9217701933689	-0.59046063795089	0.640268492386391	-0.922207862751674	0.356420162574429	0.777818758239557
ATP2A2	1171.20957244813	0.105732227193229	0.164865138811923	0.641325558302819	0.521311187116226	0.866449358481294
ATP2A3	6386.79471820773	0.32653652633509	0.161953474684172	2.01623661963335	0.0437752388899865	0.367966654879956
ATP2B1	575.549212354513	0.174260032502835	0.288494507639098	0.604032409243755	0.545822095215796	0.878700979806825
ATP2B4	1216.9189245842	0.293648586052029	0.252973543183762	1.1607877343866	0.245728232258471	0.6883477510194
ATP2C1	530.149342680095	0.0657898885783545	0.219264738441389	0.300047737023346	0.764140743244741	0.952566533994523
ATP2C2	30.41138461922	-0.0202174363215777	1.39309060337418	-0.014512649983145	0.988420987099718	0.997824416050064
ATP5A1	2936.76937463261	-0.238226597379204	0.212112923992474	-1.12311212770636	0.261389876032006	0.703562326262443
ATP5B	2598.87419684439	-0.526557687008197	0.179988214314151	-2.92551203429989	0.00343889874937088	0.11617303407489
ATP5C1	828.192991728278	-0.460372789287575	0.20643892434669	-2.2300677585126	0.0257429448756642	0.299389127408776
ATP5D	763.030148853644	-0.944101874069322	0.388735118033947	-2.42865084802263	0.0151551191724059	0.233739309421426
ATP5E	1608.84924692351	-0.763031077992869	0.358956205778641	-2.12569406994292	0.033528741025897	0.330476604409427
ATP5F1	836.346677681676	-0.276836563279205	0.224748644145827	-1.23176077137792	0.218038461147257	0.662963637626605
ATP5G1	267.842807425176	-0.701948745200969	0.361340845174587	-1.94262219335268	0.0520618233890853	0.390008444801892
ATP5G2	2717.48802517839	-0.754078951562362	0.243269904394131	-3.09976260088733	0.00193675807720133	0.0902253707808144
ATP5G3	598.460846098077	-0.496175636831486	0.287535330203515	-1.72561624507255	0.0844164748304597	0.478239567283051
ATP5H	554.314502403089	-0.669139839905718	0.375550519851046	-1.78175719253729	0.0747888357993765	0.455381600803205
ATP5HP4	26.2344151164541	0.90736254675058	0.851877490530554	1.06513267087908	0.286815896600119	0.726648163834741
ATP5I	262.20163602912	-0.993010998955403	0.49188807342102	-2.01877429564237	0.0435106838502189	0.366281873578985
ATP5J	352.529874490114	-0.57983608180417	0.387433731048436	-1.49660712358491	0.134495515469357	0.566645805889293
ATP5J2	352.35068378347	-0.372160452165532	0.392040507469414	-0.949290813257523	0.342472724632364	0.765128077926186
ATP5J2-PTCD1	34.6145164693861	3.51267545183475	1.53937116157196	2.28188986485086	0.0224958433659078	0.282259174051334
ATP5L	1552.46002827466	-0.655924570262017	0.343039447132293	-1.91209662837714	0.0558638012398298	0.402896505911499
ATP5O	971.725697404222	-0.569456603548572	0.336646584707821	-1.69155615834573	0.0907306316571863	0.492843631435713
ATP5S	497.17348921821	-0.457004858638791	0.303639197184288	-1.50509177628151	0.132300483008125	0.564720239051811
ATP5SL	358.077483786698	-0.209971470456413	0.261784439222783	-0.802077736475862	0.422507992542075	0.816815505138642
ATP6AP1	933.744371237748	-0.125050847059748	0.246279114696857	-0.507760665022984	0.611621198391985	0.904720369977716
ATP6AP1L	55.4862620276411	-1.33718655117168	0.784875714578281	-1.70369209587553	0.0884386255759158	0.487940016927485
ATP6AP2	881.685927620157	-0.3446864982073	0.24123765641614	-1.42882543019199	0.15305441449191	0.592257033790555
ATP6V0A1	295.585118492632	0.291951901153031	0.334330552227545	0.873243259426462	0.382530500346366	0.789069420055158
ATP6V0A2	560.410621745863	0.0154110069170063	0.200835556205762	0.0767344548353644	0.938834794341839	0.991439309915884
ATP6V0B	451.760803451151	-0.567393086536182	0.343167527314014	-1.65339969949136	0.0982495439919057	0.507253494246598
ATP6V0C	1460.05354012489	-0.526511434475938	0.334740730606702	-1.57289324642884	0.115743539166538	0.542711734296727
ATP6V0D1	398.093333813839	0.301310277597246	0.276483333483518	1.08979544553708	0.27580326066404	0.718236425217789
ATP6V0E1	862.676172403594	-0.375275951598723	0.246011413392802	-1.52544122414161	0.127149083099864	0.558168379987759
ATP6V0E2	1289.65263017044	-0.251184262311497	0.296798106294559	-0.84631356125368	0.39737784456154	0.80042686314105
ATP6V1A	218.291617751751	0.286604766505679	0.322594388069337	0.888436926075966	0.374305769845084	0.785082043494979
ATP6V1B2	409.302154831722	0.359918183741335	0.395895155053462	0.909125002281808	0.36328414635922	0.780610967185702
ATP6V1C1	395.401521815697	-0.0584838484981402	0.261822258515041	-0.223372332168544	0.823245736072511	0.966081947899731
ATP6V1D	93.5084883683932	0.592981563807402	0.411933758287055	1.4395070854916	0.150006903905632	0.589441178247509
ATP6V1E1	520.801720177476	-0.409858772946547	0.314170725778078	-1.30457340330321	0.192038149673488	0.634349776472099
ATP6V1E2	133.425341543411	-0.250761002124815	0.393736892807753	-0.636874539077678	0.524206568474238	0.867467608600963
ATP6V1F	527.134323658148	-0.340725220967085	0.28386229924685	-1.20031868223116	0.230015596817434	0.676632078117796
ATP6V1G1	1108.09291447318	-0.236083625051831	0.225160320296868	-1.04851345361634	0.294402107105307	0.734673679285407
ATP6V1G2	68.3717322000163	0.184739075598308	0.517098792433171	0.35726069815215	0.720896649423494	0.944366137891302
ATP6V1H	188.131806192672	-0.107538744654322	0.538464964647311	-0.199713540740314	0.841704623137803	0.970976118194892
ATP7A	190.594905981696	0.697289563583734	0.556084760273629	1.25392676332404	0.209868626234443	0.655360274050338
ATP7B	61.6348561664837	1.37862814693616	0.898406577050792	1.53452588410672	0.124900330430633	0.554513610375649
ATP8A1	1076.51929937121	0.101144970231133	0.20272469915376	0.498927711587909	0.617830310886566	0.907613955727714
ATP8A2	42.0444499567527	1.13829411829846	0.708343913879893	1.60697945728588	0.108058874545518	0.526265634884729
ATP8B1	48.7550327681662	-0.0628838078327015	1.0338445559656	-0.0608252057524922	0.951498416195401	0.994561620984798
ATP8B2	4547.55083151972	0.124856787539887	0.229863047338235	0.543179031974485	0.587006541939237	0.897227007445939
ATP8B3	49.3529337420524	0.183456153626248	0.848756479627376	0.216146984476384	0.828873176905199	0.966700265824348
ATP9B	896.775091780364	0.203384196569181	0.247032094302644	0.823310821791481	0.410331261160618	0.809466290095528
ATPAF1	391.207339055184	-0.31141027765279	0.295505417181833	-1.05382256820412	0.291964158978006	0.732202678032032
ATPAF2	197.611964817485	0.20899460114723	0.338127445383872	0.618094165381818	0.536513268157727	0.873155749596415
ATPIF1	713.620582645892	-0.389264523210612	0.290072993860645	-1.3419536856217	0.179611013067704	0.61973982718541
ATR	710.171700616866	0.280433643789545	0.243397901211762	1.15216130621258	0.249254794651584	0.692724089998844
ATRAID	741.743319552036	-0.587886272490407	0.293578559558851	-2.00248367378667	0.0452327372742039	0.372479623496802
ATRIP	181.526056928021	-0.369008412559144	0.340465416451461	-1.08383522886164	0.278437862230226	0.721690961296282
ATRN	398.72003249471	0.869247959248119	0.392493128960485	2.21468325203633	0.0267818132077504	0.306099480899882
ATRX	1247.40399417297	0.604589507652383	0.198537486356396	3.04521588717549	0.00232513343348461	0.0955529371150041
ATXN1	265.432147514631	-0.77441165795307	0.385150904960664	-2.01067074743642	0.0443602458250527	0.369205449046289
ATXN10	596.323269166078	-0.0176242590587997	0.226780100691544	-0.0777151919637402	0.938054609216595	0.991439309915884
ATXN1L	814.654599010765	-0.0385044779188453	0.243104340695981	-0.158386632705164	0.87415214638124	0.97523231349564
ATXN2	533.626010003333	0.157523029082989	0.203823789008047	0.772839273813959	0.43961750722453	0.828720958843101
ATXN2L	4501.23776142732	0.200186660544371	0.189705615326272	1.05524899829703	0.291311460051328	0.731378220953433
ATXN3	1241.3082486012	0.0179833116451949	0.214097574630173	0.0839958681281598	0.93305971691668	0.990477608020742
ATXN7	1385.96570982364	0.178304716101577	0.218471402082368	0.816146710288205	0.41441623109938	0.812954162265171
ATXN7L1	494.023054657563	-0.16707972741059	0.237509791170755	-0.703464588078688	0.481766267806751	0.848877830371836
ATXN7L2	261.985515350877	0.200384609708979	0.337899738217423	0.593029786782611	0.553161217991008	0.882991960017735
ATXN7L3	1373.82394794407	0.108859355112672	0.236290951238843	0.460700481935245	0.645013509207193	0.919984826308513
ATXN7L3B	1407.5936054639	0.377992446631845	0.190395344696014	1.98530298750397	0.0471107718636617	0.379607922275959
AUH	96.6763124891944	0.40681392629702	0.69685664681381	0.58378423762917	0.559365484338274	0.885083515256159
AUP1	1867.62932363246	-0.214724291237526	0.145737113408521	-1.47336725845272	0.140652033835296	0.577762319552465
AURKAIP1	493.935354578738	-0.253324005293882	0.290153294241653	-0.873069547447227	0.382625171205068	0.789069420055158
AUTS2	255.087144960848	0.810113243648399	0.971291472990804	0.834057814956303	0.404248405298885	0.80465419200377
AVEN	48.6463563878609	-0.403968276882871	1.01137297780694	-0.399425618191652	0.689579620697162	0.93761817363304
AVIL	86.6302061659224	0.101792103029711	0.747101283908562	0.136249401817611	0.891624122262574	0.978677382745849
AVL9	781.201279268839	0.222299178556219	0.183431154666693	1.21189434237685	0.225552828123568	0.672688298122118
AVPR2	27.5391279844975	0.0309281085400961	1.12503003798502	0.0274909180162779	0.978068183484455	0.997286444720715
AXIN1	1103.74173925093	0.435205770839416	0.204379971595889	2.12939539741168	0.0332215609404758	0.329716522236709
AXIN2	795.131004688446	0.657957173300806	0.236962440008891	2.77663064777743	0.00549255557389197	0.145564715187556
AZI2	278.287317433945	0.0580810865337225	0.340530325277346	0.170560687910594	0.864569211391746	0.974496249115913
AZIN1	1052.43223439646	-0.0667042989391533	0.263087744699953	-0.253543923207933	0.799847923861938	0.962432541028578
AZIN2	68.9624930844049	0.0166219610198385	0.81524131619397	0.0203890071438475	0.983733053057423	0.997824416050064
B2M	53881.6257398412	-0.675951451442391	0.19759029831911	-3.42097490207098	0.000623970902329486	0.0459015685604564
B3GALNT2	84.6737076767404	1.13731856768488	0.455830336834569	2.49504799435419	0.0125940094578949	0.218446984620955
B3GALT4	83.2168582267659	0.0257420781713267	0.706023456251064	0.0364606557238414	0.970915050019563	0.996727397555955
B3GALT6	286.630236727902	-0.247230983893685	0.335899077959996	-0.736027575291913	0.461713916396981	0.841970224812862
B3GAT2	68.0288332911273	-0.109578295300646	0.849577252903253	-0.128979789567323	0.897373640825716	0.980052764819658
B3GAT3	908.631794461964	-0.303154076126729	0.229602626247672	-1.32034237186693	0.186720734721906	0.626904534865404
B3GLCT	96.4195545765202	-0.0150125337631407	0.423027425133016	-0.0354883226741627	0.971690357667413	0.996727397555955
B3GNT2	298.458060799318	-0.0794282165701654	0.351977940014147	-0.225662484890312	0.821463938169265	0.965786849837483
B3GNTL1	160.642100987014	-0.602224253306572	0.42232928112251	-1.42595903297522	0.153880167664334	0.592630843034577
B4GALNT2	199.676395175552	-0.0439740280231504	0.523830636848229	-0.083947033506349	0.933098544176384	0.990477608020742
B4GALNT3	29.5415615352029	-0.0213349977593292	1.38589051456958	-0.0153944323415442	0.987717505249371	0.997824416050064
B4GALNT4	113.208770028753	-1.92688158755043	0.805982474373048	-2.39072392864286	0.0168151915002254	0.240403762579194
B4GALT1	1231.59020274591	-0.381983200185957	0.265743692476949	-1.43741210421802	0.150600931476302	0.58976833063642
B4GALT3	907.225935740228	-0.590184601486328	0.286395747278149	-2.06073102375063	0.0393287081699596	0.352824730056888
B4GALT4	434.799179811963	0.126139872352419	0.252815623485602	0.498940178669783	0.617821527756645	0.907613955727714
B4GALT5	94.0061891271489	-0.026940465471113	0.445550739901579	-0.0604655386209527	0.951784861806919	0.994561620984798
B4GALT7	312.990549489108	0.0277472565474459	0.352559367339156	0.0787023665173345	0.937269363112618	0.991439309915884
B4GAT1	68.6838906104883	0.57137993552411	0.542612658332003	1.05301622944171	0.292333553925614	0.732933008172451
B9D2	51.1348965693519	-0.585531393756663	0.659208216120432	-0.888234368804789	0.374414695022732	0.785082043494979
BABAM1	951.659388825291	-0.314809523355736	0.231577012593843	-1.35941611747048	0.174014766645612	0.612684864633981
BACE1	103.082036110382	-0.332843824165101	0.746743097598433	-0.445727352868136	0.655794203794204	0.924730099324237
BACH1	309.414502708606	0.077793081059539	0.404733935807995	0.192207952377989	0.847579316947722	0.97159911488962
BACH2	2048.48035344585	0.429253953298974	0.173030647279287	2.48079724631741	0.0131088914624562	0.222577374304743
BAD	128.497899637115	-0.222159207915685	0.383061217503927	-0.579957452658094	0.561943310371856	0.886163421281298
BAG1	387.84754821314	-0.711185805674782	0.283571585034708	-2.50795863622138	0.0121430881032916	0.215864114087338
BAG2	90.2221093895302	-0.316153224374615	0.561401148174188	-0.563150298859955	0.573332543229879	0.890481178467597
BAG3	533.539056464117	0.356872093826643	0.25787075369134	1.38391845030167	0.166383426601838	0.607063471075325
BAG4	164.708645639105	0.475314121079634	0.395027298374589	1.20324373286454	0.228882015916133	0.676539444204617
BAG5	574.467661165221	-0.25665882496535	0.274609321075639	-0.934632604457934	0.349977670212878	0.772595551866313
BAG6	2925.90047036562	0.0923976967149377	0.190319508152997	0.485487260931021	0.627330747005202	0.912248784850742
BAHD1	656.266843694489	0.885139014228448	0.275520461503492	3.21260718495577	0.0013153605706442	0.0703341260197326
BAIAP2	99.9157257478049	-0.552818391632341	0.461617393210002	-1.19756837537716	0.231085093856834	0.676697435279675
BAIAP2L2	54.2549612308337	-0.0288467480304591	0.84089941628553	-0.0343046355744693	0.972634228392995	0.996727397555955
BAK1	352.76391620158	-0.646424102135758	0.312698033548082	-2.06724709714671	0.0387108763851073	0.351424560148408
BANF1	692.482734444685	-0.239863392104126	0.313788170428681	-0.764411838013006	0.444621856373181	0.8330997364399
BANK1	50.0633690562653	1.11130042803998	0.78332350234495	1.41869920245366	0.155986729841521	0.594232862016373
BANP	274.228690894076	0.114140343175306	0.29461189577053	0.387426118272594	0.698440771069933	0.941078740119873
BAP1	1329.17039897234	-0.0145416343483102	0.182972201260253	-0.0794745554141675	0.936655169421991	0.991439309915884
BARD1	73.8823386558911	0.490597869980543	0.675817324943903	0.725932662382199	0.467880052039303	0.844557463055468
BASP1	25.291930620517	-0.817144600870409	0.898295396030828	-0.909661348016489	0.363001134259394	0.780610967185702
BATF	102.095775405529	-0.266031581207322	0.389096074396298	-0.683716949907766	0.494153918144983	0.854178333586414
BAX	754.228637461781	-0.563505630134145	0.272710077989964	-2.06631758638154	0.0387985019270196	0.351424560148408
BAZ1A	1337.25917064255	-0.121182025882518	0.180663294979322	-0.670761738826851	0.502372325222408	0.858194290629434
BAZ1B	1184.7800947155	0.540264019653248	0.229290614797977	2.35624131467075	0.0184609206782895	0.253769711430439
BAZ2A	3371.86788842032	0.139676482237995	0.201918475227127	0.691746914594518	0.489096279232195	0.852110038369511
BAZ2B	263.831773011877	0.462522012768784	0.378479277896378	1.22205372864671	0.221687309536308	0.66725241605953
BBC3	133.574342336652	1.55521235667325	0.504906390239466	3.0801993928729	0.0020686205637381	0.093657023379092
BBIP1	606.515837848866	-0.0410577292397901	0.228762442312689	-0.17947757868256	0.857562721092873	0.973472321856954
BBOF1	55.7965682116946	-0.240837636541537	0.601144820342161	-0.40063164214649	0.688691345693274	0.937467609512345
BBS1	188.771452912294	0.136022219194676	0.547799568093975	0.248306546987531	0.803897233841659	0.963382166002079
BBS10	71.3161817153809	0.419092774426497	0.755450934131892	0.554758430351386	0.579059904087214	0.89415513474086
BBS2	952.286470765326	-0.0152122908007492	0.197161500676369	-0.0771564973311873	0.938499048534861	0.991439309915884
BBS4	190.90387405313	0.46395085888731	0.337853815166601	1.37322959830579	0.169680980967891	0.609751973152433
BBS5	266.524555411175	0.244908187136855	0.332451914578907	0.73667251231524	0.461321526641626	0.841970224812862
BBS7	86.1545543029912	0.659108094470975	0.816609613424315	0.807127522914059	0.419593016707425	0.814530727664878
BBS9	109.146088367905	0.647077566042035	0.575461688321907	1.12444942760476	0.260822413395897	0.703346077217435
BBX	895.921825632675	0.204657227715867	0.252021356287022	0.812063035970601	0.416755461980338	0.813423429292989
BCAP29	186.820015184404	0.590805626696477	0.405231453142122	1.45794612465403	0.144855393595506	0.585109739588104
BCAP31	1075.81763839806	-0.112182836278057	0.244308087627086	-0.459185929404409	0.646100653922382	0.920118437915595
BCAS2	329.815353595304	-0.786751245496986	0.525806547344184	-1.49627510245131	0.134581980431765	0.566813351311854
BCAS3	282.503713821646	0.436371460282003	0.243291079240537	1.79361882747279	0.0728740293503362	0.449463906633323
BCAS4	548.789698702986	-0.376522862781493	0.410831757758385	-0.916489184857346	0.359410377372464	0.780023612935198
BCAT2	235.086869667078	0.168734784409514	0.299837941150619	0.562753278527724	0.573602899005403	0.890673146747803
BCCIP	350.427933595131	-0.248430972379657	0.328953121593378	-0.7552169475587	0.450118821511863	0.834592678567252
BCDIN3D	145.242442199117	-0.0119226880170258	0.355160582341547	-0.0335698515258097	0.973220163709052	0.996727397555955
BCKDHA	179.491975514882	0.771062124268049	0.441166439220801	1.74778055563319	0.0805020335382022	0.471351151590469
BCKDHB	198.33465514085	-0.249446963138081	0.298271402951889	-0.8363086795093	0.402981271569955	0.80414162297698
BCKDK	214.259595442464	-0.0172741106527027	0.397729458058863	-0.0434318110029109	0.965357320104705	0.996541072582339
BCL10	177.547254987111	-0.399055966997754	0.415173805606694	-0.961178093629034	0.336462629042292	0.760805297975884
BCL11A	58.4833022406078	1.80436926906635	0.752454868797658	2.39797673440473	0.0164859123274275	0.239075273393447
BCL11B	5574.53694071488	0.54289682994449	0.166504926903595	3.26054513845601	0.00111198266413599	0.0645065795271563
BCL2	2376.63906641468	-0.693546780703252	0.227323463680275	-3.05092474606453	0.00228137746540927	0.0955529371150041
BCL2A1	109.386549758527	-1.4566704542235	0.644882834360325	-2.25881412344989	0.0238949496165042	0.288593928801123
BCL2L1	255.070483958837	-0.267015642615935	0.376065353681114	-0.710024574192367	0.477688897350746	0.847069077581207
BCL2L11	645.103170833122	-0.425675504890995	0.208832265235834	-2.0383608079445	0.0415138627528903	0.359155570986873
BCL2L12	116.111060536989	-0.434359554489236	0.406413511515192	-1.06876258338424	0.285176663273885	0.726398356309256
BCL2L13	590.385279822356	-0.280386009588847	0.255584742664116	-1.09703735311511	0.272625063797555	0.714088165459044
BCL2L14	32.4144516438412	-1.61162006004552	1.18255053313117	-1.36283398881759	0.17293483656226	0.612408398253468
BCL2L15	34.131881238375	-1.22361526257138	0.836902839621816	-1.46207564921671	0.143720480773939	0.582853055674598
BCL2L2	55.608112926268	0.474646990036413	0.841135214465428	0.564293328674948	0.572554520906644	0.889728174979496
BCL3	328.928354938027	-1.49906653091352	0.492160003379883	-3.0458926377982	0.00231990657058019	0.0955529371150041
BCL6	100.143385217489	0.236961665814726	0.554505563682375	0.427338662287001	0.669132676483998	0.931713951463661
BCL7A	175.53838052444	1.18003453755773	0.450001367531929	2.62229100331345	0.0087340818733932	0.185664248299906
BCL7B	772.498342822727	-0.503201045091424	0.310151758132238	-1.62243492708778	0.104710255755939	0.518552869998202
BCL7C	514.643903693286	-0.592693862793762	0.358370114753809	-1.65385962275601	0.0981560382547685	0.506986379717609
BCL9	437.432354628285	0.970037542207556	0.263192860101523	3.6856529536302	0.000228117030026511	0.0238696940557051
BCL9L	8152.18510439144	0.6961025123393	0.278270258102753	2.50153400182013	0.012365656768477	0.217604403657617
BCLAF1	2641.20370242978	0.231537593497498	0.169801744885104	1.36357605544141	0.172701032428528	0.612408398253468
BCO2	28.817889889545	-0.327737397219179	0.808081498678718	-0.405574682448562	0.685055134339806	0.937186420254624
BCOR	596.934051768092	1.1790599976597	0.370988143656629	3.17816085990874	0.00148212496595436	0.0752721039194729
BCORL1	92.3532285584296	0.457864678089852	0.523566710097295	0.874510676977088	0.381840208248472	0.788696577668808
BCORP1	418.222029244494	1.21532288518407	1.34341938579337	0.904648911602802	0.365651414416896	0.781249228690774
BCR	2340.2968708772	-0.122571976742252	0.192291222150318	-0.637428871539624	0.523845527262943	0.867467608600963
BCRP2	106.157859574118	-0.591861836090475	0.717539799614791	-0.824848790838103	0.409457442496266	0.809050046723047
BCRP3	67.4451196968307	0.00938251872329409	0.667294444440039	0.0140605377453239	0.988781683658771	0.997824416050064
BCS1L	353.077697510265	-0.106430584367174	0.309885004953545	-0.343451869777077	0.731258543432958	0.946056462249454
BDH1	563.146346950456	0.0324190913631202	0.225133286833437	0.14399954719759	0.885500827194082	0.977643172683442
BDH2	178.08290546116	-0.00839767698047907	0.441631321579486	-0.0190151299741262	0.984829035618159	0.997824416050064
BDP1	983.397078231246	0.46825431273818	0.229013705286427	2.04465628881265	0.0408887558783283	0.357356368432445
BECN1	946.664345448726	-0.17510572783517	0.258885608717078	-0.676382625913103	0.498797745240252	0.85623066493087
BEND3	37.7321582702509	0.550347477821675	0.781362403063389	0.704343433551444	0.481218923918062	0.848617651971151
BEND3P1	27.0147281944145	0.98762056420104	1.14159191852045	0.86512574955947	0.386969773083556	0.792269972416903
BEND3P3	56.521116408496	0.980248477270092	0.918975587804907	1.06667520908966	0.286118525576977	0.726398356309256
BEND5	42.319237945119	0.945612295099788	0.696436901675829	1.35778602889131	0.174531589378017	0.61327577242693
BEST1	64.8227700219697	0.423964186548108	0.754209472765222	0.562130551070503	0.574027074442873	0.890989850330894
BET1	192.570048383958	0.183748079902645	0.369601864344742	0.49715138809813	0.619082298807756	0.908363305893092
BET1L	1290.21165967731	-0.291542137965999	0.209729592760356	-1.39008584400926	0.16450281138126	0.606173383286503
BET1P1	28.8511106933193	-0.543482413701966	1.00470087843851	-0.54093952276287	0.588549268136911	0.897802063170269
BEX2	228.043527686542	-0.622145801985962	0.375801138503817	-1.65551867262276	0.0978193319312043	0.506077990146117
BEX3	161.639594197932	-0.229144937074968	0.567504428663481	-0.403776473805893	0.686377098120593	0.937186420254624
BEX4	384.534693092491	-0.116704498536238	0.336887588223204	-0.346419703829859	0.729027319269408	0.94596701621939
BFAR	466.72406250079	-0.0472250181149615	0.294109295443462	-0.160569621044296	0.872432383273551	0.97484895420797
BHLHB9	52.3819598515483	0.185000089452181	0.720711967750717	0.256690741558727	0.797417519299745	0.961375878878491
BHLHE40	400.445285993925	-3.2742058078581	0.393889740295651	-8.31249325103139	9.37119828736472E-17	5.68738024060165E-13
BICD1	138.873919865034	0.33214510379808	0.434598465205649	0.76425742470331	0.444713851698975	0.833143499293434
BICD2	583.381807194542	0.439898442216505	0.209688665857741	2.09786466243695	0.03591710241805	0.339798744466322
BICDL1	1170.29598392623	0.0341658794435186	0.244783874239155	0.139575695293304	0.888995244961585	0.978677382745849
BID	238.872801384276	-0.203407241278221	0.295697223370948	-0.687890264776174	0.491521887592331	0.852920902600618
BIN1	2305.36531665551	-0.325781141100459	0.232921839458608	-1.39867151082822	0.161911511165597	0.602882932135814
BIN2	4983.95548981793	-0.235650481450976	0.140716366639601	-1.67464870703006	0.0940031767863709	0.498475561307545
BIN3	453.032860360343	-0.27638393878189	0.286715551289644	-0.963965636111182	0.335063154690719	0.760345058324229
BIRC2	642.457286474985	0.575630208237432	0.261149324649671	2.20421863625201	0.0275089717573273	0.309170277028184
BIRC3	2489.14798566953	-0.628145844497744	0.191733397091919	-3.27614204945529	0.00105235616938017	0.0632351444749332
BIRC6	2318.91552648808	0.587828317636116	0.260217398957438	2.25898929122823	0.0238840510154331	0.288593928801123
BIVM	80.6757921668501	0.121210359072178	0.646099890049253	0.187603125985578	0.851187775574556	0.97159911488962
BIVM-ERCC5	202.899659069884	1.46052414753035	1.9558825911542	0.746734059669949	0.455224106019406	0.837590899562906
BLCAP	865.5603647894	0.143873979139166	0.230586495768608	0.623947983855667	0.532661746286073	0.871747985575745
BLK	165.304964412657	-0.351992406075461	0.540824014939741	-0.650844630327077	0.515146786915198	0.864192057691224
BLM	64.6711549288361	0.322638698316463	0.504973783891339	0.638921679914158	0.522873883545844	0.867374020714096
BLMH	428.693918016807	-0.179167389573714	0.243975880375814	-0.734365172892209	0.462726206836322	0.841970224812862
BLNK	25.4290131001129	0.487559438735987	1.16688253761802	0.417830778178624	0.676070846067963	0.935791055736367
BLOC1S1	235.605243788006	-0.617353075470702	0.505212333357758	-1.22196754653163	0.221719899889257	0.66725241605953
BLOC1S2	259.149543278397	-0.628401905764319	0.343358612777134	-1.83016205908369	0.0672257093284401	0.434034925440748
BLOC1S3	184.776889413887	-0.635996763767856	0.355674210300412	-1.78814416493868	0.0737527517660746	0.452431324332685
BLOC1S4	224.663608171914	-0.0529514462491848	0.402365279323113	-0.131600436146636	0.895300340531636	0.979905819059783
BLOC1S5	119.870457138241	0.445190809306885	0.69865202360328	0.637213940941335	0.523985498161863	0.867467608600963
BLOC1S5-TXNDC5	94.8945973175419	0.768454311775322	2.79351331564322	0.275085251060771	0.783250742575008	0.95747984068364
BLOC1S6	2149.23497800494	0.1271380696129	0.241721656154755	0.525968883530668	0.598909826914628	0.90066433024978
BLVRA	57.2002164985934	-0.415124960990816	0.605239361048603	-0.685885597842802	0.492785252815554	0.853804266314431
BLVRB	59.4103086667514	-0.684586683898546	0.513615918702611	-1.33287668658675	0.18257227439034	0.623189613765452
BLZF1	168.407317088955	0.200503789150691	0.404487661835304	0.495698158606209	0.620107386455444	0.908562682923571
BMF	44.066692894506	0.913559006417578	1.11089902280791	0.822360077433917	0.410871993691355	0.809466290095528
BMI1	694.122498166647	-0.360491097315345	0.245976919435294	-1.46554846748609	0.142771339099884	0.581139676054456
BMP1	53.4972651111054	0.598825798136567	0.548990412574235	1.090776422358	0.275371273542167	0.717881554607995
BMP2K	227.4081747715	0.622236120031942	0.663209822455879	0.938219095923202	0.348131826791819	0.770958604925944
BMP8A	29.487358016467	-1.2617945601321	1.41292383879497	-0.893037915764968	0.371836868335491	0.785082043494979
BMP8B	55.5368324887745	-0.578121323861195	0.863576135523733	-0.669450324157675	0.50320825891496	0.858646550955179
BMPR1A	87.6025185205041	-0.0801196079849768	0.546849864721733	-0.146511159924573	0.883517880636841	0.977053574632832
BMPR1B	25.1111899060174	-1.24768920981912	0.712303963366433	-1.75162469112538	0.0798383640288493	0.470144164998185
BMPR2	436.390181686607	0.498619699459014	0.330391336400079	1.50917909922197	0.131253019917505	0.563593625617223
BMS1	686.348492848926	0.21992978116796	0.229655439513439	0.957651086488157	0.338238729317446	0.762609820156787
BMS1P1	302.658864522462	0.792012945837718	0.362688027781949	2.18373060363019	0.0289820495787518	0.316375083119893
BMS1P2	38.1865920667996	0.308203209274089	0.96198517607284	0.32038249334806	0.748678394994609	0.950299119177308
BMS1P4	67.3283865838116	0.572908943108724	0.700309003817068	0.8180802188549	0.41331138322934	0.812564556144757
BMT2	218.047644401893	0.289314158001242	0.496596680603144	0.582593821710314	0.560166765519265	0.885210805868096
BNIP1	84.8303771591117	-0.913181773799514	0.708356132430723	-1.28915630428148	0.19734375247806	0.640178501381945
BNIP2	959.857492471803	-0.219166907414372	0.309241540500657	-0.708724018964414	0.478495756580621	0.847177066411736
BNIP3	454.684489124573	0.239891600714645	0.231196936419433	1.03760717780204	0.299452974847055	0.738070824751944
BNIP3L	873.700932339385	0.140253745676811	0.257279263727649	0.545142051655127	0.585655822825127	0.896772676324215
BNIP3P11	34.1159924934534	-1.68217992656462	0.93286438243153	-1.80324166968405	0.0713502689035274	0.443218814713928
BNIPL	42.9950275877881	0.418499900125521	0.895415090644547	0.467380887923468	0.64022739394679	0.918283711184245
BOD1	228.853886118027	-0.318248133368653	0.44078548883107	-0.722002292345473	0.470293068154939	0.845090656856645
BOD1L1	1134.61426384114	0.55339872880198	0.304963100409966	1.8146416010922	0.0695790049852912	0.441555066568813
BOLA1	91.5920953628973	0.137310328967235	0.474124763748401	0.28960800925408	0.772116138983993	0.954737828033614
BOLA2	52.2478053500512	-0.0524265525884878	0.813630275672944	-0.0644353512350883	0.948623582285917	0.994334459567052
BOLA2B	166.392584582225	-1.0531094160196	0.451328859856052	-2.33335270506628	0.0196296413533851	0.263567020738261
BOLA3	93.8082030167477	-0.089457154049645	0.620681019720504	-0.144127420055358	0.885399852697626	0.977643172683442
BOP1	592.679669856087	-0.146049946318928	0.276613002424014	-0.527993785682753	0.597503649119623	0.90066433024978
BORA	107.955744065848	-0.10753673218565	0.49562120664018	-0.216973629749708	0.828228895813917	0.966700265824348
BORCS5	119.933602443186	0.336978626941388	0.409628174359451	0.822645140238052	0.410709820816196	0.809466290095528
BORCS6	165.030855160855	0.0545517517934793	0.393482838826716	0.138638198189637	0.88973605698132	0.978677382745849
BORCS7	225.451283767696	-0.302547914563883	0.4594494838086	-0.658500934762002	0.510216296576892	0.861389287284935
BORCS7-ASMT	37.8530472180387	6.5520772490202	2.87712581227932	2.2772995261648	0.0227683452238004	0.282563127426708
BORCS8	365.095900663133	0.381369912579037	0.343911808960748	1.1089177592694	0.267465661816659	0.708997205313521
BORCS8-MEF2B	125.879021282422	-0.515677447930875	0.66045996238049	-0.780785327353113	0.434928765187289	0.826677944228517
BPGM	140.593159006234	-0.240828057474825	0.382038332090643	-0.630376685388958	0.528448161052526	0.870047518875581
BPHL	93.2523447965641	-0.152854683185188	0.549424145125755	-0.278208892967749	0.780852008643425	0.95640582047567
BPNT1	197.946456679741	0.441062738320063	0.393560379143314	1.12069903804888	0.262415991809193	0.704847379637084
BPTF	2206.7310421774	0.398363142335908	0.188744994641545	2.11058917399351	0.0348076390041246	0.335846679039797
BRAF	621.174255766981	0.51651665029865	0.28475079922477	1.81392519952485	0.0696892425180124	0.441555066568813
BRAP	368.333975457141	0.326615300426931	0.304356219878809	1.0731349619107	0.283210566441825	0.725129638627777
BRAT1	1021.43874582413	0.0100129020744948	0.219781353628589	0.0455584694023487	0.963662171394188	0.996405988423213
BRCA1	144.990137637152	1.84689452852101	1.2546444307042	1.47204616967406	0.141008410317892	0.577762319552465
BRCA2	50.7301895531083	-0.448919048878468	0.83976284101588	-0.53457836778703	0.592941445418884	0.899283092574099
BRCC3	182.533257645566	0.310437915130737	0.318711000209675	0.974042047266976	0.330035662297352	0.757811949453319
BRD1	969.356599648246	0.353607515283737	0.237179776327419	1.49088392256342	0.135991973124439	0.569786182183101
BRD2	3783.41628103288	0.150525916581978	0.200678758170689	0.750083954844621	0.453204142453017	0.836907330152855
BRD3	563.628992857824	0.658161970152755	0.311966345640982	2.10972106238082	0.0348823891928341	0.336116307323311
BRD4	2596.33095397054	0.271565065223109	0.158508917476076	1.71324786988149	0.0866669483439758	0.483819691223408
BRD7	1055.06355886233	-0.226306729419816	0.222921576690627	-1.01518539739151	0.31001746005947	0.744136448598155
BRD8	602.607684732716	0.456577567780242	0.310793326610243	1.46907133676272	0.141813441252561	0.578988075991786
BRD9	1023.21530508006	0.0836782624573491	0.223149947635568	0.374986699947635	0.707670358063661	0.942661271682777
BRE	306.346281542186	-0.601573876192575	0.398621071402169	-1.50913717149099	0.131263732049752	0.563593625617223
BRF1	733.109143906084	-0.164358557788746	0.278730201768688	-0.589668994410385	0.555412586059018	0.883412356648025
BRF2	116.759507138001	-0.355566052732621	0.454518215690992	-0.782292195246923	0.434042872585864	0.82615844244115
BRI3	286.983383180964	-0.940699819052766	0.460136147437703	-2.0443945216891	0.0409145880804315	0.357356368432445
BRI3BP	246.89032498651	0.358048060661966	0.318342861972617	1.12472463947618	0.260705737275706	0.703346077217435
BRICD5	117.245660735154	0.480551028336803	0.634678248743191	0.757156920515875	0.448955855935633	0.834208525329659
BRIP1	30.4093464248395	-0.451949247180882	0.902395724557605	-0.500832655653868	0.616488901179206	0.907613955727714
BRIX1	273.064173589096	-0.167394576574332	0.292336033074254	-0.572610139140164	0.566908693086328	0.887659664174646
BRK1	661.891480590935	-0.0229348197612479	0.299219965683428	-0.0766486945777967	0.93890302019345	0.991439309915884
BRMS1	548.496244054724	-0.796955707973247	0.299162659685607	-2.66395448152111	0.00772280118899446	0.173196235679692
BRMS1L	41.6980262378469	0.422361267298216	1.02438750571166	0.412306148740847	0.680115042424915	0.936851825286355
BROX	446.342039821795	-0.176228689674633	0.218704241943803	-0.805785421024965	0.42036658568232	0.81508140846837
BRPF1	454.517455260847	0.0394011422293066	0.338755175170427	0.116311558072829	0.907405625768114	0.983789183743123
BRPF3	736.825812942855	0.425648805695493	0.202189900171903	2.10519321357597	0.0352744927655584	0.338467820702251
BRWD1	1271.53486683234	0.0916170196369667	0.196288026891663	0.46674787600536	0.640680272192365	0.918565691456524
BRWD3	569.572438004546	0.347927826409758	0.334547531169282	1.0399951994675	0.298342130966171	0.737668895457551
BSCL2	163.089366525089	-0.492176567252004	0.393263453009874	-1.25151870453532	0.210745293816704	0.65662826734945
BSDC1	799.102882302164	0.125509690906295	0.247353933503799	0.507409318818727	0.6118676484715	0.904720369977716
BSG	1641.13308704738	-0.352575993049321	0.216564083884454	-1.62804462644616	0.103515423550873	0.516867310653816
BST2	529.328557297655	-0.750139723635639	0.410749898311621	-1.82626879938151	0.0678097825499623	0.436413118023034
BTAF1	1961.2778369714	-0.0607764224629013	0.262696877381309	-0.23135570954916	0.817038470437038	0.96517166672337
BTBD1	611.165974051857	-0.309163879921019	0.18180239408767	-1.70054900251716	0.0890277073363165	0.489632220955237
BTBD10	111.111336472159	-0.200949658825574	0.539897008120333	-0.372199985929142	0.709743956569404	0.942661271682777
BTBD11	667.525785506232	-0.020117036722771	0.239199660224591	-0.0841014435550724	0.932975776921279	0.990477608020742
BTBD19	88.719562688775	-0.649229839738189	0.571336703568868	-1.13633490668945	0.255816427044106	0.700293141962418
BTBD2	1863.68937152239	-0.0160130034344806	0.199196397360929	-0.0803880172866093	0.935928656881336	0.991439309915884
BTBD3	104.638265428869	1.15209766089042	0.501414930158204	2.29769317105678	0.0215792585067805	0.275337619346735
BTBD6	405.093095916252	-0.164377231802329	0.265929916725549	-0.618122375347386	0.536494673858607	0.873155749596415
BTBD7	360.112641267661	0.499873544764142	0.335731178767026	1.48891010540019	0.136511042155661	0.570867422974673
BTBD8	68.6660858185397	-0.335277313074533	1.05997104290432	-0.316307992863535	0.751768744946441	0.950299119177308
BTBD9	749.630681185584	-0.287058479508943	0.265474078224494	-1.08130511810722	0.279561411517625	0.722957834977363
BTD	71.1335354040073	0.342018580675455	0.565577778557587	0.604724219448149	0.545362252868181	0.878514535542665
BTF3	5409.52254377339	-0.790523250925653	0.287756298836606	-2.74719703485806	0.00601070125884254	0.152312926680231
BTF3L4	473.973783512472	-0.159607193065964	0.294877063284765	-0.541266897085955	0.588323633613455	0.897683502803282
BTF3L4P2	31.5974897680063	0.152134450315865	1.08515813711895	0.140195649935203	0.888505408811262	0.978677382745849
BTG1	5876.04225511336	-0.251482342819316	0.304263229598205	-0.826528868280967	0.408504149067268	0.808654716915418
BTG1P1	26.4644247213653	-1.60837379646663	1.37847309438736	-1.16677924510485	0.243299530742454	0.685667449303903
BTG2	4086.62917211178	-0.14876594573776	0.31610929443672	-0.47061553822025	0.637915309518532	0.917201614183362
BTG3	91.6895427745605	-1.20323294281299	0.660561743193831	-1.82152986486218	0.0685263511902024	0.439394004620537
BTK	51.3308191144319	0.713471348213286	1.93628082919338	0.368475139275383	0.712518979131387	0.942661271682777
BTLA	169.496757667887	1.38403553955094	0.434191918476745	3.18761239132799	0.00143452695091444	0.0744114877358952
BTN2A1	932.323711984808	-0.00938461587548338	0.232540108530576	-0.0403569772749522	0.967808529446243	0.996582624303466
BTN2A2	133.875852850589	0.0204868758807109	0.393978557495111	0.0519999768793638	0.958528711838114	0.995854713631334
BTN2A3P	37.7498348762513	-0.531432194555243	0.72342803625123	-0.734602708113304	0.462581488227424	0.841970224812862
BTN3A1	3983.67338584419	-0.0747557312939784	0.216270746629471	-0.345658081173848	0.729599690851474	0.946056462249454
BTN3A2	3781.50161173506	-0.101390581448202	0.339891160483009	-0.298303084152347	0.765471850577434	0.952784793157762
BTN3A3	2186.4896632519	-0.117714156796409	0.263467266448311	-0.446788545625661	0.655027742401626	0.924288158250515
BTRC	252.413945123554	0.322147789630376	0.488202004477616	0.659865765965215	0.509339974844358	0.860934217331961
BUB3	1219.53874976552	0.0253455525176119	0.199857589474338	0.126818063723651	0.899084398390027	0.981039772353303
BUD13	200.883417832776	0.149005108392536	0.453940450057754	0.328248139978666	0.742724051944438	0.948341795363687
BUD31	439.216213351585	-1.02570230311873	0.385366574995408	-2.66162757662871	0.00777638656956125	0.173510625333335
BX004987.1	26.870412014347	-0.289933934195501	1.32178273359686	-0.219350674529184	0.826376890347832	0.966441568917486
BYSL	49.9412876580126	-0.0276310870601584	0.746110495853133	-0.0370335053771947	0.970458290627914	0.996727397555955
BZW1	1189.48304522089	-0.00810712449041912	0.222431901720484	-0.0364476697259317	0.970925404464474	0.996727397555955
BZW1P2	63.6159749763251	-1.02004282285663	1.60123047879118	-0.637036851575977	0.524100839830534	0.867467608600963
BZW2	475.759720297915	-0.145755319929452	0.285648139674284	-0.510261751032765	0.609868095514485	0.904322167497124
C10orf2	195.630993778435	0.210023162639073	0.325465443009771	0.645300959440931	0.518732171079374	0.865373425828511
C10orf35	63.3871415668212	-2.45479193086671	0.774251927908809	-3.17053383063172	0.00152159113454195	0.0769544716294591
C10orf54	2563.80930107489	-0.109697594690876	0.224764687471453	-0.488055289845335	0.625510678854838	0.911329813339918
C10orf76	413.083514188329	0.0704417942188845	0.286505414461596	0.245865490365198	0.805786358638616	0.963704288221058
C10orf88	124.678681679008	0.273708754451529	0.361718297731832	0.75669037526669	0.449235382394155	0.834263498665039
C10orf95	44.4261789535668	-0.282531985537547	0.649708901812388	-0.434859342005956	0.663664527987533	0.928059912524501
C11orf1	197.762521872101	-0.892578251579146	0.410456701112469	-2.17459783007556	0.0296602670872954	0.317627273373434
C11orf21	1243.4234471908	-0.0214804787314542	0.282208382194321	-0.0761156651848255	0.939327077280661	0.991439309915884
C11orf24	144.390455274894	-0.526120117407863	0.428905880425461	-1.22665633981509	0.219951784034082	0.665281523699398
C11orf31	691.422854661285	-0.305901214200843	0.277814502498991	-1.10109879595632	0.270853661016906	0.713518474633689
C11orf49	143.292362715417	0.214625720914699	0.422635003602283	0.507827603216393	0.611574249908095	0.904720369977716
C11orf54	212.535196120032	0.459548297664322	0.408664589795276	1.12451215285018	0.260795817840046	0.703346077217435
C11orf57	398.231674658395	-0.155440013815925	0.316772369824774	-0.490699406333667	0.623639066446041	0.910557214521842
C11orf58	1226.0111754496	-0.221424087904728	0.219778430917674	-1.00748780023673	0.313700417449143	0.747870450153945
C11orf63	57.4384271433569	0.68686981047914	0.842109381045364	0.815653911403391	0.41469810593712	0.812954162265171
C11orf65	57.4619861141851	-0.0441299455515949	0.618961794125717	-0.0712967197174559	0.943161605873929	0.99195005390328
C11orf68	443.673383071567	-0.0997454579019617	0.351233653167819	-0.2839860503182	0.776421070969793	0.955000202264807
C11orf71	119.57066616244	-0.391213540631464	0.49575686606412	-0.789123797189862	0.430039654469587	0.822273594862274
C11orf80	108.389799824966	-0.318538378804873	0.621096252957944	-0.512864756932355	0.608045927789595	0.903930917731094
C11orf84	103.770342653742	-0.174473825368135	0.49994030802762	-0.348989314457308	0.727097331678612	0.945117521087491
C11orf95	54.532353972093	0.509082845757146	0.565331380188383	0.900503427896584	0.367852401913226	0.783882102251182
C11orf98	260.439717025889	-0.592317753789788	0.410234526235819	-1.44385154322506	0.148780739630569	0.588315839416234
C12orf10	370.790054581723	-0.217968530542069	0.338790094997472	-0.643373385941803	0.519981848329819	0.865836770630344
C12orf29	154.151175411914	-0.373011886392221	0.573177921540962	-0.650778532064522	0.515189460207501	0.864192057691224
C12orf4	189.163532660792	0.0188681883245565	0.38774861640465	0.0486608785339051	0.961189553327301	0.995854713631334
C12orf42	39.9160591095093	0.7874276987807	0.834297261031252	0.943821507705038	0.345260867925374	0.767924712141571
C12orf43	231.129521969693	-0.443845468800891	0.343384684957744	-1.29256046714928	0.196163119946362	0.639145354292208
C12orf45	920.835755995449	0.149353195759253	0.287150922808062	0.520120897745064	0.602979313824856	0.901902271835045
C12orf49	372.095395172691	0.420271204721939	0.253267485723317	1.65939660008733	0.0970359009518046	0.504921364489396
C12orf50	114.505905192346	-0.70228805494901	0.59223731871575	-1.18582202227969	0.235692592688444	0.679430945834723
C12orf57	1616.2756090597	-0.457956974012097	0.580270153167035	-0.78921338882007	0.429987297921314	0.822273594862274
C12orf60	56.8126142513617	0.659658129846379	0.837960031953639	0.787219085268825	0.431153626745588	0.823111469241578
C12orf65	444.864565899121	-0.174321367866681	0.244882822391412	-0.711856250938057	0.476553795657001	0.846381617049846
C12orf66	179.282640399353	-0.37135344096796	0.417739107519678	-0.888960200956209	0.374024469487637	0.785082043494979
C12orf73	41.6251977346465	-0.0228817381687954	0.903704047773652	-0.0253199465302456	0.979799764000402	0.997461848571886
C12orf75	52.7184915840457	0.13331723797442	0.800154229956841	0.166614426298304	0.867673441828523	0.97463309401902
C12orf76	377.337531579442	-0.386826932154399	0.28454948845881	-1.35943639979657	0.174008343302979	0.612684864633981
C14orf1	249.611978770277	-0.0270176217074747	0.375338358701337	-0.0719820425520993	0.942616198742396	0.99195005390328
C14orf119	209.267346111038	0.582076798516032	0.408041688037915	1.42651306368957	0.153720298756385	0.592630843034577
C14orf142	42.8553734418276	-0.55982491650483	0.631319966951988	-0.886753066290084	0.375211861180301	0.785467324025375
C14orf159	596.701932606324	-0.313282759828409	0.307061699763051	-1.02025996752496	0.307605183878741	0.741618998357417
C14orf166	1002.59573443467	-0.482675995793867	0.240795164740093	-2.00450867157093	0.0450155989496717	0.371700231327289
C14orf169	312.624254192464	-0.0197514353985741	0.345431605700332	-0.057179004678885	0.954402602632362	0.994807968291251
C14orf2	458.271348361758	-0.710979066379621	0.352185659892113	-2.01876211143128	0.043511950831413	0.366281873578985
C14orf28	45.4468629067704	0.19483540875891	0.504025515893339	0.386558621766562	0.699082995972361	0.941078740119873
C14orf79	26.7195574876708	-0.0748077792114614	0.831832463694159	-0.0899313052525516	0.92834180394323	0.989307534351442
C14orf80	143.10083076924	-0.219762788174242	0.331612283022571	-0.662710036465337	0.507516280627168	0.859806845848753
C14orf93	219.267284947737	0.166623517728716	0.291471862282557	0.5716624459866	0.567550680966795	0.887763368458675
C15orf38-AP3S2	43.6264704916273	0.677541580456652	1.27934355390617	0.529600964797875	0.59638862528876	0.900592825796836
C15orf39	485.06766086133	0.29853853999987	0.298056523612981	1.00161719790947	0.316528511596022	0.749817697298629
C15orf40	747.797666742472	0.0591965622936012	0.238603972623163	0.248095459781354	0.804060548396273	0.963382166002079
C15orf41	76.3113566883271	-0.311593080161769	0.563730149286311	-0.552734460905186	0.580445252433453	0.89415513474086
C15orf52	70.216070319756	0.361063096738339	0.69256185176339	0.52134418870893	0.602127023327152	0.901902271835045
C15orf57	212.276712208739	0.26868061934213	0.377817329299453	0.711138951303042	0.476998134696215	0.846607402150139
C15orf61	98.397943906441	-0.935942246069713	0.383825173967224	-2.43845977166062	0.0147500003216785	0.231155949502148
C15orf62	54.6467158902094	0.0281821778873092	0.863971472853564	0.0326193384536504	0.973978148179886	0.996727397555955
C16orf13	813.183047398055	-0.571536455013563	0.265818039874914	-2.15010409106362	0.0315469820916608	0.322320933189039
C16orf52	157.538261533785	0.0675083525951269	0.369127501015495	0.182886272113042	0.854887254496401	0.972816181627467
C16orf54	1619.48924457794	0.412201022034825	0.260741743779318	1.58087852010262	0.113905816530782	0.53755396619387
C16orf58	1371.93485941972	-0.0959508635681116	0.191033605370042	-0.502272170293021	0.615476082544048	0.90718558883704
C16orf62	420.923875426178	-0.0184674360494229	0.394554425237804	-0.0468058013499464	0.962668005294439	0.996321985697809
C16orf70	328.490451296514	-0.0352683448491707	0.243631074979461	-0.144761274201757	0.884899358792441	0.977643172683442
C16orf72	2968.19388738257	-0.00306937340962022	0.185940435134938	-0.0165072938943741	0.986829683195347	0.997824416050064
C16orf74	105.535180651053	-0.796183647340174	0.494479637955787	-1.61014445535443	0.107366323982486	0.525228477054781
C16orf86	59.8816199187972	-0.739875290839745	0.547332414214468	-1.35178416557261	0.176444371031338	0.61613901141712
C16orf87	125.921239238114	-0.0974162729675035	0.627584477578289	-0.155224159372793	0.876644602696777	0.975854015731243
C16orf91	86.2507367761039	0.0683450871635647	0.667468103002147	0.102394536691958	0.918443519969232	0.986903987728978
C17orf49	791.188065591418	-1.18562122700167	0.341132542328849	-3.4755441943699	0.000509817982776633	0.0405145102326619
C17orf51	92.7670088669254	-0.280165624888894	0.545976653477564	-0.513145796810901	0.607849338247264	0.903930917731094
C17orf62	2050.08823660879	0.00149543481527051	0.259772021640139	0.00575672008797825	0.995406827290443	0.998897310786582
C17orf67	69.8429022162424	0.150925280257128	0.465371366488399	0.324311487825263	0.745702223281103	0.949513817627034
C17orf75	189.403232522754	-0.501570359764	0.267718285828466	-1.87350056501322	0.0609992947956971	0.41491553109265
C17orf80	185.463421954201	0.952673215647003	0.448619781861062	2.12356488538004	0.033706544427325	0.330476604409427
C17orf89	82.6701461344415	-0.87594973293327	0.576360114073361	-1.51979589070207	0.12856228223752	0.560721876320166
C18orf21	185.926425222675	-0.809739384065131	0.378745729904214	-2.13794987014089	0.0325208120709623	0.326092131716522
C18orf25	844.864923963761	-0.546149637742849	0.205972772363067	-2.65156229863311	0.00801203307967557	0.1760098928385
C18orf32	307.889939714882	-0.328069687941432	0.339903190743252	-0.965185667201462	0.334451824532492	0.76014634621923
C18orf54	26.4643580744879	0.35929892650406	0.898116965003969	0.400058055358605	0.689113757165745	0.937467609512345
C18orf8	368.68521076252	-0.0707289079940146	0.282288230912205	-0.250555638701113	0.802157682958949	0.963382166002079
C19orf12	375.493807514776	0.254338847472822	0.326395878444186	0.77923424978638	0.435841738039718	0.82693489716959
C19orf24	437.660217549721	-0.696991015828125	0.390747846482247	-1.7837360387341	0.0744665671605087	0.454446243755356
C19orf25	414.217619988918	0.170077762226271	0.336507140015979	0.505420961404253	0.613263199382832	0.905350123340892
C19orf35	47.9706338960467	-0.934580737157644	0.936576012485431	-0.997869606629694	0.318342591719232	0.750586490153954
C19orf38	58.2029984526868	-0.487174834981489	0.662933246755126	-0.734877662820616	0.462414003283659	0.841970224812862
C19orf43	2018.11069106559	-0.571911970969841	0.268878765107484	-2.12702542999712	0.0334179703246531	0.330103257164837
C19orf44	88.0178905615248	0.0847935537896968	0.556915742776022	0.152255623744863	0.878985323899989	0.976319941492385
C19orf47	189.602199374415	-0.0429568001423222	0.363257364346095	-0.118254450861993	0.905866047031197	0.983054396724681
C19orf48	318.614259132898	-0.691207261306412	0.39147980662594	-1.76562685892727	0.0774584708695625	0.463628585228061
C19orf52	127.426015183262	0.124823287842981	0.506180471325202	0.246598387164538	0.805219052864623	0.963641907333401
C19orf53	645.43020859711	-0.564355091079685	0.302078547472151	-1.86823955491813	0.0617286876346631	0.417320421423517
C19orf54	147.811586061555	-0.78286349821187	0.403788570002396	-1.93879558851115	0.0525262335179217	0.391383316415306
C19orf60	1000.68713403939	-0.26711536411881	0.231580827418912	-1.15344334458059	0.248728459260888	0.692643354642941
C19orf66	1764.07282394146	-0.47209139536373	0.299753282762495	-1.57493319510294	0.115271865474064	0.541055646993112
C19orf68	108.56641981912	0.0854994289167462	0.546641981609856	0.156408457076332	0.875711071434238	0.97574295391453
C19orf70	300.684793054029	-0.967069692665726	0.335587192285694	-2.88172407915506	0.00395505902993645	0.123093606424022
C19orf71	96.0220678417985	1.19154673815489	0.409881874502425	2.90704910921314	0.00364855913261912	0.119206983174603
C1D	104.467325061941	-0.383065795976138	0.743647723605918	-0.5151172844565	0.60647106517929	0.90362010527136
C1GALT1	702.158980641088	0.106505048501073	0.244389667665661	0.43580012820664	0.66298175082899	0.927639480295363
C1GALT1C1	87.0512578998192	0.00469440463759965	0.699930292241841	0.00670696023537389	0.994648660098475	0.998828827284355
C1QBP	749.571087449168	-0.64426821876794	0.267904071556506	-2.40484668644557	0.0161792518116323	0.237829744211823
C1QTNF3	78.5795260515212	0.311044473043416	0.499007795517341	0.623325879550527	0.533070394591847	0.871747985575745
C1QTNF6	476.711900246676	0.0352293051047918	0.340866355214687	0.103352251009354	0.917683407302382	0.986436521239489
C1R	41.4129428126108	-1.51365349526845	0.692627254252259	-2.18537963381552	0.0288610228803712	0.315883765303828
C1RL	339.943467430072	-0.140179843459667	0.287549012937927	-0.487498955490859	0.625904782860139	0.911495461822355
C1S	53.123022484158	-1.28863772704258	0.51298789273866	-2.51202366621755	0.0120041038128933	0.215222765259821
C1orf109	148.985151023285	0.146146050094921	0.468933289963503	0.311656376765862	0.755301684063518	0.950923331725234
C1orf112	75.7443343824457	0.429278835614218	0.780265696173967	0.550170073757166	0.582202727533068	0.895435467156156
C1orf122	168.992229070224	-0.537623134055757	0.471351000811479	-1.14060038724896	0.254036256038989	0.69827936177548
C1orf123	402.803811741607	-0.313889721734045	0.217987013447698	-1.43994688843864	0.149882425962519	0.589333620451266
C1orf131	160.606904106295	-0.040679315884641	0.516957239595206	-0.0786899046360086	0.937279275513599	0.991439309915884
C1orf145	50.8628438017574	1.32324449051082	1.00266980827321	1.31972108823113	0.186928156540999	0.626904534865404
C1orf159	477.176902829965	-0.735405106106772	0.275056917581031	-2.67364701304094	0.00750313813048678	0.170548858853649
C1orf162	868.074925986068	-0.593884199233966	0.261925867570913	-2.26737513458147	0.0233673191477899	0.285919878846646
C1orf174	407.768329729914	0.0157653141910387	0.343493042029178	0.045897040877176	0.96339231273148	0.996405988423213
C1orf198	65.0756061894276	0.495802112711148	0.603022666800945	0.822194819543674	0.410966026690062	0.809466290095528
C1orf216	48.276341540198	0.182944847255341	0.877248068812256	0.208544029630111	0.834804207596276	0.967166697409694
C1orf228	850.999575725703	-0.234975956967605	0.256427889532833	-0.916343216003883	0.359486908119912	0.780023612935198
C1orf27	284.651413544581	-0.251144769907395	0.354201696615357	-0.709044514205486	0.478296853510484	0.847177066411736
C1orf35	335.028099215316	-0.331023112523314	0.348555803461113	-0.949699041692317	0.342265196845158	0.765128077926186
C1orf43	716.04917860598	-0.514845192241175	0.245903948924761	-2.09368411728395	0.036288128702407	0.341827386480523
C1orf50	73.7737233836353	-0.165929733227526	0.75050659499985	-0.221090306644885	0.825022117692447	0.966279383088122
C1orf52	271.323322579632	-0.283307756803431	0.279917560825559	-1.01211140868716	0.311484788098352	0.745720386181024
C1orf54	51.7069584082581	-1.28075892934582	0.692486090584119	-1.84950852697343	0.0643844176848171	0.42634918813874
C1orf56	38.9972794760867	0.656350937639749	0.894016493211551	0.734159763968064	0.462851372817318	0.841970224812862
C1orf74	123.667194172597	0.694620042469549	1.45756833682777	0.476560875342083	0.633674849130605	0.915551162807676
C2	43.9842082175882	-0.237769239244344	0.64207697219341	-0.370312672064997	0.711149532973586	0.942661271682777
C20orf194	75.9845598734043	0.69143074757995	0.611177319915223	1.13130956442536	0.25792482011758	0.702736580603184
C20orf196	71.7332848091194	-0.991443286956336	0.832924490978314	-1.1903159262274	0.233922243427095	0.679416614399289
C20orf24	290.186536819323	-1.09310062152209	0.343737390562607	-3.18004573122806	0.00147251812018397	0.0750984241293822
C20orf27	284.681883743437	-0.94554550304544	0.402225866192371	-2.35078243971813	0.0187339838591093	0.25578525993461
C20orf96	53.9534110739515	1.084326309702	0.727284046598289	1.4909254709679	0.135981063238329	0.569786182183101
C21orf2	972.37313307795	-0.171055027821843	0.222788617892859	-0.767790695232487	0.442611543381764	0.831129163608888
C21orf33	196.113083939204	-0.62513237380449	0.971155994002214	-0.643699238500571	0.519770483824261	0.865836770630344
C21orf58	115.072281715785	0.410821169644846	0.426239949460603	0.963826056578532	0.335133140717962	0.760345058324229
C21orf59	355.922565308521	0.237909039311916	0.283741738842362	0.838470364926078	0.401766584866626	0.803665591152128
C21orf91	334.572299828841	0.810521391092147	0.403528719239614	2.00858415386009	0.0445812532064361	0.369622439494346
C22orf23	78.7018244840265	-0.11338318828028	0.509129482069596	-0.222700103359524	0.823768920912637	0.966279383088122
C22orf29	492.563044060936	0.397156435902941	0.285230833528616	1.39240358761247	0.163800218692574	0.60456006169134
C22orf39	446.482883230771	0.204586103442479	0.277494927446037	0.737260696350077	0.460963828791432	0.841970224812862
C22orf46	374.693763085195	-0.1208112111491	0.266730103233814	-0.452934294571161	0.650596055252418	0.921583721011039
C2CD2	238.639681973328	0.0671947847276845	0.303677781923957	0.221270006327004	0.824882202658205	0.966279383088122
C2CD2L	789.18866650747	0.117157857767937	0.286098985565883	0.409501129604521	0.682171937983447	0.936857278601936
C2CD3	1076.66460066815	0.0299332265872823	0.238911932849452	0.125289792896801	0.900294132598312	0.981143778191222
C2CD5	721.659005428782	0.159979914839719	0.253786236257063	0.63037269947797	0.528450768282673	0.870047518875581
C2orf15	28.9052030905575	0.0861439159194714	0.802776927092073	0.107307413818573	0.914545103129267	0.985433424745032
C2orf42	201.482685922832	0.103237518300313	0.488706552753075	0.211246437598873	0.832694976297442	0.966738557847761
C2orf47	89.4803262424479	-1.48243938303265	0.533816588531097	-2.77705754163968	0.00548534670144749	0.145564715187556
C2orf49	318.959046445925	0.168737216377463	0.20490390953196	0.823494372376259	0.41022691612852	0.809466290095528
C2orf68	709.673664767776	0.197634558276093	0.249066563088889	0.793500965465042	0.427486007020645	0.820886751023033
C2orf69	175.533721184837	-0.253812448351466	0.303249302410433	-0.836976198573224	0.402605946949358	0.80414162297698
C2orf74	114.590218980315	-0.00471508637448236	0.527427718746178	-0.00893977735127621	0.992867184683175	0.99855641401665
C2orf76	26.324753625536	-1.36914200220279	1.04690742542997	-1.3077966293347	0.190942297790926	0.632643096154347
C2orf81	161.472329769813	0.71796991992963	0.499738829342174	1.43669028255163	0.150806017334758	0.589931247267438
C2orf91	24.7603279481969	-0.918841668222547	0.909222729676371	-1.01057929837456	0.312217828113159	0.746328884933712
C3orf18	151.896373780159	-0.427918690083463	0.467320475829462	-0.915685727923513	0.35983175276903	0.780353370575394
C3orf33	40.5892165719991	0.62438712574772	1.0923995936299	0.571573927149648	0.567610663316527	0.887763368458675
C3orf38	268.503851869792	-0.327343046791885	0.290796057830302	-1.12567910732446	0.260301370232721	0.703346077217435
C3orf52	51.5961359245198	0.580897271098922	1.07637902335242	0.539677249831286	0.589419631961138	0.898066607228306
C3orf58	108.126994809499	0.457236475005267	0.461068943793608	0.991687861783082	0.321349814037993	0.754019726037726
C3orf62	295.05378282036	0.280770145975007	0.284474772427463	0.986977311130813	0.32365376153986	0.754889624869488
C4A	51.9411367515154	0.98067953407502	1.10229420988639	0.88967131032657	0.373642403387589	0.785082043494979
C4BPB	57.2214716863066	-1.05508486266324	0.475380713368489	-2.21945239466498	0.0264559625026722	0.304093250811966
C4orf3	1011.92341945073	-0.343188811574648	0.227141437564992	-1.51090358172296	0.13081301818428	0.563460114374815
C4orf32	1117.94033110427	0.0103440997902798	0.33677390429245	0.0307152652222634	0.975496617019721	0.996727397555955
C4orf33	74.9693800782651	-0.0947063623458778	0.54240971166055	-0.174602999005937	0.861391591921608	0.973660602118371
C4orf36	134.959965433454	-0.15489480490787	0.4636609164101	-0.334069142827792	0.73832738419115	0.946639485981514
C4orf46	65.7417994715583	-0.452478175992256	0.626745643965975	-0.721948657080447	0.470326044521351	0.845090656856645
C5	30.2847246440547	1.13136493718876	1.3848554333856	0.816955264725991	0.413953993571182	0.812954162265171
C5AR1	82.4845944940104	-0.365005443041877	0.599911781750953	-0.608431863059167	0.542901084078643	0.876940620942016
C5AR2	76.9549968764857	-0.721297827629161	0.568505676479892	-1.2687609947808	0.20452632062595	0.64700038565488
C5orf15	342.797201137247	0.0816220115015869	0.300346194129501	0.271759766219623	0.785806743164809	0.958508918554362
C5orf22	252.884482361354	0.372442091718478	0.318107124622994	1.17080713662066	0.241676308560039	0.684589739393642
C5orf24	404.245528937108	-0.0962106230150127	0.265144588495091	-0.36286097167242	0.716708742588682	0.943492305791067
C5orf30	27.2917445128427	-0.302740815158389	1.1417122562895	-0.265163847975389	0.790883243451257	0.959956875840702
C5orf42	209.914012072791	0.765334123648986	0.493922804650252	1.5495014938436	0.121261212688437	0.548590607384363
C5orf45	1426.60916306333	-0.104554532792939	0.305571241340652	-0.342160906027087	0.732229804006078	0.946056462249454
C5orf51	326.443294882627	0.290662841688785	0.384802905257289	0.755355112234511	0.450035938805643	0.834592678567252
C5orf56	485.455888646152	-0.177053275825894	0.338611794100842	-0.522879825541948	0.601057884733244	0.90160899039652
C5orf58	42.1642085022308	0.564440046865816	1.35730543585682	0.415853375338106	0.677517298762114	0.936170461891067
C5orf63	187.033537021715	0.229433299476229	0.539231321534545	0.425482145256895	0.670485234709999	0.932460614580906
C6orf1	162.222815620319	-0.48136776180884	0.424051242246763	-1.13516413549078	0.256306553353127	0.700941609352422
C6orf106	1318.91724180208	0.0242301811380311	0.232925528434782	0.104025442384326	0.917149157998903	0.986124234191752
C6orf120	307.719803080947	-0.350346382280691	0.288242453737891	-1.21545725737983	0.224191741382716	0.671413608907822
C6orf136	334.125666695168	-0.125823266952543	0.358948651700764	-0.350532774970373	0.725938897615016	0.945117521087491
C6orf163	28.5257871242623	-0.672403708036925	1.22563800350641	-0.548615256799524	0.58326951338734	0.896073873925376
C6orf203	114.16673770042	-0.207781131403348	0.511962430634559	-0.405852302767237	0.684851125903862	0.937186420254624
C6orf226	120.931614728257	-1.21464006691132	0.497335007017615	-2.44229754546175	0.0145941126915434	0.229757898638072
C6orf47	200.790881663657	0.901228935067361	0.410859313920126	2.19352197828614	0.0282697928600326	0.312850955953316
C6orf48	1896.67263252087	-0.617204238812948	0.321137610851051	-1.92193071741827	0.0546144760737237	0.398886542084469
C6orf62	2675.73646926779	0.147605684051076	0.215440705379765	0.68513368349257	0.493259566707888	0.853947747520266
C6orf89	1226.92957796543	0.101126472930505	0.186514040939654	0.542192279042545	0.58768605363397	0.897435663093253
C7orf26	707.908408781643	0.122584797684215	0.278347297550585	0.440402327462646	0.659645739502616	0.926181841795304
C7orf31	83.3549906227149	0.779796495331286	0.528922278606129	1.47431206223018	0.140397588942373	0.577737995457037
C7orf43	1300.90395065955	-0.251363104223544	0.238831948961686	-1.05246850480573	0.292584653124193	0.732933008172451
C7orf49	290.68619731027	0.148449291124376	0.31247210620652	0.47508013731716	0.634729855314616	0.915832629775483
C7orf50	320.690372139911	-1.06238328022	0.355035179826002	-2.9923324239042	0.00276854615175366	0.105674884245239
C7orf55	44.531339374294	0.514943922161132	0.5668852819965	0.908374125268454	0.363680591484194	0.780610967185702
C7orf55-LUC7L2	116.89829717872	-2.02532750059039	2.96219465115605	-0.683725325005219	0.494148628590285	0.854178333586414
C7orf73	432.375506135413	-0.151415677437428	0.336204945710141	-0.45036719230172	0.652445697004691	0.922111435127808
C8orf33	419.524952068543	0.343863773227929	0.231324601786184	1.48649893082175	0.137147199455374	0.570867422974673
C8orf37	47.7309196016415	-0.405238210783235	0.844698330573827	-0.479743117886766	0.631410064186685	0.914121942952996
C8orf44	105.27969998018	-0.370809376781575	0.544767600810431	-0.680674431133451	0.496077518620492	0.855144753021013
C8orf58	133.780678411144	0.282317523152993	0.604267915083698	0.467205880216043	0.640352587017121	0.918283711184245
C8orf59	320.431165683139	-1.10673712381848	0.318815220500408	-3.4714061708891	0.000517740231953064	0.0405440705512664
C8orf76	65.9602615673195	0.271442440461076	1.06697129157515	0.254404633568303	0.799182971634149	0.962432541028578
C8orf82	116.31274756389	-0.00862123547440507	0.452110640500739	-0.0190688621370569	0.984786171326893	0.997824416050064
C9orf114	874.455462401189	-0.0102165924992878	0.226213832026882	-0.0451634296972331	0.963977043364303	0.996487255353084
C9orf142	647.059802708384	-0.575212410422671	0.361957827989824	-1.58916969310259	0.112022086773945	0.534733773630514
C9orf16	807.411937767473	-0.684149435764368	0.273075278812574	-2.50535104729834	0.0122329911818748	0.215940106624928
C9orf3	81.6164620367192	0.0383077869246934	0.609762943161952	0.0628240652441861	0.949906602424523	0.994561620984798
C9orf40	39.3755677131836	-0.741277226511751	1.05591476023497	-0.702023737547521	0.48266436005489	0.849192636954088
C9orf64	50.6807743775991	1.19958664331739	0.651450336593904	1.84140920026138	0.0655616155812626	0.429954478247083
C9orf69	459.716665610822	0.196822686782935	0.253977075123848	0.77496241220574	0.438361870640677	0.828016866765723
C9orf72	483.974102323898	-0.39662748609435	0.317163569138874	-1.25054553765815	0.211100331367584	0.65662826734945
C9orf78	1573.75421129749	-0.638716836665207	0.210894486330603	-3.02860851309285	0.00245682826740136	0.0990730282714875
C9orf85	93.4512895790471	-0.0915535334241856	0.519448636977375	-0.176251369061102	0.860096465719856	0.973660602118371
C9orf91	357.618036007166	0.230699732299906	0.257110433300274	0.897278765931978	0.369570184198233	0.785082043494979
CA11	164.585069531136	0.294308997417536	0.502362800162386	0.585849504227626	0.557976653227862	0.884282623956102
CA13	37.7843851780384	0.423399792017706	0.622284703354976	0.680395628777303	0.496253988077274	0.855144753021013
CA14	42.866206273904	-1.49056247260099	0.929566823391195	-1.60350222823487	0.108823817579745	0.527343119410678
CA5A	69.7540425574262	-0.369166876172062	0.614200421699769	-0.601052788518789	0.547804827111264	0.880106074941897
CA5B	703.695318126067	-0.242038485455035	0.226775394964453	-1.06730487887795	0.285834185689618	0.726398356309256
CA5BP1	193.158057403909	-0.528973143375522	0.543000802462519	-0.974166411866462	0.32997391892175	0.757811949453319
CA6	216.505299293509	-1.77336950443305	0.474711018062504	-3.73568220866437	0.000187206967854393	0.0218916893136784
CAAP1	168.267979772176	0.0313646737219763	0.361605464861824	0.0867372779721714	0.930880344527935	0.990024561297368
CAB39	1444.83202632446	0.102811714556709	0.181138563953058	0.567586008815618	0.570316109655051	0.888983926427642
CAB39L	45.6847449188394	0.421276790459389	0.865780300617114	0.486586250760279	0.626551569062177	0.911771123999125
CABIN1	2269.38482396084	0.133767977275109	0.201706151766447	0.663182436944197	0.507213718424871	0.859806845848753
CABLES2	165.153690653701	0.230533931982298	0.363082679211888	0.63493508553671	0.525470753090626	0.86860465763503
CABP4	46.9962790041865	-0.366784571669141	0.674607269966976	-0.543700887906375	0.586647321333087	0.897227007445939
CACFD1	47.3811138441408	0.0876354354711937	0.682379112517795	0.128426315905014	0.897811606511357	0.980179643805977
CACHD1	155.145240500295	0.914464096982206	0.494335920107347	1.84988397521998	0.0643302740084233	0.426292389236043
CACNA1A	150.415688953279	0.349243964167166	0.439923088794063	0.793875050124168	0.427268175820534	0.820732621857351
CACNA1C	42.1452107721401	0.377948717507289	0.710567376163316	0.531897087012367	0.594797274940142	0.899794710030538
CACNA1F	27.9356490904088	0.202000568624341	1.23631575413253	0.16338914063752	0.870212052507893	0.97463309401902
CACNA1H	356.75208345196	-0.431627708527317	0.285076826174509	-1.51407504538127	0.130006807012953	0.561807928062638
CACNA1I	561.086885783224	-1.93385997124872	0.34285572341107	-5.64044826788585	1.69608022162937E-08	1.36707681641106E-05
CACNA2D2	95.0534548935017	-0.335243365302056	0.536186058766766	-0.625237004619478	0.531815518288076	0.871426319014901
CACNA2D4	168.997075993352	-0.765850468167761	0.385460413341838	-1.98684596824883	0.0469394687816825	0.37958112729651
CACNB1	163.491098466566	0.0749296655058871	0.32005579879972	0.234114381888689	0.814896181028471	0.96517166672337
CACNB2	48.9544480969423	0.796472396538029	0.870656249030846	0.914795474591272	0.360299010984177	0.780461004263348
CACNB3	31.320126601117	1.02921040905929	0.807357472474536	1.27478898028253	0.202383942151981	0.645437806053795
CACNG8	29.3663363211479	-0.421219961636425	0.586075815990936	-0.718712409117627	0.472318135881296	0.845830584976112
CACTIN	847.985941169153	0.0883968869260136	0.228180606590202	0.38739877260809	0.69846101231673	0.941078740119873
CACUL1	528.710593207152	0.217679594109601	0.22417962911758	0.971005237926547	0.331545670244765	0.757829507812494
CACYBP	564.211109178105	-0.326724706724005	0.184786827658005	-1.76811686668863	0.0770413682789538	0.46270565471051
CAD	1128.80451960495	0.354029624623233	0.289831326099944	1.22150227646942	0.221895904214637	0.667423144809233
CALB1	40.2938830858967	1.05502797877186	1.1113644192455	0.949308760026804	0.342463599488007	0.765128077926186
CALCOCO1	1528.754988429	0.393857200068379	0.252345726257578	1.56078411118544	0.118574697577805	0.545773924951152
CALCOCO2	1085.79383278206	0.0552412335485323	0.276472371606666	0.19980742823418	0.841631191585357	0.970976118194892
CALCRL	35.9018400745896	0.823325874467109	0.84714497789288	0.971883084894139	0.331108715754663	0.757829507812494
CALHM2	62.6323099028575	0.961377185833224	0.836730895658132	1.14896819374293	0.250569096091264	0.693910036129536
CALM1	5360.14058333321	-0.214167874538223	0.176283442757467	-1.21490635301965	0.224401810469782	0.671503589044493
CALM2	951.847223511598	-0.14262218528766	0.240660655811593	-0.592627759642254	0.553430297057927	0.883188929495561
CALM2P2	75.3929119546278	-0.18698896081876	0.827612653714745	-0.225937774125926	0.821249817847997	0.965786849837483
CALM3	5826.32024104275	-0.0363341433149083	0.204927925814919	-0.177302059592032	0.859271133104732	0.973660602118371
CALML4	30.4000380859046	0.819872160702389	0.846171552147697	0.96891955138582	0.332585329676758	0.758668557494833
CALR	3580.51888088246	-0.412879066057197	0.224229433433297	-1.84132412830637	0.0655740739237748	0.429954478247083
CALU	261.501747969413	0.122522128042411	0.319042102856629	0.384031220159898	0.700955308054473	0.941163803312709
CAMK1D	898.156577933283	0.88674151365525	0.205604635655725	4.31284786370312	1.6116502278783E-05	0.00362263156777533
CAMK2D	587.742020874219	0.0880860934306525	0.267367756018477	0.329456680724676	0.741810531683583	0.948009566855515
CAMK2G	1039.4770959116	0.118093445955062	0.242975992845875	0.486029276274927	0.626946408994707	0.911799126812575
CAMK4	3501.20290739851	0.824710246943969	0.163010188613557	5.0592558290886	4.20895857682058E-07	0.000196493612328647
CAMKK1	193.977825172553	-0.00689862174451581	0.421039961695633	-0.0163847196753803	0.986927470047019	0.997824416050064
CAMKK2	382.141701412617	0.256626159862517	0.342840830956347	0.748528578543762	0.454141393761737	0.837590899562906
CAMKMT	91.4848647375769	-0.443550947556687	0.442339279722522	-1.00273922730743	0.315986697823208	0.749494460698004
CAMLG	417.295457225861	-0.481057804777954	0.317626355534696	-1.51453995046518	0.129888949270589	0.561719527201775
CAMSAP1	476.628280267498	0.265199411511369	0.216933190026472	1.22249348510944	0.221521066075352	0.66725241605953
CAMSAP2	159.052609565165	1.62246655117949	0.430869756707072	3.76556146242246	0.000166175237905534	0.0205819901805854
CAMTA1	113.762128448055	-0.367191910582444	0.622509642512486	-0.589857386144953	0.555286265622506	0.883412356648025
CAMTA2	1159.86036636607	0.299796403418075	0.209849479707957	1.42862590765198	0.153111783678664	0.592257033790555
CAND1	1204.06334375519	0.193549195360537	0.173639111230064	1.11466359156891	0.264994608524892	0.707546097288857
CAND2	53.8683262437828	0.0171371241304545	0.540226284480844	0.0317221220491394	0.974693652919021	0.996727397555955
CANT1	364.089771108092	0.373620647087358	0.335991940734562	1.11199288372968	0.266141210061646	0.708124220759007
CANX	1930.15692035663	0.100066980402857	0.152690649971803	0.65535761633955	0.512237533053161	0.862373995766425
CAP1	3601.88053669857	0.166715580721317	0.177485362494235	0.939320169158919	0.34756638628705	0.770127929308545
CAPG	108.442048328876	-0.344186201193338	0.658408198398255	-0.522755035600495	0.601144733775875	0.90160899039652
CAPN1	1373.58616856663	-0.0375709666090303	0.212461612997831	-0.176836493326509	0.859636823226993	0.973660602118371
CAPN10	674.823507012997	0.317455187218309	0.291296939633735	1.08979925301468	0.275801583093832	0.718236425217789
CAPN15	1625.75927126859	0.274516765747187	0.180125800824402	1.52402800981744	0.127501714381436	0.558867363878675
CAPN2	1646.22044300968	-1.101262470825	0.20906180884684	-5.26764059346581	1.3818831971323E-07	7.98728487942471E-05
CAPN3	250.797490155821	-0.00139480991159176	0.542577590862071	-0.00257071050312938	0.997948872038424	0.999939476540069
CAPN5	139.536771247202	0.155259922173012	0.597770970411758	0.259731452107929	0.795070929737586	0.959956875840702
CAPN7	585.389596806401	-0.04768545074983	0.192544113675576	-0.24765987305214	0.804397581412395	0.963382166002079
CAPNS1	1898.09856271634	-0.658997320369317	0.259083913953637	-2.54356710269263	0.0109726978834952	0.204327606530568
CAPRIN1	1554.55999082754	0.0441919515980266	0.19450615685952	0.227200785371251	0.820267617025498	0.965773119336336
CAPRIN2	633.754697328537	0.304119849694722	0.253372665988796	1.20028673380328	0.230028000188869	0.676632078117796
CAPS	1185.15662502139	-0.208601836153667	0.216305523236587	-0.964385157772905	0.334852860657334	0.760345058324229
CAPS2	32.9400008403165	0.650031993220204	1.040718347204	0.624599340413844	0.532234052693228	0.871747985575745
CAPZA1	1328.22021638056	-0.278045690256714	0.23776949881699	-1.16939174974131	0.242245832324339	0.684950065987853
CAPZA2	410.957036683802	0.189920941718301	0.27199899577937	0.698241334215636	0.48502628081456	0.850698612559723
CAPZB	3331.17447766601	-0.308859060794396	0.166249585579775	-1.85780349296685	0.0631969249324649	0.422170762152042
CARD11	3214.44087796307	0.0560588827520513	0.193019473414813	0.290431228312269	0.77148635601432	0.954566910224446
CARD14	171.921857868594	0.093081479288926	0.416827502320917	0.223309351639811	0.823294749470656	0.966081947899731
CARD16	117.934886090827	-0.279046462861757	0.441743325458694	-0.631693670916257	0.527587064517009	0.870047518875581
CARD19	375.250978392449	-0.299471206106078	0.282524719898318	-1.05998231310117	0.289152645868001	0.729978123033653
CARD6	72.7267127638874	-0.377924631584329	0.639695350221663	-0.590788461184489	0.554662167301449	0.883412356648025
CARD8	2456.90325452656	0.163674821526391	0.274932153085909	0.595328046171623	0.55162421215491	0.882059261594023
CARF	260.433822007001	0.303576924250211	0.392661005338237	0.773127252574293	0.43944707395962	0.828720958843101
CARHSP1	496.946471581835	-0.237275401926703	0.253137741009117	-0.937337123183688	0.348585172913845	0.771477186199477
CARM1	607.141696237196	-0.037688405108115	0.228388575982472	-0.165018784087552	0.868929197181078	0.97463309401902
CARMIL2	3286.49826392354	0.108623944914409	0.208184735607801	0.521767095926982	0.601832502031929	0.901902271835045
CARNMT1	270.588999571848	-0.394753002189361	0.31415145487084	-1.25656907223829	0.208909719756328	0.654027742488988
CARNS1	373.41613068497	0.536562388605393	0.255729653629903	2.09816257516196	0.0358907863774475	0.339798744466322
CARS	716.158733418545	-0.311809342473151	0.21407049091533	-1.45657321165522	0.145234226757895	0.585270007008061
CARS2	1369.08574124087	-0.123399624406905	0.20649201567075	-0.597599979863944	0.550106877673035	0.881361837538979
CASC3	1626.50456080461	0.0548253164228928	0.18303095501794	0.299541224693489	0.764527122316553	0.952594036421179
CASC4	869.733851035265	0.0682835203536353	0.18920002601719	0.360906506151491	0.718169339731484	0.943833121866792
CASD1	339.056367253183	0.16980650533138	0.244443222905721	0.694666447745505	0.487264359529004	0.851915807283205
CASK	352.997455752911	0.0278616866749676	0.256545102008454	0.108603463706157	0.913517013367107	0.985097392549817
CASP1	374.460706130308	-0.903160232628381	0.340397267951746	-2.65325347075468	0.00797199813443434	0.175755278196427
CASP10	1260.35050382317	-0.0119839841980042	0.340376680008863	-0.0352080060176042	0.971913878311746	0.996727397555955
CASP2	1202.8722032301	0.0939192997137424	0.279765379192911	0.335707370170992	0.73709154747348	0.946639485981514
CASP3	233.373605434463	-0.322206334893864	0.3011958182211	-1.0697569999373	0.284728702088646	0.726363385025639
CASP4	973.297243972902	-0.476862943138223	0.212563298071206	-2.24339266216353	0.024871504660777	0.294539745664061
CASP6	162.507552075711	-0.107492159226769	0.483615757391371	-0.222267694101992	0.824105499475529	0.966279383088122
CASP7	137.083119924692	-0.204852811944713	0.453539071650181	-0.451676216559172	0.651502254335894	0.921670671693366
CASP8	1276.25634705799	-0.63789486588778	0.217104063598027	-2.93819864684273	0.00330125424549041	0.114688051649936
CASP8AP2	636.134784353862	0.460035312107426	0.301996288506469	1.52331445655357	0.127680052046435	0.558867363878675
CASP9	159.37634156855	0.0489947029673552	0.341699319557428	0.143385427371684	0.885985791325236	0.977880730108999
CASS4	217.922691788189	0.646852432693709	0.366308632695594	1.76586729046937	0.077418115975107	0.463628585228061
CAST	1383.25846264656	-0.632390492005622	0.304175885083919	-2.07902901911883	0.0376146833079744	0.346933992757359
CASZ1	124.485730118972	0.204072726754788	0.456592543878951	0.446947129318192	0.654913234286266	0.924288158250515
CAT	596.13325793889	0.426220704156765	0.287847813966478	1.48071544571952	0.138682416297977	0.573973178863933
CATSPER2	152.267474922846	-0.211982893119839	0.484050920774431	-0.437935109762189	0.661433323417025	0.926880312154103
CATSPERB	40.1906100322639	-0.179318890495245	0.685693658478514	-0.261514582026521	0.793695705847863	0.959956875840702
CATSPERG	81.2788745181742	-0.600950872004956	0.749962458737378	-0.801307938822305	0.422953396048931	0.816887061488472
CAV2	25.3253660412948	-0.432855296744835	0.704805482096773	-0.614148595236667	0.539117138508565	0.874239319659084
CBFA2T2	1045.35439660325	0.283596562155933	0.255980921966463	1.10788163421447	0.26791293825718	0.709679458993044
CBFB	740.563352063551	-0.294825041222561	0.2410539887862	-1.22306642884077	0.221304607161665	0.667077768661881
CBL	1819.42138199446	0.83236254196191	0.209195749829591	3.97886927741096	6.92437978041755E-05	0.0103327469092368
CBLB	1137.24316701662	-0.507566807089705	0.192392979660463	-2.63817738040891	0.00833529697826539	0.180345516438833
CBLL1	662.33208664163	-0.0785435801947054	0.238441212985306	-0.329404381110684	0.741850056763313	0.948009566855515
CBLN3	45.7303867291007	-2.05450501750094	0.95171745575916	-2.1587341968653	0.0308707941431358	0.320538664935314
CBR1	162.76168489447	0.142947131351626	0.420833266261373	0.339676405863893	0.734100231765028	0.946321934376011
CBR3	52.5071018387057	-2.30193640225095	0.671888828645991	-3.42606738512065	0.000612388434732605	0.0456022749741372
CBR4	200.484865281164	0.185638784463446	0.451408086945612	0.411243816475562	0.680893762241478	0.936857278601936
CBWD1	410.669822754374	-0.1448436833863	0.301306958820317	-0.480718015784949	0.630716925112069	0.91401771448813
CBWD2	312.199778668588	-0.162039922644391	0.419742230955905	-0.386046270053331	0.699462401329451	0.941078740119873
CBWD3	242.588722138338	0.580289010682936	0.378716245903852	1.53225275376821	0.125460075082448	0.555277726233755
CBWD5	282.539252366048	-0.261176220259912	0.428053257194448	-0.610148891219088	0.541763182130177	0.875623727859815
CBWD7	167.572114023992	-1.02737327673232	0.66936889576565	-1.53483868645729	0.124823457383877	0.554375091740028
CBX1	344.272388131933	0.745665713711975	0.253438410477535	2.94219693181855	0.00325892606746669	0.114688051649936
CBX2	38.7346916168253	0.53856795781746	0.951803327193247	0.565839541037992	0.571502864085684	0.889183578727961
CBX3	1116.36087084129	-0.076193232387056	0.206365248207391	-0.369215422891765	0.711967160964006	0.942661271682777
CBX3P2	44.4828858643751	-0.0520400344391702	0.729773691444628	-0.0713098252913914	0.943151175686908	0.99195005390328
CBX4	1173.97411709221	-0.166853676021479	0.273464575791932	-0.610147312639246	0.541764227733334	0.875623727859815
CBX5	1157.15326930875	0.523992647347313	0.216214401914062	2.4234863298125	0.0153723318110961	0.235194844361323
CBX6	980.5666271494	0.195086620959798	0.210216410017083	0.928027554765799	0.35339327648387	0.776533951410086
CBX7	1620.84151803991	0.122907160425865	0.226442518022757	0.542774217046608	0.587285267272861	0.897227007445939
CBX8	26.3502358843855	1.12807227840891	1.07698758771268	1.04743294284823	0.29489994468657	0.734938648950304
CBY1	122.378215262871	0.208284101216536	0.388539709556156	0.536069019700631	0.591910850318318	0.898749235157076
CC2D1A	494.337203708989	-0.113980183004441	0.305315966771404	-0.373318775987171	0.708911203719448	0.942661271682777
CC2D1B	850.74931923829	0.41868507075401	0.256713876029075	1.6309405523003	0.102902863900117	0.516557056252945
CCAR1	1286.33108752221	0.00994313446285533	0.193904918604595	0.051278402499583	0.959103677767697	0.995854713631334
CCAR2	2036.48600685668	0.0630670668818838	0.166746372404655	0.378221522737746	0.705266038128428	0.94259305321687
CCBE1	28.0195405363525	-1.08926309855999	0.817867153708984	-1.33183377473987	0.182914816769482	0.623650869447476
CCDC102A	58.8169575683628	0.175457161176669	0.545465406152893	0.321665057394104	0.747706452182029	0.950032546486493
CCDC102B	46.1445141379996	-0.157281595101372	0.687155152190458	-0.228888038749331	0.818955937502427	0.96547078179919
CCDC106	109.809877402848	0.0709223668138918	0.395459079005634	0.17934186007873	0.85766928004527	0.973472321856954
CCDC107	205.946853153518	0.026387120773463	0.435801129104967	0.0605485369614714	0.951718759826319	0.994561620984798
CCDC109B	1438.73058464687	-0.666237301979837	0.269909352617545	-2.46837427276512	0.0135728322802604	0.224757214485403
CCDC112	44.371848504348	-0.322654034386023	0.960870863972197	-0.33579333756899	0.737026714609929	0.946639485981514
CCDC114	34.7925400135585	-0.728114898787942	1.01902317595356	-0.7145224131989	0.474904201861482	0.846076630545487
CCDC115	408.426088900827	-0.252820764031402	0.291374498541911	-0.867683223125433	0.385567772653544	0.791288067579146
CCDC117	266.241045366169	0.59951550763435	0.447231928874767	1.34050247517597	0.180082040159905	0.620271226861783
CCDC12	262.618049604505	0.066824658975755	0.292826540427442	0.228205608952694	0.819486401167214	0.965773119336336
CCDC120	238.924172276907	0.437074627124269	0.373281604050835	1.17089784865141	0.241639839987646	0.684589739393642
CCDC122	82.6106514983905	0.697922876079757	0.700649439594422	0.996108519666777	0.319197420797528	0.751293056746247
CCDC124	302.042812750444	-0.291911055113085	0.353117389409477	-0.826668591997841	0.408424927946578	0.808654716915418
CCDC125	241.01187638997	0.587779945895328	0.352759495212007	1.66623423004411	0.0956667706701836	0.502903101946595
CCDC126	45.5075471943502	0.879080709153654	1.07682132174165	0.816366365899802	0.414290627338526	0.812954162265171
CCDC127	297.048328124377	0.545088705904405	0.308116373905631	1.7691000935619	0.076877172310277	0.462176878406212
CCDC130	884.864038380862	-0.381493826480155	0.222108582958766	-1.7176005600422	0.085869498115741	0.482092492196515
CCDC134	58.179262914236	0.508455644862712	0.82786943887182	0.614173710235771	0.539100543915421	0.874239319659084
CCDC136	57.6952510397973	0.51338222524895	0.556573101424623	0.922398556334973	0.35632072252882	0.777818758239557
CCDC137	342.776946894358	0.00641468199777023	0.257944681415195	0.0248684406384212	0.980159900167476	0.997461848571886
CCDC138	71.0849252642002	0.206092585531969	0.497527033624029	0.414233944295998	0.678702784760951	0.936170461891067
CCDC14	729.011372668869	0.229980070244486	0.262560290502807	0.875913375187356	0.38107712774361	0.788576771807844
CCDC141	90.0518633731816	0.509056558094341	0.535311460339013	0.950953969436701	0.341627743122097	0.765032425897376
CCDC142	109.734274561173	1.03969401598702	0.361610305421186	2.87517805881122	0.00403799707961097	0.124715543390122
CCDC144A	347.390768790557	0.814767330127773	0.61238068155819	1.33049156295168	0.183356364357011	0.624110922760908
CCDC144B	176.67227165418	1.82079626879607	0.682694974920615	2.66707143846752	0.0076515405650582	0.172950464392321
CCDC144CP	25.6037079857874	-0.524449651045218	0.967556799026861	-0.542035001534477	0.587794393897156	0.897435663093253
CCDC146	155.107537855611	-0.259140905969098	0.665179849535242	-0.38958021075076	0.696846987744442	0.940650437860547
CCDC15	24.935102640108	0.684087031665158	1.05522260227913	0.64828693982448	0.516799379534409	0.86479438222999
CCDC152	37.54722677972	0.0528178468660966	0.868931844742276	0.0607847982389946	0.951530597180991	0.994561620984798
CCDC154	94.8847720771962	0.73025973366508	0.532599531731537	1.37112349928459	0.170336460632625	0.61022197835789
CCDC157	94.0120027166402	0.587456245253278	0.436251652151593	1.34659947384943	0.178109263715439	0.61792161107175
CCDC159	315.089237835673	-0.132398413106107	0.329903016915726	-0.401325257173772	0.688180670446713	0.937467609512345
CCDC163P	99.6438102808583	0.842438554010265	1.38186709922411	0.609637898234408	0.542101700894837	0.876052515705169
CCDC167	119.890266217559	-0.312781466956879	0.534142919108725	-0.585576361245766	0.558160237576352	0.884458089256105
CCDC169	33.020744470864	0.162881868291087	1.02919766458058	0.15826101622322	0.874251125499488	0.97523231349564
CCDC17	40.3143773940776	0.257718493461804	0.928983447065057	0.277419898358809	0.781457704329802	0.956665014135667
CCDC174	259.362906261239	0.0424099961686423	0.296392625014819	0.143087218065975	0.886221299571721	0.977880730108999
CCDC18	99.0588521267511	0.0976496066149043	0.521862919170769	0.187117350223058	0.851568624902384	0.97159911488962
CCDC180	228.391865819104	-0.497320705463282	0.330505359736491	-1.50472811049053	0.132393992876486	0.564801377938229
CCDC183	50.5464223687191	-0.311745358796601	0.773555242340801	-0.403003356105829	0.686945755561492	0.937186420254624
CCDC186	432.167433766391	0.671175075594851	0.369302211644658	1.8174141785012	0.0691537183514125	0.440934918070406
CCDC191	166.485924208413	-0.230363633451216	0.425068271173658	-0.541945021714178	0.587856380450939	0.897435663093253
CCDC22	434.236469525423	0.0657985607166331	0.260342539481251	0.252738414735221	0.800470360674633	0.962848997905925
CCDC25	410.897276650987	-0.243940434833788	0.301465720180909	-0.809181338055283	0.418410847688609	0.814530727664878
CCDC28A	214.972294154678	-0.390602638643522	0.348333530195211	-1.12134665423861	0.262140333865648	0.704262809309703
CCDC28B	106.221783972283	0.215875814680175	0.440302040804039	0.490290288652678	0.623928498013602	0.910557214521842
CCDC30	98.7532375752078	0.578485677223945	0.581744073187195	0.994398918504836	0.320028694451263	0.752170691635918
CCDC34	29.4716301256557	0.191351934468357	0.857431111573251	0.223168872560801	0.823404077124283	0.966116837905708
CCDC39	81.9265211156172	-0.130765174713201	0.450130115869573	-0.290505278591693	0.771429713091123	0.954566910224446
CCDC43	131.806545483459	-0.113118337498814	0.476275843171196	-0.237505930902638	0.812264318626795	0.96517166672337
CCDC47	243.400055835052	0.27466813339596	0.37577923038335	0.730929522410692	0.464822202354066	0.842342772793916
CCDC50	146.17644810482	0.515440353857778	0.469674336434056	1.09744202285182	0.27244821193422	0.714088165459044
CCDC51	51.5429384896411	-0.61183690093359	0.888587344672596	-0.688550095386542	0.491106435095185	0.852868166630963
CCDC53	263.10654557049	-0.420261305054891	0.278297802554342	-1.51011363078524	0.131014431963532	0.563519906156398
CCDC57	1115.39218413402	0.157769367171684	0.161468439622851	0.977091049744414	0.328524078363414	0.757096119835791
CCDC58	104.235227965599	-0.845978872778802	0.428033066969645	-1.97643345353689	0.0481057057720919	0.381024266166468
CCDC59	552.100941124561	-1.30779153360959	0.436535887955292	-2.99583967708865	0.00273690288034941	0.104796615651991
CCDC6	550.129087157812	0.0684634576723539	0.240115355970326	0.285127360537553	0.775546569010589	0.954986229263342
CCDC61	170.945450190385	0.431958079963961	0.457982757995805	0.943175419647386	0.345591183926886	0.767924712141571
CCDC65	72.0235018956867	-0.292343152921997	0.46460476575222	-0.629229776514835	0.52919863746857	0.87074097848553
CCDC66	681.212340378096	-0.119964337738159	0.24667115611934	-0.48633305825234	0.626731044300064	0.911799126812575
CCDC69	2305.46230478232	-0.190008453037141	0.235527953079129	-0.806734192494359	0.419819640187388	0.814530727664878
CCDC7	53.0853941562448	-0.109789764690789	0.578786579847659	-0.189689547949931	0.849552411635473	0.97159911488962
CCDC71	194.155269055104	0.0500882192146615	0.416264039178041	0.120327999780058	0.904223324632137	0.982408048190555
CCDC71L	116.597248111317	-0.144041960968757	0.400358469145656	-0.359782475130688	0.719009809643284	0.943833121866792
CCDC77	125.274494551975	0.0445955242369448	0.498345065854209	0.0894872394502471	0.928694694339748	0.989526600217495
CCDC78	38.9387083275751	0.311459182756703	0.594665308651324	0.523755427171428	0.600448658804687	0.901522781272882
CCDC80	56.3815824499855	-0.359950600152338	0.763898746081554	-0.471201978009151	0.637496506323463	0.916950582572949
CCDC82	493.83965793912	-0.704957658580403	0.366790424118099	-1.92196309452567	0.0546104016867307	0.398886542084469
CCDC84	949.642205456726	-0.371628610787023	0.286317737269001	-1.29795874447649	0.19430151193552	0.636667131232942
CCDC85B	539.269747929247	-1.07713335716198	0.325301772300571	-3.31118195128287	0.000929027803821385	0.0593502078041261
CCDC85C	416.990978603768	-0.155944688971875	0.323779570627766	-0.481638445160449	0.630062810457326	0.913703989645283
CCDC86	216.32868515205	-0.955772531509866	0.396621396918201	-2.40978560142327	0.0159618974643564	0.236674515730065
CCDC88A	182.259246348216	0.348248380522168	0.29623698355467	1.1755736111791	0.239765305775628	0.683174554637768
CCDC88B	3357.24998195368	0.161904580007275	0.247314106161807	0.654651619027942	0.512692081517649	0.862516491401417
CCDC88C	4101.47295038912	0.0447382962973996	0.144601939667691	0.309389323547197	0.75702539084985	0.95141442795942
CCDC9	329.774820661372	0.0557705523408581	0.2901928598097	0.1921844402975	0.847597733563911	0.97159911488962
CCDC90B	404.934193450651	-0.00761881608100983	0.26360445764578	-0.0289024554025094	0.976942387313265	0.997052706079318
CCDC91	330.703729343018	0.164218554962572	0.308547062802263	0.532231788146411	0.594565469046161	0.89976907179192
CCDC92	572.785600112843	-0.0173805145405798	0.199273128593388	-0.0872195597231991	0.930496992191781	0.98995288730159
CCDC93	789.468421607515	0.0548404429138397	0.209138869458959	0.262220232210835	0.793151655940768	0.959956875840702
CCDC94	347.842919844879	-0.439969632230491	0.332231124351486	-1.32428782248897	0.185407473273237	0.626904534865404
CCDC97	615.36900410866	0.131885682362645	0.418533654605448	0.315113685390422	0.752675338023979	0.950299119177308
CCHCR1	272.713229206334	0.0438053056605174	0.400424627443446	0.109397131590524	0.912887508754377	0.985097392549817
CCL28	158.874725640313	-0.415362469362809	0.67052756417893	-0.61945621858428	0.535615855517792	0.872936648690129
CCL3	43.0376582359221	-3.88418268623128	3.70068936809547	-1.04958355049136	0.293909623223352	0.734055425747658
CCL4	27.9195881255673	-2.88268521427475	3.22143125039116	-0.894846107277543	0.370869359148508	0.785082043494979
CCL5	294.699327065868	-0.417350400730849	1.24404553301544	-0.335478396614016	0.737264238474963	0.946639485981514
CCM2	2074.63773423649	0.208453078568906	0.204233486311195	1.02066062884165	0.307415253892422	0.741618998357417
CCNB1IP1	221.295372127358	-0.43351149743204	0.418876892146526	-1.03493772409005	0.300697995629141	0.738566164540099
CCNC	358.564760204166	-0.30719371419635	0.310104528734527	-0.99061344073221	0.321874372077174	0.754812814581286
CCND2	1351.09655450992	-0.273967520587815	0.318447961837411	-0.860321162073235	0.389612030697706	0.794522110788257
CCND3	4017.82089637745	-0.317656917663041	0.287247589769727	-1.1058645188901	0.268785164108549	0.710514282500207
CCNDBP1	874.503159031418	-0.00564921066013098	0.232482142161448	-0.0242995466559658	0.980613674741481	0.997461848571886
CCNE1	59.9851377459894	-1.51714283692359	0.704417367580567	-2.15375558120387	0.0312593448019982	0.322320933189039
CCNE2	26.9339821193242	-0.669879628620958	1.26893473517578	-0.527907078316493	0.597563831622526	0.90066433024978
CCNF	52.478107286531	1.06483740159829	0.609445137675764	1.74722437799612	0.0805984246477191	0.471351151590469
CCNG1	860.359988185525	-0.26175837604106	0.349400084501453	-0.74916517669008	0.453757655227641	0.837456803089472
CCNG2	215.208666601077	0.92881588561424	0.458844341377024	2.02425049598911	0.0429443843486916	0.365705817522111
CCNH	331.147140922803	-0.0872746828075359	0.226471305772262	-0.38536750830279	0.699965151773536	0.941078740119873
CCNI	5233.03873643871	-0.093736268062679	0.226933148319478	-0.413056747138221	0.679565037963029	0.936591396706624
CCNI2	57.2055369580149	-0.306613908536095	0.872120697825455	-0.351572791817241	0.725158673059145	0.944951786901184
CCNJ	142.346246837646	0.0558860003737036	0.378044615351587	0.14782911356039	0.88247763246677	0.976771886060276
CCNK	808.911921615455	-0.220260561180227	0.200050405865078	-1.1010253152337	0.2708856394886	0.713518474633689
CCNL1	4912.75087140089	-0.543548234145137	0.211542403308244	-2.56945286450735	0.0101859247772765	0.19854634814809
CCNL2	3315.57845128448	-0.14724178488788	0.18112606136532	-0.812924345497149	0.416261435275302	0.813392105133468
CCNT1	834.091903106268	-0.435099933059092	0.190695341811309	-2.28164950924506	0.0225100412326324	0.282259174051334
CCNT2	1097.58798104655	0.0945905985238328	0.207600691612426	0.455637203273031	0.648650885742179	0.921269255506894
CCNY	1274.58884294803	-0.363081947649347	0.207571814934184	-1.74918713200283	0.0802586776664082	0.470618275127953
CCNYL1	166.253485180135	-0.217944681221101	0.414489124212831	-0.525815198734121	0.599016613376438	0.90066433024978
CCP110	219.605012913357	0.362432275684846	0.3033502895301	1.1947648912624	0.23217890105354	0.677937815970138
CCPG1	240.002940462415	0.118887241379072	0.31307142677788	0.379744784130111	0.704134873056842	0.94259305321687
CCR12P	73.6530774430043	1.59132549639534	0.689501976128533	2.30793464194321	0.0210027719400564	0.27345047175577
CCR4	44.3750103653202	-0.348680737121192	0.7375241347968	-0.472771968631588	0.636375874827143	0.916377445198543
CCR7	6537.19892239647	0.313447991280817	0.237239408943915	1.32123070393806	0.186424451520171	0.626904534865404
CCS	539.006075257776	-0.288009091641809	0.243452195028547	-1.18302113319635	0.236800772033146	0.680950720412723
CCSAP	210.828400528193	-0.0192044199480972	0.314869806339256	-0.0609916211762947	0.951365881966419	0.994561620984798
CCSER2	1500.87139406121	-0.272343610740458	0.258188969192667	-1.05482279739545	0.291506376131996	0.731488492837098
CCT2	957.289016029372	-0.139124747495328	0.219408912397501	-0.634088861637842	0.526022831392635	0.869162146398557
CCT3	1575.97714792304	0.021102592974348	0.220851498180266	0.0955510519431629	0.923877142130113	0.988368202813735
CCT4	1076.22461510853	0.167570110406564	0.254552042578588	0.658294110348102	0.510349161791289	0.861389287284935
CCT5	971.425812132808	0.0792678109671483	0.237206069967602	0.334172776345794	0.738249185645505	0.946639485981514
CCT6A	957.122087103373	-0.0890171982854773	0.230258102413243	-0.386597463248953	0.699054236241776	0.941078740119873
CCT6P1	90.2203656883773	-0.127237047419089	0.444138628937999	-0.286480479582088	0.774510142273027	0.954986229263342
CCT6P3	249.922083271418	-0.264802184374932	0.412200173586513	-0.642411627513191	0.520605952031132	0.865869422547805
CCT7	1446.41262143677	-0.0873713485029599	0.236256703415083	-0.3698153205391	0.711520099145123	0.942661271682777
CCT8	1422.96558993138	-0.363851090126599	0.260760868612609	-1.39534391054335	0.162912156597385	0.603610426367235
CCZ1	685.254624646756	-0.281435663048337	0.253231285569015	-1.11137793427043	0.266405706162901	0.708124220759007
CCZ1B	310.689901780873	-0.0753427596900605	1.04661866642049	-0.0719868296900704	0.94261238904219	0.99195005390328
CD101	53.5575247611034	0.94054477785177	0.802427310425583	1.17212458453456	0.241147040894115	0.683728750846243
CD109	35.4309146395694	2.99682772459859	0.804500139987065	3.72508042652021	0.000195252960337368	0.0221493498371493
CD14	48.8262587360008	-1.22517350578196	0.989781716878222	-1.23782192062121	0.215782098558536	0.660904141383677
CD151	105.727714104883	-1.33740799399458	0.547392437012499	-2.4432343298233	0.0145562824344516	0.229459943103083
CD160	40.9612118968995	0.0584555422941721	0.587015474244368	0.0995809222396031	0.920677040376987	0.987992035725919
CD164	2194.02164571128	-0.0325622489996844	0.301911218609006	-0.10785372318958	0.914111726451867	0.985290992363094
CD19	62.5538185231936	1.03971706885352	1.02143709159027	1.01789633195598	0.308727224990254	0.743075759851617
CD2	1990.60035167052	0.0452796829509016	0.194944418795845	0.232269706568623	0.816328539737437	0.96517166672337
CD200	30.7091871368388	2.15089832068436	0.96056642032866	2.23919790986283	0.0251430417906914	0.296961018210193
CD200R1	164.35596308611	0.793393958968592	0.536602773910275	1.47854986508373	0.139260660502617	0.57533897113028
CD22	167.07902321269	0.908619162237664	0.608511301784867	1.49318370845789	0.135389105422744	0.568250480466475
CD226	1079.45065970366	0.161190104000684	0.304339608304821	0.529638928362026	0.59636229850368	0.900592825796836
CD24	36.5807520464619	0.946632181574282	1.129377468411	0.838189363655507	0.401924359770251	0.803843095463419
CD244	155.708144752762	1.01804054136026	0.462730842102024	2.20007064308844	0.0278018833468562	0.310450101254959
CD247	3801.69573639909	0.226777219367617	0.192101251503328	1.18050880768826	0.237797909488485	0.681615190389539
CD248	160.68480963483	-0.28726896593636	0.729359379500704	-0.393864772306095	0.693680880069503	0.939406283865182
CD27	2881.06315401424	0.141161446121598	0.182515624418197	0.773421160909246	0.439273170541062	0.828720958843101
CD274	70.7991584481225	-0.309031096115382	0.78642095424732	-0.392958878379779	0.694349853541659	0.939659060943483
CD28	2047.23349125399	0.205134790517939	0.155085894644459	1.32271726573341	0.185929419562955	0.626904534865404
CD2AP	446.966116658199	0.293196869051748	0.263084859384859	1.11445740259358	0.265083009164164	0.707626471351357
CD2BP2	758.80182612521	-0.0201135791182221	0.204448386323708	-0.0983797401383048	0.92163076165768	0.988043653957075
CD300A	133.213423530709	0.106326156308748	0.439870639329102	0.241721421713707	0.80899602957875	0.964873258182265
CD300E	33.8860770435078	-1.90260534273727	1.03951540367545	-1.83028104827515	0.0672079237871194	0.434034925440748
CD302	54.439668869366	-1.57022753378116	1.10477457376619	-1.42131034789137	0.155226556548504	0.593654282516857
CD320	301.174534472412	0.0260787542141529	0.383016773864842	0.0680877601025262	0.945715773768494	0.992915670097914
CD37	6724.97807985993	-0.570523656918622	0.201003619284433	-2.83837504493536	0.00453438693592864	0.133588321126498
CD38	682.270756686908	1.01010163677351	0.390024537833921	2.58984125045905	0.0096020200606618	0.1918516874576
CD3D	2545.53339828463	-0.174284611270679	0.217306182905573	-0.802023250974001	0.422539508713588	0.816815505138642
CD3E	11589.6638286869	-0.371924379689659	0.171442698640586	-2.16938010564897	0.0300538380852244	0.317792847861199
CD3EAP	102.440525068528	0.271676896556058	0.659683739737521	0.411829002582593	0.680464762011231	0.936857278601936
CD3G	1926.09906450568	0.467678908571623	0.225465518464281	2.07428129922986	0.0380531935602172	0.348355359950414
CD4	5826.47496733275	0.141788970391616	0.152947410185962	0.927043944184611	0.353903718692793	0.776796263561143
CD40LG	694.616067384005	0.836871284391644	0.300026364140352	2.78932582071406	0.00528178986515254	0.143745213863725
CD44	7641.87485894681	0.0916552392791035	0.137254388109395	0.667776386180469	0.504276342065873	0.85883314063674
CD46	1830.81084328048	0.127188638027574	0.240872000182195	0.528034134027071	0.597475644775727	0.90066433024978
CD47	3925.05293867988	-0.0528501630386359	0.180490756863091	-0.292813681748394	0.769664569875016	0.953886042645542
CD48	4206.01715191241	-0.765947317041897	0.251037811260626	-3.05112330766258	0.00227986923926047	0.0955529371150041
CD5	5537.30528168982	0.015085390030787	0.144126048439152	0.104668033253933	0.916639228362913	0.985977463944319
CD52	4313.01651922934	-0.689795799444323	0.317957094427415	-2.16946189134897	0.0300476345624151	0.317792847861199
CD53	2760.1506979988	-0.0509608915400583	0.251734528428398	-0.202439021211003	0.839573525335554	0.969838524070798
CD55	1541.76308197406	-0.458489538524547	0.240752544897691	-1.90440162831668	0.0568578973084122	0.405726724003238
CD59	291.189198171616	-0.381598370051304	0.446917165224487	-0.853845857228659	0.393190402163644	0.796786196887445
CD6	8818.8072351707	-0.0660729314596396	0.195431637727436	-0.338087180908701	0.735297490513182	0.946639485981514
CD63	199.762870873289	-0.804678578071785	0.41476856101336	-1.94006647009552	0.0523716122685656	0.390951186787116
CD68	126.132916913729	-1.24973803333177	0.73570622956978	-1.69869165585642	0.0893772964517349	0.490057508518034
CD69	2191.45877949141	-1.09440447994523	0.663549730761038	-1.64931794741298	0.0990825146944363	0.509171703370478
CD7	5036.03265868971	-0.39640319516256	0.208539304761318	-1.90085603103098	0.0573208726059123	0.407482645213319
CD72	48.4084955012355	1.20352526332561	1.0515153822952	1.14456267933866	0.252390359514524	0.696254517185452
CD74	6022.36678569859	-0.732545870348354	0.377719042517982	-1.93939353828972	0.0524534367473699	0.391321336963476
CD79A	313.543771982392	0.284290664517028	0.599079662226249	0.474545678049845	0.635110832887649	0.915832629775483
CD79B	230.260422037879	0.291748859556748	0.528052714447172	0.552499497824161	0.580606178377226	0.89415513474086
CD81	1279.34328404027	-0.515744059469769	0.267613029198197	-1.92720085795151	0.0539546031023982	0.397804738503283
CD82	340.617866317632	0.174028640344052	0.254391452601155	0.684097828620449	0.493913392919761	0.854127477313016
CD83	242.335916210613	-2.05444743402047	1.13307008859958	-1.81316888927822	0.0698057766177655	0.441555066568813
CD84	379.924952387914	0.257987890448305	0.486354642515913	0.530452200710439	0.5957984415886	0.900373690737354
CD8A	54.7563893820536	1.23160708563607	0.864164631661435	1.42519959798423	0.154099512526356	0.592630843034577
CD8B	52.3754353282399	0.825202775071027	0.957468562415187	0.861858871887633	0.388765183674468	0.794148737704592
CD93	67.3606850658741	-0.00514295858200123	0.638694383188764	-0.00805229968725316	0.993575263830137	0.99855641401665
CD96	2520.08333227476	-0.0341673388646359	0.145738211754969	-0.234443242120205	0.814640891528679	0.96517166672337
CD99	1030.8113191332	-0.13574326484037	0.273494323154193	-0.496329369015239	0.619662048667544	0.908498362933524
CD99L2	277.741553773392	0.231291158665653	0.415224669555247	0.557026534366063	0.577509300106607	0.893397871760621
CD99P1	104.516257630183	-0.115542619166595	0.419474475192295	-0.27544612604528	0.782973510592479	0.95747984068364
CDADC1	72.6637356000451	0.153182783818684	0.806090810022695	0.190031671263404	0.849284312624851	0.97159911488962
CDAN1	390.220084466003	0.318083475588498	0.233750579298869	1.36078154990069	0.173582734174163	0.61259373874028
CDC123	468.118933685866	-0.185353060687604	0.273478619929373	-0.677760699302462	0.497923433237607	0.85569795166899
CDC14A	1308.75364805926	-0.122364751439055	0.181239818132007	-0.675153797329073	0.499578057286612	0.856459115507113
CDC14B	78.1592477574494	-0.64549180708834	0.711283607095725	-0.907502718534421	0.36414101253299	0.7809249896073
CDC16	993.418827156169	0.0552541788220604	0.264779910747324	0.208679648943566	0.834698328166492	0.967166697409694
CDC23	345.738565884603	-0.0024818993846287	0.378914307510177	-0.00655002816055458	0.994773871027217	0.998828827284355
CDC25B	5472.70603524775	-0.0418151216604064	0.214863323636689	-0.194612654000974	0.845696196010732	0.97159911488962
CDC26	206.358451060687	-0.0508582961107747	0.455899629107577	-0.111555905869741	0.911175535727524	0.98484849979169
CDC27	527.491193435955	-0.098131991022113	0.211315683802044	-0.464385743909291	0.642371402082734	0.919740101094525
CDC34	277.000869702264	-0.176056363958269	0.302087090198783	-0.582800025788649	0.560027927608425	0.88511418702002
CDC37	2287.00971785392	-0.276508123371937	0.145545661371726	-1.89980326975004	0.057458941688801	0.407704156030717
CDC37L1	214.231318404895	-0.466119912235928	0.446596620730534	-1.04371571704564	0.296616935959894	0.736515547968535
CDC40	403.456309616898	0.261013377276454	0.334347605318521	0.780664712785354	0.434999719979133	0.826683356991815
CDC42	3307.76977162712	-0.168201420178284	0.181894108743366	-0.924721648987536	0.355110715316065	0.777298213230905
CDC42BPB	84.9229111006683	0.303413005790751	0.611692777571301	0.496021886992746	0.619878968996742	0.908562682923571
CDC42BPG	224.644345635139	0.707241826414101	0.454618969745267	1.555680412567	0.119784106568087	0.547056250733101
CDC42EP3	294.440152111921	-0.773710146505762	0.428223236104714	-1.80679160137066	0.0707947787159215	0.442257861067347
CDC42SE1	8383.28004894844	-0.0506392620240949	0.133689787920931	-0.378781826283132	0.704849884055397	0.94259305321687
CDC42SE2	3518.55810904595	-0.204716360022802	0.150275707690753	-1.36227180805616	0.173112121258876	0.612408398253468
CDC5L	409.625735166424	0.63745973908836	0.39936446420643	1.596185430156	0.110447399545712	0.531311446612824
CDC7	85.4978225839733	0.107232743155544	0.594347742884339	0.18042088060291	0.856822162949062	0.973429681814415
CDC73	367.732292491869	0.319466748028884	0.299912788982357	1.06519881700569	0.286785968855899	0.726648163834741
CDCA4	97.3222619282825	-0.795541740217244	0.525932677047844	-1.51263037064509	0.130373575208697	0.562357660228557
CDCA7	70.7370054192925	0.736801569218334	0.830166267258516	0.887534941225084	0.374790962896501	0.78529478813011
CDCA7L	618.318727621141	0.614326319658269	0.327652848215015	1.87493050344287	0.0608022849721536	0.41452916968132
CDCP1	28.1117713201872	0.288839587896725	1.1504827587151	0.251059466740128	0.801768133265198	0.963382166002079
CDH23	386.499609493812	0.0442821800393814	0.456126911706954	0.0970830242698578	0.922660461844889	0.988043653957075
CDH24	70.8983305761417	0.647574945603208	0.793370279500859	0.816232927216057	0.414366927737337	0.812954162265171
CDH26	30.6005386752309	-0.182788755764255	0.755294972939727	-0.242009760839281	0.808772599957947	0.964782789631518
CDH4	29.1766653776301	2.66120172741585	1.11250591090942	2.39207873083609	0.0167532481917012	0.240403762579194
CDH8	25.9735923741994	-0.75973765784172	1.33401161229484	-0.56951352659875	0.569007693745921	0.888702508743665
CDHR3	75.6554094502135	-0.379837375576222	0.741377123957725	-0.512340296593614	0.608412867578399	0.904196985229737
CDIP1	652.990461161414	0.285699837970926	0.22064541795849	1.29483694070944	0.19537648564592	0.637834414009704
CDIPT	815.000362884113	-0.0342615220216301	0.211350718858948	-0.162107430751138	0.871221254703815	0.97463309401902
CDK10	1396.8662009157	-0.162721070390632	0.267707187990781	-0.607832279782625	0.54329871776864	0.876941610539081
CDK11A	1392.29258992015	-0.448215239702865	0.358968215828427	-1.24862096402734	0.211803740930564	0.657355316681064
CDK11B	1254.3929737181	0.0340148435852665	0.245911091805619	0.138321713492101	0.889986165571826	0.978677382745849
CDK12	1346.04985294246	-0.0482080367159406	0.180316979688294	-0.267351620459015	0.789198445296812	0.959079968863907
CDK13	1255.20855934269	0.260339318320147	0.187458166110638	1.38878622212966	0.164897766094043	0.606808072529586
CDK16	799.375845484181	-0.402169815214188	0.214356329721928	-1.87617419898866	0.060631363708537	0.413916406046698
CDK17	604.808111744158	0.170996338137097	0.317154331541166	0.539158135744716	0.589777744250529	0.898066607228306
CDK18	89.3545932609702	-0.169210225183061	0.646757102080304	-0.261628708272077	0.793607708732244	0.959956875840702
CDK19	239.47148769699	0.433395969143442	0.347529218465254	1.24707778832925	0.212368976388221	0.657355316681064
CDK2	373.618139056378	0.0137406608843336	0.281349193696513	0.048838458371967	0.961048033379551	0.995854713631334
CDK20	114.100859424977	0.795422977121404	0.541153038800288	1.46986696939709	0.14159778699912	0.57830213277097
CDK2AP1	68.2537845273791	-0.573881389075411	0.662055084169791	-0.866818188995636	0.386041634449095	0.791811528771517
CDK2AP2	356.505083259913	-0.210809141763172	0.296008280335794	-0.712173124089732	0.476357577373862	0.846315613899874
CDK4	293.578073764046	0.0861138347439247	0.367901114411482	0.234067882294072	0.814932279586215	0.96517166672337
CDK5	85.2398407616445	-0.0172927673259321	0.513214372030741	-0.0336950176541358	0.973120352054267	0.996727397555955
CDK5R1	253.516423039897	0.347461906195784	0.503924648047182	0.689511631435919	0.49050135616119	0.852273035310867
CDK5RAP1	612.545064670285	-0.0736547158290946	0.214149714625788	-0.343940294096591	0.730891188068358	0.946056462249454
CDK5RAP2	734.536140066415	0.372548132998547	0.170157391117969	2.1894325632923	0.0285654150306421	0.314064318516245
CDK5RAP3	2506.68810904357	-0.470497776116741	0.235489837368841	-1.99795363304707	0.0457216872054993	0.374979621148885
CDK6	1375.81401135663	-0.413020975229973	0.223583466576808	-1.84727869888397	0.0647067585088162	0.427783619186868
CDK7	127.163281889509	0.381609558453966	0.412597506375602	0.9248954551523	0.355020290937916	0.777298213230905
CDK8	210.180435948433	-0.134817121880479	0.317227851648921	-0.424985136644567	0.670847509918984	0.93246798486677
CDK9	823.555067725824	0.0501075968251642	0.213257084098133	0.234963340313265	0.814237186919227	0.96517166672337
CDKAL1	219.804241551822	0.0365087197322953	0.301542860305744	0.12107306966339	0.903633159529854	0.982317766933821
CDKL1	69.1349052513951	-0.828005470893813	0.477967250264918	-1.73234770883336	0.0832116722945211	0.476177743673456
CDKL5	233.284562608247	0.266096533176337	0.327366157659186	0.81284068908969	0.416309403445819	0.813392105133468
CDKN1A	48.7401897545149	-2.35581081077721	1.33588278908848	-1.7634861606269	0.0778185293904325	0.465179492285187
CDKN1B	2152.68716338911	-0.0952442863765458	0.293873919589211	-0.324099146020451	0.745862973442172	0.949513817627034
CDKN2AIP	409.890111810096	0.0523487879295306	0.280162004556159	0.186851846710845	0.851776794910747	0.97159911488962
CDKN2AIPNL	111.509228329759	-0.416546014801008	0.630245054634401	-0.660927065969034	0.508659087570493	0.860342809247762
CDKN2D	377.08777299573	-0.696852509976211	0.451996546932618	-1.54172087088996	0.123141437957026	0.549923022046497
CDNF	37.5699761168332	-1.37414823882811	0.653549405409717	-2.10259274578735	0.035501384600155	0.338477018552805
CDON	58.032217828983	0.717704240035911	0.734433785051676	0.97722116635118	0.328459671342916	0.757091433870169
CDPF1	105.99861150414	-0.285074541330046	0.562382490986706	-0.506905079548049	0.612221421422488	0.904795540303011
CDR2	1279.96571547055	-0.199058087072614	0.218225399532402	-0.912167362273786	0.361680622091496	0.780610967185702
CDRT4	115.001070394465	-0.502135887158859	0.59611138857911	-0.842352447511108	0.399590701874758	0.801952144809607
CDS2	975.029028661424	0.270041646533934	0.242683729485755	1.11273074262601	0.265824087965852	0.708124220759007
CDT1	37.9266905383334	-0.328421257249783	0.913673756462054	-0.359451341276894	0.719257472697203	0.943833121866792
CDV3	2202.11741940667	-0.280843967834622	0.199546258801479	-1.40741284512892	0.159305004458798	0.598836836209627
CDYL	216.441093392273	-0.263200998665116	0.270967570880866	-0.971337632062381	0.331380174896056	0.757829507812494
CDYL2	170.487989635274	0.191842698329447	0.485766856024623	0.394927517079764	0.692896381540084	0.939076293418877
CEACAM1	238.128491381157	-1.87508549472304	0.617068619381501	-3.03869851071421	0.00237602507240661	0.0971050246763348
CEACAM19	29.3427701748815	-0.9787670882541	1.00146067464381	-0.977339513208765	0.328401097396354	0.757091433870169
CEACAM21	335.719817024057	-0.0298786109133189	0.359294633166833	-0.0831590793604904	0.933725049932906	0.990608745396871
CEACAMP3	26.0007759356913	-1.47809725138862	2.76774502631841	-0.534043865071904	0.593311185865736	0.899283092574099
CEBPB	195.446184585377	-0.580966778750279	0.432368109859812	-1.34368554364161	0.17905009401719	0.618471838696827
CEBPG	256.532320941069	-0.439100294971276	0.311116262784225	-1.41137043445336	0.158135415959013	0.597420847824191
CEBPZ	573.475457841179	-0.251910852074056	0.246680623272174	-1.02120243062671	0.307158541008294	0.741618998357417
CEBPZOS	640.425217365218	-0.605398166400423	0.26186921788446	-2.31183401887095	0.0207868319292324	0.272473613344517
CECR1	2867.82268135304	0.269338763701075	0.153361142855509	1.75623863180804	0.079047670903066	0.468423751327692
CECR5	443.719630961909	0.202908021002197	0.198612698648962	1.02162662499655	0.306957651188305	0.741618998357417
CECR7	190.814904977792	-0.180841479186113	0.458121354343213	-0.39474579709426	0.69303050056005	0.939076293418877
CEL	39.713585603621	0.570227371284271	1.03983671542805	0.54838164764122	0.583429875237456	0.896073873925376
CELF1	2422.73450643616	0.254616833280999	0.180644876947566	1.40948825996822	0.158690842494012	0.597842380632972
CELF2	4160.19970787371	0.341416524989407	0.201033879393513	1.69830342039563	0.0894505095050421	0.49018071529219
CELF5	29.784739425571	-0.891375687342858	0.873623575964601	-1.02032009193279	0.307576677477858	0.741618998357417
CELF6	85.057168372664	-0.403621563946621	0.644486711190075	-0.626268248729775	0.531139008665272	0.871068024276512
CELP	34.5202241205688	-1.03355198438755	0.8736555108081	-1.18302004806397	0.236801202081241	0.680950720412723
CELSR1	66.0379267138605	-0.765644249097946	0.796604732283255	-0.961134447322991	0.336484571349544	0.760805297975884
CELSR2	233.638286515188	0.544660935051247	0.42468040938854	1.28251956768022	0.199660445192827	0.643313440758978
CELSR3	177.252095912096	-0.587933073496779	0.546887603326549	-1.0750528443515	0.28235106992221	0.724561794231668
CEMIP	26.8580023225335	1.64449072106661	0.987679171736598	1.66500496125191	0.0959117660209927	0.502932836136356
CEMP1	51.1814176337428	0.570896442513537	1.89594324092392	0.301114732862641	0.763327006896801	0.952333556991885
CENPB	715.812382532557	0.0677177875642346	0.25354645796866	0.267082364734138	0.789405745450765	0.959139833661801
CENPBD1	51.6915211672033	0.00517700425039451	0.644943039232353	0.00802707205981549	0.993595391914059	0.99855641401665
CENPBD1P1	273.517301661947	0.921935060661138	0.374111130759505	2.46433475205472	0.0137267843226219	0.22620848854309
CENPC	357.793766670838	-0.0373096528567808	0.298642254469724	-0.124930924202366	0.900578236183741	0.981143778191222
CENPF	72.5078434299499	1.51019061090747	0.741277925327671	2.03727989099354	0.041622001803111	0.359322800772518
CENPH	58.6570373180577	-0.0885995081879506	0.513609205169003	-0.17250373882765	0.863041522263423	0.974202361874214
CENPJ	105.043634928093	0.699138820445028	0.576041485254882	1.21369526039549	0.224864114929652	0.672255801541099
CENPK	152.948781532172	-0.454625263575481	0.797083701842256	-0.570360757000464	0.568433040313458	0.888441957677665
CENPL	44.4461530714364	1.0250821844032	0.689690335420676	1.48629338669499	0.137201535217822	0.570867422974673
CENPO	100.433486878993	0.231865269731956	0.602395773073627	0.384905207001871	0.700307647944435	0.941078740119873
CENPP	62.2295406536771	0.464883625630315	0.89202681873425	0.521154314945335	0.602259276452716	0.901902271835045
CENPQ	32.4183297688619	-0.363597140392448	0.942283812279348	-0.385867968497645	0.699594454341343	0.941078740119873
CENPT	1308.27737057944	0.0461875289987847	0.246600621731577	0.187296887876704	0.851427862926601	0.97159911488962
CENPV	236.040006996726	0.111472666682613	0.305846789294068	0.364472247493282	0.715505394010402	0.943373299562491
CEP104	617.616264486791	0.604323898737221	0.285240646393765	2.11864580443761	0.0341204116585338	0.332920865523539
CEP120	763.178175656023	0.141325676015645	0.188406465827218	0.750110541032338	0.453188131428315	0.836907330152855
CEP126	96.5146802518536	0.321132107044957	0.502883243947559	0.638581839641579	0.523094998442301	0.867374020714096
CEP128	34.0739675592668	1.83746006643012	1.04446888378246	1.75922911152308	0.0785386015109577	0.467275387117958
CEP131	242.786238717656	0.488950431729278	0.266032369625087	1.83793585877667	0.0660718573712923	0.430109736986754
CEP135	418.460820864548	0.356622922190844	0.275580457304662	1.29407914363313	0.195638084827875	0.638348138075469
CEP152	124.119316506345	1.14212263529101	0.548579830760958	2.08196249888868	0.0373458952524779	0.345610187368725
CEP162	103.261894505387	0.720075999420775	0.484137984423096	1.48733630202312	0.136926011205972	0.570867422974673
CEP164	579.939577485369	0.156671329910644	0.221271281079194	0.708050900896493	0.478913648565922	0.847177066411736
CEP170	412.445213157292	0.808482175628802	0.28939634346718	2.79368483354902	0.00521112390938736	0.143672339278653
CEP170B	46.2383227346593	-0.558917947694004	1.00078580474216	-0.558479092174974	0.576517277621007	0.89268614820306
CEP19	78.4312847929908	-0.140180234451283	0.542750275630818	-0.258277592375898	0.796192678427495	0.960420509490914
CEP192	750.632047042871	0.0442829767215503	0.217860037617695	0.203263421808725	0.838929143872149	0.96966647381432
CEP250	996.878587832376	0.376788100588254	0.24187858647423	1.55775716271765	0.119290824214954	0.546583509652169
CEP290	353.599470866693	0.591667972859674	0.379499510399194	1.55907440364627	0.11897877107413	0.546260917337191
CEP295	333.274262262215	-0.00703520476907399	0.376160645991239	-0.018702660270415	0.985078306038014	0.997824416050064
CEP350	1200.86276332047	0.522262806476799	0.209663387629619	2.49095854255395	0.0127398984258485	0.219343102259503
CEP41	190.282565402966	0.360625587583819	0.409125524242487	0.881454629973362	0.378071800269832	0.786736758387661
CEP44	170.956176379807	-0.138390962965912	0.383453132371416	-0.360907112976365	0.718168886083276	0.943833121866792
CEP57	653.585104656175	-0.0613672324880131	0.315970265154859	-0.194218378295618	0.846004893058809	0.97159911488962
CEP57L1	67.3600077791752	-0.179662821551893	0.506978914564187	-0.354379277699026	0.72305466222462	0.944514850903249
CEP63	361.562588337691	0.0351318584836985	0.280100406275557	0.125425946184228	0.900186348222267	0.981143778191222
CEP68	672.635010587218	0.298211835415239	0.223142080711774	1.3364213261076	0.181411599614304	0.622460451788661
CEP70	73.4038097160817	-0.444719060625555	0.518934316670898	-0.856985260636734	0.391453030501182	0.795769241404203
CEP72	87.7940976051292	0.148049289340019	0.716781219903299	0.206547388839222	0.836363351734834	0.967757708613671
CEP76	80.6190092517533	0.302855259130786	0.438805906235367	0.690180452968517	0.490080714161987	0.852273035310867
CEP78	335.31548172754	0.568577537759097	0.39216182572174	1.44985437252257	0.147099133350376	0.58657905329962
CEP83	87.0075247050829	0.347427749219181	0.525840573945152	0.660709284208676	0.508798768644073	0.860378859543293
CEP85	282.907753440547	0.442750169345022	0.396603071223459	1.11635587687006	0.264269832383563	0.707318024541091
CEP85L	1088.62931299988	0.430680635184097	0.289779491686647	1.4862357328234	0.137216779048536	0.570867422974673
CEP89	243.641507493428	0.386288372755658	0.418177162352944	0.923743349785392	0.355619956295231	0.777298213230905
CEP95	904.914752014182	-0.188057824047989	0.227284160788402	-0.827412800767352	0.408003127602839	0.808181363761306
CEP97	275.460075516378	0.692564588754237	0.386424964668209	1.79223562677656	0.0730952300075416	0.450370508543929
CEPT1	844.976008822354	0.21595636527965	0.284027687744875	0.760335610215688	0.447054001195735	0.833611784102865
CERK	1873.7736013564	-0.0996066739618771	0.172908388191427	-0.576066175873449	0.564570452795521	0.886594826627924
CERKL	1001.49233226811	-1.04070646004956	0.263515891367532	-3.9493119547696	7.83761543234119E-05	0.011461804351537
CERS2	1179.43321363059	-0.146621896951541	0.229083055670074	-0.640038157875395	0.522147792317901	0.867021725641812
CERS4	291.020400571117	-0.459633276488165	0.384144882882058	-1.19651021520774	0.231497514629118	0.677251586543319
CERS5	641.483608946623	-0.0207778634268064	0.197012469127325	-0.105464712557752	0.91600706909505	0.985932223183133
CERS6	724.492032826743	0.163011891656965	0.198100526849799	0.822874599321795	0.410579308646832	0.809466290095528
CES2	462.59539147351	-0.225605128635745	0.232515176814485	-0.970281302608246	0.33190629447981	0.757982803837428
CES3	42.4689306340857	0.223569495866995	0.715486217845043	0.312472120763359	0.75468174750252	0.9505431433292
CES4A	229.386122960845	-0.581930062077959	0.403058813117448	-1.44378448786924	0.148799606772766	0.588315839416234
CETN2	101.873486139914	-0.406061264290599	0.422112869908159	-0.961973190675157	0.336063071030612	0.760805297975884
CETN3	75.7602410156108	-0.0453252543147392	0.767071744086455	-0.0590886767296055	0.952881477544674	0.994561620984798
CFAP157	24.8506763947745	-0.356014064734173	0.809697648735142	-0.439687660314088	0.660163341053605	0.926454516568889
CFAP20	270.30973729431	0.282642410290705	0.329047101859111	0.858972495711952	0.390355690589023	0.794989492008315
CFAP221	28.4878427115256	0.342838949038358	0.879663283314596	0.389738841601449	0.696729671740491	0.940596680634643
CFAP36	378.274423282442	-0.714522509681181	0.261616977743452	-2.73117790689356	0.00631083943714536	0.156441732538276
CFAP44	291.775783506951	0.169245243672217	0.280312740099865	0.603772927380757	0.545994620920341	0.878780720613133
CFAP54	375.504772211464	-0.0531766926660112	0.412130606051863	-0.12902873964017	0.89733490796111	0.980052764819658
CFAP69	114.627517683455	-0.00824383148062459	0.519612354267235	-0.0158653492607006	0.987341813805916	0.997824416050064
CFAP70	88.9971993695021	-0.172088010538127	0.446161778795684	-0.385707648473701	0.699713197697964	0.941078740119873
CFAP74	35.0311490717406	-0.692640335790138	0.670691940849094	-1.03272500175454	0.301732609826849	0.739064342553195
CFAP97	626.596768219751	-0.105221044553118	0.282325793906139	-0.372693699351109	0.709376426350092	0.942661271682777
CFDP1	276.456092991727	0.201467921164463	0.278274620258743	0.723989564614752	0.469072141660739	0.845072651658198
CFL1	7630.2910331793	-0.398477412527146	0.205984363993352	-1.93450320598124	0.0530512882669829	0.394086007946535
CFL2	140.047714073332	-0.846800314489166	0.627865612421874	-1.3486967557003	0.177434388029527	0.617076743665631
CFLAR	3765.56638819611	0.173849374687131	0.210036737358271	0.827709365864826	0.407835113701799	0.808181363761306
CFP	517.56628989717	-0.69317179687054	0.355584415957853	-1.94938744715039	0.0512491724744332	0.387586274756202
CGGBP1	1703.3630874169	0.197780703187666	0.221894990549156	0.891325679314295	0.372754476169593	0.785082043494979
CGRRF1	129.45634414106	-0.391071855777736	0.463427761672316	-0.84386799436987	0.398743174776537	0.801448030375494
CH17-13I23.3	75.7160292089738	0.16696971897907	0.781284544240717	0.213711790678437	0.830771816131133	0.966700265824348
CH17-258A22.4	119.2080326717	0.276789817997268	1.57524167755291	0.175712604574589	0.860519732360238	0.973660602118371
CH17-264B6.4	26.92699072319	-1.72415129356514	2.69387854315049	-0.640025623259445	0.522155941212856	0.867021725641812
CH17-431G21.1	77.3716228782556	-0.241208619832421	1.52762106958045	-0.157898201743622	0.874537015089895	0.975296792462435
CH17-472G23.2	231.18019645051	0.0518368185948283	0.37784531314363	0.137190582472896	0.8908801546247	0.978677382745849
CH17-472G23.4	502.112138970199	-0.107853723517084	0.352180470225857	-0.30624561165449	0.759417646508522	0.951731912046935
CH17-5A7.1	470.505268258597	-0.018842769358024	0.314011378436572	-0.060006645147192	0.952150342167617	0.994561620984798
CH17-64J14.4	108.574060552241	-1.47981111050302	1.75330617198789	-0.844011807033804	0.398662807838207	0.801419205289856
CH507-42P11.8	1493.85650331615	-0.758762405162671	1.35806939558822	-0.558706651977846	0.576361938792557	0.89268614820306
CH507-9B2.3	357.495942925261	0.540396459131843	0.377214522104204	1.43259717605082	0.151972989251398	0.591431951879728
CH507-9B2.4	88.8864773592238	0.656550613247899	3.70467916151617	0.177221989981772	0.859334023541844	0.973660602118371
CH507-9B2.5	380.027273259603	0.030866329905534	0.329106109971562	0.0937883830482549	0.925277259990912	0.9884716935196
CH507-9B2.9	580.920530895026	-0.2466112051717	0.324275721357384	-0.760498516939262	0.446956655415885	0.833611784102865
CHAF1A	123.02171217023	0.28967202908498	0.566674892261353	0.511178513537144	0.609226062618988	0.904322167497124
CHAF1B	110.162532731009	-0.507571166513245	0.449240440706278	-1.12984299836244	0.258542386301802	0.702767578796148
CHAMP1	347.515427439665	-0.285830710420375	0.26736997936636	-1.06904563892238	0.285049104940761	0.726398356309256
CHCHD1	70.8504292497628	-0.112253154563957	0.498804502670315	-0.225044389060278	0.821944742339484	0.965786849837483
CHCHD10	199.476289408065	-1.16636823724558	0.467774451226598	-2.4934415169258	0.0126511423438229	0.21905710802575
CHCHD2	1086.87964355974	-0.497600851000983	0.357059028124988	-1.39360949256491	0.163435560427147	0.604106562776876
CHCHD3	241.185424089374	-0.726964540325111	0.421428401707958	-1.72500129886567	0.0845272384408931	0.478259036947492
CHCHD4	58.3596956932567	0.255429443095245	0.597840016323648	0.427253840694674	0.669194449568314	0.931713951463661
CHCHD5	142.810211409961	-0.737518560145834	0.517967454058761	-1.42387046592732	0.154483972665361	0.592651180244167
CHCHD6	49.2293382168022	-0.105240058581562	0.648141801508148	-0.162371966036878	0.871012945729177	0.97463309401902
CHCHD7	454.872611233175	-0.219902984894181	0.310985933030387	-0.707115536549666	0.479494681681383	0.847177066411736
CHD1	1438.42233372398	0.0864790699961992	0.25647150434322	0.337187829960515	0.735975310949337	0.946639485981514
CHD1L	509.0006663157	-0.0732044863087914	0.257259720209163	-0.284554792523575	0.775985250207113	0.954986229263342
CHD2	4108.44366199972	0.0279004515833921	0.16234240293625	0.171861763031487	0.863546207924991	0.974496249115913
CHD3	12020.3874282799	0.43171794025354	0.177936503850457	2.42624717756829	0.0152558757690771	0.234353121845688
CHD4	2529.57745485723	0.335122948363032	0.198552641365517	1.6878292127381	0.091444018150867	0.493980828756186
CHD6	1381.77055956602	0.164058184594133	0.252489152032318	0.649763299823409	0.515845128601896	0.864192057691224
CHD7	1307.09278120532	0.00475082724673894	0.186025029557014	0.0255386452997868	0.979625324038906	0.997457611205792
CHD8	1731.07280103323	0.324941515640559	0.236573259521951	1.37353442353196	0.169586267314951	0.609751973152433
CHD9	414.398756679485	0.959205922959015	0.274812010361733	3.49040757606052	0.000482284399765735	0.0398229118663707
CHEK1	56.9412312090591	0.332716549303995	0.609976856978245	0.545457660397534	0.585438792743825	0.896772676324215
CHEK2	126.450678771151	0.600459247232518	0.458170209549663	1.31055933955791	0.190006683958869	0.631171628323138
CHERP	975.96436936504	0.421086149920713	0.296108969361271	1.42206482576001	0.155007432758866	0.593266536188369
CHFR	1284.63441592137	0.0648524130620307	0.192883145990229	0.33622643766561	0.736700117873003	0.946639485981514
CHI3L2	551.968925579115	1.43808929677707	0.47353365559697	3.03693154600407	0.00238999725150181	0.0973482773111709
CHIC1	243.682224072731	-0.16787783951222	0.279659311416292	-0.600294117374557	0.548310238506637	0.880162147669357
CHIC2	195.558413408019	-0.162992055828278	0.410164034378836	-0.397382613215023	0.691085334891118	0.938596209397048
CHID1	286.827446126999	-0.59798724995124	0.324890181404269	-1.84058270818332	0.0656827336683355	0.429954478247083
CHKA	203.845642609117	0.129372774486974	0.4107277530626	0.314984253005314	0.752773610043441	0.950299119177308
CHKB	1470.41299543428	-0.314816592593937	0.175933613321042	-1.78940559823246	0.0735495184025319	0.451793549782355
CHKB-CPT1B	179.697014726399	-0.178718662513945	0.511367780901464	-0.34949144077652	0.726720395480486	0.945117521087491
CHM	255.545378521335	0.198435900611208	0.291924913167573	0.679749797501182	0.496662899056491	0.855144753021013
CHML	327.6421256075	0.966826113543386	0.319081232171281	3.03003127750366	0.00244528414009584	0.0989361963082776
CHMP1A	705.874341545032	-0.0676705963913326	0.315437508551391	-0.214529326908844	0.830134299710686	0.966700265824348
CHMP1B	974.257346575226	-0.503881403844084	0.301529106641742	-1.67108711147665	0.094704472742742	0.500881433617169
CHMP2A	405.453486528845	-0.377592308691712	0.244075846060681	-1.54702857650993	0.121856354986397	0.549439983961697
CHMP2B	241.709469219769	-0.0681908943373748	0.402960964284445	-0.169224566102735	0.865620007491645	0.974496249115913
CHMP3	703.045484783499	0.0644903696617842	0.279761055930903	0.230519467576332	0.817688137841995	0.96517166672337
CHMP4A	458.050651724126	-0.320111097017884	0.313726543331724	-1.02035069655999	0.307562167773347	0.741618998357417
CHMP4B	754.207599012679	-0.0460117499230304	0.246574319120511	-0.186603982471275	0.851971144037288	0.97159911488962
CHMP4BP1	33.5057657906181	-1.93124613661712	1.35013515807986	-1.43040948534641	0.152599527458373	0.591774141945599
CHMP5	253.799305090703	-0.446995360693088	0.31390828088871	-1.42396804387445	0.154455722843779	0.592651180244167
CHMP6	259.327048391261	0.0857137089228176	0.293035442576537	0.292502873267388	0.769902163347824	0.953886042645542
CHMP7	4514.6990053232	0.63432570062651	0.166490229705566	3.80998753949887	0.00013897379589968	0.0179453610067054
[truncated: 10,139 more rows]
