# Supplementary material for: Multidimensional profiling of human T cells reveals high CD38 expression, marking recent thymic emigrants and age-related naive T cell remodeling
Source: Immunity. Author manuscript; Available in PMC 2026 May 4. (PMC13138122; doi:10.1016/j.immuni.2024.08.019)
Supplement: mmc3 [file NIHMS2160335-supplement-mmc3.xlsx]

## Sheet: Figure 2
Sample ID	Age	BMI	Sex
YM02	28	27	M
YF04	26	24.8	F

## Sheet: Figure 3E-G
Sample ID	Age	BMI	Sex
RTE-M-02	27	20.5	M
RTE-F-01	27	26	F
RTE-F-03	28	18.5	F

## Sheet: Figure 3H 
Donor ID	Age	Sex	T cell compartment
LRS-42	32	F	CD4/8
LRS-59	34	F	CD4
LRS-61	33	M	CD4/8
LRS-63	33	M	CD4/8
LRS-77	33	M	CD8
LRS-82	30	F	CD4/8

## Sheet: Figures 3I,J and 4B,C
RTE panel
Sample ID	Age	BMI	Sex
G10	29	21.1	M
G11	29	22.5	M
G13	34	25.3	M
G15	26	29.8	M
G16	30	27.5	M
G18	30	25.4	M
G19	31	24.5	M
G20	27	24.5	M
G21	27	25	M
G23	27	24.3	M
G26	29	25.8	M
G27	29	25.8	M
G29	34	24.8	M
G31	32	27.7	M
G33	31	23.7	M
TOX
Donor ID	Age	Sex
LRS-35	36	F
LRS-42	32	F
LRS-56	39	F
LRS-57	37	F
LRS-59	34	F
LRS-60	36	M
LRS-61	33	M
LRS-62	40	M
LRS-63	33	M
LRS-72	36	M
LRS-77	33	M
LRS-82	30	F
LRS-83	35	M

## Sheet: Figure 4G
						Risk Factors									Influenza
conditions	Subject ID	Age	Sex	Mass (kg)	Length prior to presentation (days)	COPD?	Asthma?	other CLD? (chronic lung disease)	CHF?	Pregnant?	Active Cancer?	Immunosuppressed?	ESRD?	DM?	Type	Subtype if known
influenza	1819003	18	M	79.4	3	N	N	N	N	N	N	N	N	N	A	H3N2
influenza	1819021	25	F	56.7	3	N	N	N	N	N	N	Y	N	N	A
influenza	1819037	20	F	187.6	2	N	Y	N	N	N	N	N	N	N	A	H1N1
influenza	1819040	39	F	93	3	N	N	N	N	N	N	N	N	N	A
influenza	1920001	18	F	93	2	N	Y	N	N	N	N	N	N	N	B
influenza	2324007	19	F	55	2	N	N	N	N	N	N	N	N	N	A
influenza	2324010	35	F	52.4	7	N	N	Y	N	N	N	Y	N	N	A	H1N1
influenza	2324015	38	F	50.1	1	N	N	N	N	N	N	N	N	N	A	H3N2
influenza	2324016	31	F	176.5	16	N	N	Y	N	N	N	N	N	Y	B
influenza	2324017	40	F	70.3	5	N	N	N	N	N	N	N	N	N	A	H1N1
influenza	2324019	25	F	49.9	1	N	N	N	N	N	N	N	N	N	A	H1N1
conditions	Subject ID	Age	Sex	BMI
healthy	FA05	27	F	21.5
healthy	FA08	25	F	23.5
healthy	FA09	30	F	N/A
healthy	FB06	37	F	26.5
healthy	FH02	40	F	25.8
healthy	FH04	38	F	22.2

## Sheet: Figure 4H
Condition	Subject ID	Age at Consent	Sex	Ethnicity	Race	Gensini Score	BMI	Hypertension	Statin	Total Cholesterol (mg/dL)	HDL Cholesterol (mg/dL)	LDL Cholesterol (mg/dL)	Current Smoking Status	Former Smoking Status	Diabetes	hsCRP (mg/L)
Atherosclerosis	117	62	Female	Non-Hispanic	White or Caucasian	101.5	34.2	Yes	Yes	206	34	145	No	Yes	Yes	3.27
Atherosclerosis	120	66	Female	Non-Hispanic	White or Caucasian	40	32.3	No	Yes	192	47	117	No	Yes	No	5.32
Atherosclerosis	158	64	Male	Non-Hispanic	White or Caucasian	38.5	27.9	Yes	Yes	176	31	116	No	Yes	Yes	16
Atherosclerosis	179	63	Male	Non-Hispanic	White or Caucasian	49	30.9	No	Yes	252	32	166	No	Yes	No	4.89
Atherosclerosis	219	60	Male	Non-Hispanic	White or Caucasian	60	40.3	Yes	Yes	124	40	66	No	No	Yes	3.98
Atherosclerosis	221	63	Male	Non-Hispanic	White or Caucasian	33	34	Yes	Yes	129	29	79	No	No	Yes	4.8
Atherosclerosis	228	64	Male	Non-Hispanic	White or Caucasian	64	34.3	Yes	Yes	112	36	67	Yes		Yes	3.18
Atherosclerosis	229	57	Female	Non-Hispanic	White or Caucasian	50	35.4	Yes	Yes	191	38	122	Yes		Yes	7.2
Atherosclerosis	288	58	Male	Non-Hispanic	White or Caucasian	85	42.5	Yes	Yes	132	45	56	No	Yes	Yes	3.05
Atherosclerosis	309	66	Male	Non-Hispanic	White or Caucasian	40	33.2	Yes	Yes	143	39	68	No	Yes	Yes	151.25
Atherosclerosis	351	62	Male	Non-Hispanic	White or Caucasian	52	40.3	Yes	Yes	130	37	71	No	Yes	No	5.5
Atherosclerosis	359	66	Female	Non-Hispanic	White or Caucasian	62	29.3	Yes	Yes	104	30	59	No	No	No	6.3
Atherosclerosis	366	68	Male	Non-Hispanic	White or Caucasian	36	27.7	Yes	Yes	156	69	77	Yes		No	6.5
Atherosclerosis	395	66	Male	Non-Hispanic	White or Caucasian	53	28.7	Yes	Yes	182	27	101	Yes		No	3.2
Atherosclerosis	442	62	Male	Non-Hispanic	White or Caucasian	33	35.8	No	Yes	123	61	51	No	No	No	5.3
Atherosclerosis	451	63	Male	Non-Hispanic	White or Caucasian	62	26.9	Yes	Yes	117	38	60	No	Yes	Yes	5.5
Atherosclerosis	476	70	Male	Non-Hispanic	White or Caucasian	32.5	33.3	Yes	Yes	198	32	149	Yes		No	3.8
Healthy	171	65	Female	Non-Hispanic	White or Caucasian	0	31.4	No	Yes	158	51	92	No	Yes	No	2.09
Healthy	273	71	Female	Non-Hispanic	White or Caucasian	0	23.4	Yes	No	152	53	90	No	No	No	0.61
Healthy	292	65	Male	Non-Hispanic	White or Caucasian	0	35	Yes	Yes	91	35	31	No	Yes	Yes	0.73
Healthy	302	63	Female	Non-Hispanic	White or Caucasian	0	28.1	No	No	185	65	109	No	No	No	1.42
Healthy	339	71	Female	Non-Hispanic	White or Caucasian	3	31.4	Yes	Yes	171	76	86	No	Yes	No	0.5
Healthy	349	62	Male	Non-Hispanic	Black or African American	0	34.6	Yes	Yes	125	31	70	Yes		Yes	2.3
Healthy	397	57	Female	Non-Hispanic	White or Caucasian	0	31.8	Yes	Yes	152	54	80	No	Yes	Yes	2.4
Healthy	406	63	Female	Non-Hispanic	White or Caucasian	2	29.8	No	No	200	46	139	No	Yes	No	2.8
Healthy	411	63	Female	Non-Hispanic	White or Caucasian	0	26.1	No	No	168	56	99	No	No	No	1.2
Healthy	416	64	Male	Non-Hispanic	White or Caucasian	0	34	No	Yes	116	45	61	Yes		No	1
Healthy	433	67	Female	Non-Hispanic	White or Caucasian	3	30.3	Yes	No	250	55	180	No	No	No	0.3
Healthy	436	60	Female	Non-Hispanic	Black or African American	0	34.6	No	No	159	55	93	No	Yes	No	0.9
Healthy	438	62	Male	Non-Hispanic	White or Caucasian	0	32.4	No	Yes	150	50	79	No	No	No	1.4
Healthy	439	61	Male	Non-Hispanic	White or Caucasian	0	33.1	Yes	Yes	116	21	63	No	No	No	1.8
Healthy	464	57	Male	Non-Hispanic	White or Caucasian	4.5	45.8	Yes	Yes	121	28	75	No	Yes	Yes	1.7
Healthy	465	61	Female	Non-Hispanic	White or Caucasian	0	28.3	No	No	230	113	95	Yes		No	0.7
Healthy	510	62	Male	Non-Hispanic	White or Caucasian	5	26.3	Yes	Yes	134	48	75	No	Yes	Yes	0.8

## Sheet: Figure S5C-H
Donor ID	Age	Sex
LRS-30	39	M
LRS-35	36	F
LRS-57	37	F
LRS-72	36	M
LRS-76	43	M
LRS-79	36	M
LRS-86	36	M

## Sheet: Figure 5
Sample ID	Age	BMI	Date collected	Sex	Passed 100,000-event threshold
A01	30	22	2018-07-05	M	Y
A02	27	28.9	2018-06-28	M	Y
A03	33	22.1	2018-07-17	M	Y
A04	30	21.2	2018-07-13	M	Y
G05	30	24.2	2019-09-19	M	Y
A06	27	25.4	2018-07-27	M	Y
A07	29	23.3	2018-07-31	M	Y
A08	28	22	2018-08-07	M	Y
A09	33	28.7	2018-08-08	M	Y
A10	28	25	2018-10-10	M	Y
A11	28	26.1	2018-10-04	M	Y
A12	27	20.3	2018-09-19	M	Y
A13	33	25	2018-10-04	M	Y
A14	29	24.8	2018-10-11	M	Y
G15	26	29.8	2019-12-05	M	Y
A16	29	26.7	2018-12-07	M	Y
A17	30	23.2	2018-12-10	M	Y
G18	30	25.4	2019-12-06	M	Y
A19	30	25.6	2018-12-12	M	Y
G20	27	24.5	2019-12-20	M	Y
A21	26	24.5	2018-12-14	M	Y
A22	29	23.7	2019-01-10	M	Y
A23	26	24	2019-01-09	M	Y
A24	27	23.8	2018-12-18	M	Y
A25	34	26.5	2018-12-19	M	Y
G26	29	25.8	2020-01-14	M	Y
A27	28	26.6	2019-01-24	M	Y
A28	25	23.9	2019-01-10	M	Y
A29	33	24.8	2019-02-04	M	Y
A30	33	22.4	2019-02-18	M	Y
A31	31	27.7	2019-02-18	M	Y
A33	31	23.4	2019-02-25	M	Y
A34	28	25.4	2019-02-28	M	Y
A35	33	28.8	2019-02-28	M	N
A36	33	25	2019-03-08	M	Y
A37	26	20.3	2019-05-22	M	Y
A38	28	24.9	2019-04-16	M	Y
A40	30	22.2	2019-09-13	M	Y
G41	35	22.6	2020-11-16	M	Y
B01	43	27.9	2018-11-05	M	Y
B02	42	26.4	2018-07-06	M	Y
B03	36	24.3	2018-07-12	M	Y
B04	36	24	2018-08-31	M	Y
B05	43	23.2	2018-09-05	M	Y
B06	43	22.7	2018-09-10	M	Y
B08	43	25.1	2018-10-22	M	Y
B09	36	27	2018-11-05	M	Y
B10	44	22.9	2018-10-09	M	Y
B11	37	25.9	2018-11-07	M	Y
B12	35	24.2	2018-10-30	M	Y
B13	35	28.9	2018-11-08	M	Y
B14	38	26.4	2018-11-15	M	Y
B15	35	24.4	2018-12-03	M	Y
B16	44	23.8	2018-12-06	M	Y
B17	38	24.8	2019-01-11	M	Y
B18	37	22.1	2019-01-16	M	Y
B19	41	28.1	2019-02-01	M	Y
B20	39	22.2	2019-01-17	M	Y
B21	35	19.9	2019-01-22	M	Y
B22	36	25.8	2019-03-08	M	Y
B24	36	22	2020-02-03	M	Y
C01	53	29.5	2018-06-14	M	Y
C02	53	27.6	2018-06-20	M	N
C04	51	27.5	2018-09-04	M	Y
C05	49	22.8	2018-09-11	M	Y
C06	46	24.3	2018-10-30	M	Y
C07	53	22.5	2018-12-17	M	Y
C08	50	27.9	2018-11-13	M	Y
C09	54	24.1	2018-11-14	M	Y
C10	51	25.7	2018-12-10	M	Y
C11	50	25.5	2019-01-25	M	Y
C12	54	26.1	2019-01-18	M	Y
C13	49	30	2019-03-01	M	Y
C14	48	26.7	2019-03-25	M	Y
C15	48	30	2019-03-14	M	Y
C16	47	27	2019-03-18	M	Y
C17	54	29	2019-04-01	M	Y
C18	54	21.9	2019-09-10	M	Y
D01	56	26.2	2018-06-05	M	Y
D02	58	27.4	2018-06-11	M	Y
D03	62	24	2018-07-03	M	Y
D04	60	25.8	2018-07-16	M	Y
K05	63	23.7	2019-07-26	M	Y
D06	57	27.7	2018-09-13	M	Y
D07	58	25.2	2018-09-24	M	Y
D08	62	26.3	2018-11-20	M	Y
D09	60	20.8	2018-10-17	M	Y
D10	59	26.3	2018-10-19	M	Y
D11	61	28.1	2018-11-16	M	Y
D12	61	23.2	2018-11-27	M	Y
D13	57	29	2018-12-27	M	Y
D14	60	29.3	2018-12-05	M	Y
D15	64	27	2019-01-30	M	Y
D16	61	29.3	2018-12-28	M	Y
D17	55	28.5	2019-01-29	M	Y
D18	63	29	2018-12-20	M	Y
D19	61	25.7	2019-01-28	M	Y
D20	61	23.5	2019-02-08	M	Y
D21	62	25	2019-02-11	M	Y
D22	64	27.4	2019-02-07	M	N
D23	62	25	2019-02-08	M	Y
D24	63	27.6	2019-03-05	M	Y
L01	72	24.9	2019-05-21	M	N
L02	75	27.6	2019-05-24	M	Y
L03	70	28.3	2019-06-20	M	Y
L04	70	20.3	2019-10-07	M	Y
E05	66	26.4	2018-08-01	M	Y
E06	66	29.1	2018-09-07	M	Y
E07	79	22.8	2018-09-14	M	Y
L08	67	26.9	2019-09-17	M	Y
T09	68	33.4	2020-12-11	M	Y
E10	66	26.5	2018-09-21	M	Y
E11	71	25.4	2018-09-18	M	Y
E12	80	23.2	2018-10-03	M	Y
E13	78	28	2018-10-03	M	Y
E14	71	25.7	2018-10-12	M	Y
E15	77	22.8	2018-12-19	M	Y
L16	71	23.1	2019-11-25	M	Y
E18	66	24.4	2018-12-05	M	Y
E19	77	29.1	2018-12-03	M	Y
E20	74	23.7	2018-11-30	M	Y
E21	71	21.7	2019-02-26	M	Y
E22	75	24.8	2019-01-03	M	Y
E23	71	24.5	2019-01-23	M	Y
E24	72	28.5	2019-02-21	M	Y
E26	73	28.2	2019-03-04	M	Y
E27	65	21	2019-08-27	M	Y
E29	74	21.3	2019-08-28	M	Y
E30	72	23.2	2019-09-09	M	Y
E31	66	25.7	2021-04-08	M	Y
FA02	31	25.1	2020-02-19	F	Y
FA03	30	19.5	2020-03-04	F	Y
FA04	34	24.1	2020-03-13	F	Y
FA05	27	21.5	2020-08-13	F	Y
FA06	33	19.4	2020-10-16	F	Y
FA07	30	24.6	2021-01-25	F	Y
FA08	26	23.6	2021-03-26	F	Y
FB01	44	26.4	2020-08-05	F	Y
FB02	39	23.5	2020-03-02	F	Y
FB03	36	23.1	2020-08-12	F	Y
FB04	37	22.4	2020-03-02	F	Y
FB05	35	19.7	2020-08-11	F	Y
FB06	37	26.5	2021-01-22	F	Y
FB07	36	23.6	2021-03-03	F	Y
FC01	52	18.9	2020-07-31	F	Y
FC02	49	25.1	2020-03-09	F	Y
FC03	53	25.1	2020-08-07	F	Y
FC04	51	24.9	2020-11-13	F	Y
FC06	50	21.9	2021-02-19	F	Y
FD01	58	25.6	2020-02-25	F	Y
FD02	55	24.8	2020-02-27	F	Y
FD03	60	20.4	2020-03-06	F	Y
FD04	57	29.2	2020-03-11	F	Y
FD05	56	23.4	2020-08-04	F	Y
FE01	80	26.2	2020-02-25	F	Y
FE02	79	26.8	2020-02-20	F	Y
FE03	73	21.6	2020-03-03	F	Y
FE04	73	24.1	2020-03-03	F	Y
FE06	78	18.5	2020-03-04	F	Y
FE07	71	25.1	2020-03-05	F	Y
FE08	68	27.4	2020-03-13	F	Y
FE10	69	24.8	2021-02-24	F	Y

## Sheet: Figure 6B,C
Sample ID	Age	BMI	Sex
G02	29	29.7	M
G04	31	23	M
G06	28	28.2	M
G15	26	29.8	M
G16	30	27.5	M
G18	30	25.4	M
G20	27	24.5	M
G21	27	25	M
G23	27	24.3	M
G33	31	23.7	M
L05	67	27.7	M
L07	80	22.4	M
L08	67	26.9	M
L10	67	25	M
L13	79	28.7	M
L14	72	25.9	M
L15	78	22.5	M
L16	71	23.1	M
L18	67	26.6	M
L21	72	23.1	M
L22	76	23	M

## Sheet: Figure 6E and 7E
Sample ID	Age	BMI	Sex
YF01	29	22.4	F
YF02	27	23.6	F
YF07	25	25	F
YF10	26	24.9	F
YF12	25	20.2	F
YF13	27	18.8	F
YM02	28	27	M
YM03	27	22.5	M
YM05	25	15.5	M
YM06	26	28.2	M

[truncated: 1 more sheets: Figure 7B-D]
